# Supplementary material for: Differential transcription profiles of long non-coding RNAs in primary human brain microvascular endothelial cells in response to meningitic Escherichia coli
Source: Sci Rep. 2016 Dec 13;6:38903. doi: 10.1038/srep38903 (PMC5153642; doi:10.1038/srep38903)
Supplement: Supplemental Table 1 [file srep38903-s2.xls]

## Sheet: Sheet1
Differential transcription profiles of long non-coding RNAs in primary human brain microvascular endothelial cells in response to meningitic Escherichia coli Ruicheng Yang, Fei Huang, Jiyang Fu, Beibei Dou, Bojie Xu, Ling Miao, Wentong Liu, Xiaopei Yang, Chen Tan, Huanchun Chen, Xiangru Wang
Supplemental Table 1. The list of predicted novel lncRNAs. The lncRNAs were predicted using CPC, CPCI and Pfam software. In total, 612 novel lncRNAs, including 757 transcripts, were found in primary hBMECs.
TranscriptID	LocusID	Chromosome	Strand	Exon_number	Exon_Start	Exon_Sizes
TCONS_00114700	XLOC_042895	chr13	+	2	1.15057e+17	2442965
TCONS_00403390	XLOC_155833	chr7	+	2	9.86281e+15	5241054
TCONS_00004704	XLOC_002684	chr1	-	3	3.98788e+23	124,78,163
TCONS_00391463	XLOC_155983	chr7	+	1	111740037	1875
TCONS_00148508	XLOC_052738	chr15	+	2	6.67917e+15	123124
TCONS_00094267	XLOC_035258	chr12	-	2	1.00522e+17	164281
TCONS_00278272	XLOC_106087	chr22	-	2	4.66397e+15	1479,53
TCONS_00176364	XLOC_064186	chr17	+	2	22408792245170	160774
TCONS_00202211	XLOC_076548	chr19	-	2	3.48923e+15	124124
TCONS_00176954	XLOC_065140	chr17	+	2	7.37809e+15	1672489
TCONS_00070862	XLOC_026389	chr11	-	2	7.05861e+15	58789
TCONS_00063716	XLOC_025073	chr11	+	2	4.68679e+15	155273
TCONS_00148586	XLOC_052881	chr15	+	1	79047214	672
TCONS_00205747	XLOC_076985	chr19	-	2	5.26404e+15	2487202
TCONS_00208121	XLOC_076509	chr19	-	2	2.82481e+15	21891934
TCONS_00087687	XLOC_033994	chr12	+	2	5.47891e+15	124957
TCONS_00351183	XLOC_134153	chr5	+	1	150651595	688
TCONS_00094310	XLOC_035318	chr12	-	2	1.09236e+17	3195,86
TCONS_00423897	XLOC_166434	chr8	+	2	1.54088e+15	21411014
TCONS_00063406	XLOC_024941	chr11	+	2	2.46624e+15	82765
TCONS_00173822	XLOC_065224	chr17	+	2	7.91793e+15	31937
TCONS_00157014	XLOC_060297	chr16	-	2	7.00351e+15	1162387
TCONS_00232731	XLOC_082995	chr2	+	2	2.10895e+17	16761376
TCONS_00196459	XLOC_075609	chr19	+	2	4.51575e+15	70804469
TCONS_00393336	XLOC_157155	chr7	-	2	1.16122e+17	953212
TCONS_00201626	XLOC_075609	chr19	+	3	4.51574e+23	380125814726
TCONS_00077855	XLOC_025805	chr11	-	2	24182952418481	124101
TCONS_00215713	XLOC_082517	chr2	+	2	1.14467e+17	124214
TCONS_00169952	XLOC_065685	chr17	-	2	3.06643e+15	3968182
TCONS_00101074	XLOC_035376	chr12	-	2	1.1715e+17	6063163
TCONS_00177052	XLOC_065277	chr17	+	2	8.03537e+15	396,62
TCONS_00087078	XLOC_033692	chr12	+	2	1.1247e+15	7412208
TCONS_00181685	XLOC_065318	chr17	-	2	10526701056720	3817,65
TCONS_00382667	XLOC_146457	chr6	-	2	1.51659e+17	276,35
TCONS_00258932	XLOC_098155	chr20	+	1	1364458	8912
TCONS_00119970	XLOC_047366	chr14	-	2	6.89951e+15	2686978
TCONS_00338814	XLOC_133301	chr4_gl000194_random	-	2	77064102938	149453732
TCONS_00186535	XLOC_071014	chr18	+	2	5.54016e+15	12142501
TCONS_00179755	XLOC_065965	chr17	-	2	4.66799e+15	1445577
TCONS_00460016	XLOC_183187	chrUn_gl000218	-	1	59722	2041
TCONS_00197270	XLOC_075997	chr19	-	3	5.66441e+17	1184157755
TCONS_00189932	XLOC_070818	chr18	+	3	1.26582e+23	190200202
TCONS_00074809	XLOC_026263	chr11	-	2	6.50747e+15	1957219
TCONS_00272596	XLOC_105485	chr22	+	1	39636931	1234
TCONS_00159528	XLOC_059971	chr16	-	2	2.25457e+15	124124
TCONS_00460117	XLOC_183225	chrUn_gl000220	+	1	151974	319
TCONS_00195069	XLOC_074852	chr19	+	2	14585931461035	2263807
TCONS_00204932	XLOC_075639	chr19	+	2	4.61714e+15	114198
TCONS_00161633	XLOC_059797	chr16	-	2	31815763182850	528816
TCONS_00460017	XLOC_183187	chrUn_gl000218	-	2	6072267860	704210786
TCONS_00098002	XLOC_034969	chr12	-	2	5.33431e+15	183612
TCONS_00371897	XLOC_145155	chr6	+	1	77844726	3465
TCONS_00461922	XLOC_184103	chrX	+	2	1.36002e+17	3085652
TCONS_00122596	XLOC_046712	chr14	+	2	6.94213e+15	1344310648
TCONS_00110222	XLOC_043248	chr13	-	2	1.13441e+17	37183269
TCONS_00134206	XLOC_053065	chr15	+	3	1.02501e+26	5571112292
TCONS_00460118	XLOC_183224	chrUn_gl000220	+	1	154994	247
TCONS_00440106	XLOC_175397	chr9	-	2	3.35818e+15	67687
TCONS_00065823	XLOC_026215	chr11	-	2	6.36767e+15	124124
TCONS_00460312	XLOC_183307	chrUn_gl000222	+	3	117301219534492	224,93,3764
TCONS_00448350	XLOC_174489	chr9	+	2	3.57383e+15	103101
TCONS_00188669	XLOC_071227	chr18	-	2	3.28603e+15	4863176
TCONS_00170076	XLOC_065747	chr17	-	3	3.68377e+23	691108825
TCONS_00470852	XLOC_184052	chrX	+	2	1.23001e+17	3471338
TCONS_00080478	XLOC_025246	chr11	+	6	6.52665e+47	3.6813e+20
TCONS_00122684	XLOC_046818	chr14	+	2	7.79738e+15	1221787
TCONS_00224942	XLOC_082099	chr2	+	2	5.55624e+15	1111173
TCONS_00257236	XLOC_098749	chr20	-	2	1.58665e+15	8439914
TCONS_00441079	XLOC_176026	chr9	-	2	1.30926e+17	124124
TCONS_00161564	XLOC_059675	chr16	+	2	9.0039e+15	216465
TCONS_00190095	XLOC_071023	chr18	+	2	5.58498e+15	733617
TCONS_00202276	XLOC_076643	chr19	-	2	3.81966e+15	841433
TCONS_00195944	XLOC_075365	chr19	+	2	3.48393e+15	31722949
TCONS_00169343	XLOC_065318	chr17	-	2	10526701056574	3817,97
TCONS_00002311	XLOC_001298	chr1	+	2	1.48004e+17	417123
TCONS_00186655	XLOC_071083	chr18	+	2	7.70693e+15	881617
TCONS_00272824	XLOC_105613	chr22	+	2	4.81528e+15	29379087
TCONS_00460024	XLOC_183187	chrUn_gl000218	-	2	6183977434	126711222
TCONS_00134388	XLOC_053166	chr15	-	2	4.07107e+15	121122
TCONS_00198138	XLOC_076577	chr19	-	2	3.60309e+15	1584562
TCONS_00168570	XLOC_064865	chr17	+	4	4.67242e+31	121,45,104,5179
TCONS_00195147	XLOC_074896	chr19	+	2	35409153543552	25561219
TCONS_00013735	XLOC_002205	chr1	-	1	1630028	990
TCONS_00325021	XLOC_122898	chr4	-	2	42380084239553	796485
TCONS_00308565	XLOC_108941	chr3	+	1	64673375	334
TCONS_00253746	XLOC_098373	chr20	+	2	3.43599e+15	1291162
TCONS_00259258	XLOC_098514	chr20	+	2	4.93484e+15	3249576
TCONS_00199176	XLOC_077146	chr19	-	2	5.90082e+15	1811130
TCONS_00205631	XLOC_076788	chr19	-	2	4.51354e+15	500,42
TCONS_00111914	XLOC_042968	chr13	-	2	3.30901e+15	20016426
TCONS_00122967	XLOC_047190	chr14	-	2	5.00533e+15	126100
TCONS_00161878	XLOC_060294	chr16	-	2	6.97707e+15	954560
TCONS_00198077	XLOC_076531	chr19	-	2	3.34595e+15	3006148
TCONS_00154025	XLOC_060506	chr16	-	2	8.97842e+15	153153
TCONS_00462646	XLOC_184511	chrX	-	2	8.04507e+15	126268
TCONS_00048975	XLOC_017208	chr10	+	3	8.91021e+23	1039,59,204
TCONS_00088824	XLOC_034696	chr12	-	2	1.07488e+15	1996416
TCONS_00133709	XLOC_052792	chr15	+	2	7.24486e+15	165124
TCONS_00177344	XLOC_065760	chr17	-	2	3.73468e+15	4442253
TCONS_00402796	XLOC_155282	chr7	+	2	2.0875e+15	1473991
TCONS_00120340	XLOC_047634	chr14	-	2	1.05322e+17	36943561
TCONS_00389902	XLOC_155239	chr7	+	1	7628325	506
TCONS_00151639	XLOC_059091	chr16	+	2	2.14146e+15	124124
TCONS_00173119	XLOC_064264	chr17	+	2	63516626353023	10651323
TCONS_00159517	XLOC_059952	chr16	-	2	2.18678e+15	8474799
TCONS_00133342	XLOC_052585	chr15	+	3	5.07166e+23	115162653
TCONS_00127026	XLOC_046369	chr14	+	2	2.17177e+15	601758
TCONS_00127028	XLOC_046375	chr14	+	2	2.18956e+15	282122
TCONS_00170553	XLOC_066027	chr17	-	2	5.49077e+15	2962222
TCONS_00109877	XLOC_043021	chr13	-	2	4.19294e+15	1154792
TCONS_00204615	XLOC_075284	chr19	+	5	2.3258e+39	1.44143e+15
TCONS_00080820	XLOC_025742	chr11	+	2	1.34123e+17	176844
TCONS_00143787	XLOC_052816	chr15	+	2	7.4878e+15	76162673
TCONS_00217962	XLOC_083785	chr2	-	3	9.23082e+23	195,88,137
TCONS_00470909	XLOC_184111	chrX	+	3	1.39847e+26	1891741492
TCONS_00156822	XLOC_059969	chr16	-	2	2.25068e+15	598448
TCONS_00275199	XLOC_105730	chr22	-	2	2.13672e+15	293483
TCONS_00273588	XLOC_106106	chr22	-	2	4.81114e+15	169885607
TCONS_00205559	XLOC_076665	chr19	-	1	39143719	7341
TCONS_00204635	XLOC_075313	chr19	+	2	2.42163e+15	167749
TCONS_00174272	XLOC_065902	chr17	-	2	4.33524e+15	694921
TCONS_00097386	XLOC_034062	chr12	+	2	5.8166e+15	197603
TCONS_00021065	XLOC_002013	chr1	+	2	2.28758e+17	127,96
TCONS_00083843	XLOC_025669	chr11	+	2	1.22526e+17	4816425
TCONS_00134610	XLOC_053312	chr15	-	2	5.23548e+15	911308
TCONS_00118358	XLOC_046417	chr14	+	2	2.49122e+15	1302607
TCONS_00438738	XLOC_174652	chr9	+	2	7.01011e+15	194311
TCONS_00119860	XLOC_047275	chr14	-	2	5.87581e+15	1742220
TCONS_00284987	XLOC_110395	chr3	-	3	1.29552e+26	155254130
TCONS_00103323	XLOC_034942	chr12	-	2	5.05427e+15	2784139
TCONS_00159678	XLOC_060289	chr16	-	1	69665311	10037
TCONS_00340268	XLOC_134081	chr5	+	2	1.40953e+17	124124
TCONS_00168758	XLOC_064968	chr17	+	2	5.80156e+15	27465061
TCONS_00204432	XLOC_075058	chr19	+	2	1.12558e+15	1858,36
TCONS_00365422	XLOC_144715	chr6	+	2	1.07449e+15	162,83
TCONS_00255037	XLOC_099096	chr20	-	2	6.14444e+15	124244
TCONS_00161175	XLOC_059099	chr16	+	2	2.1519e+15	9689356
TCONS_00088823	XLOC_034696	chr12	-	2	1.07488e+15	768980
TCONS_00115640	XLOC_042563	chr13	+	2	2.58847e+15	32052525
TCONS_00100344	XLOC_034033	chr12	+	2	5.70689e+15	4734242
TCONS_00257283	XLOC_098817	chr20	-	2	3.02956e+15	1673,75
TCONS_00460022	XLOC_183187	chrUn_gl000218	-	3	606446193967860	657582510784
TCONS_00157172	XLOC_060508	chr16	-	2	8.98691e+15	2693639
TCONS_00388828	XLOC_154629	chr6_apd_hap1	-	2	14069601421275	170100
TCONS_00119057	XLOC_046818	chr14	+	2	7.79738e+15	122293
TCONS_00391701	XLOC_156103	chr7	+	1	130721858	4102
TCONS_00278007	XLOC_105612	chr22	+	1	48090201	8420
TCONS_00152807	XLOC_059701	chr16	-	2	542568543985	1120,83
TCONS_00225159	XLOC_082393	chr2	+	2	9.81051e+15	1221770
TCONS_00137847	XLOC_052673	chr15	+	2	6.06591e+15	80375686
TCONS_00087348	XLOC_033819	chr12	+	2	3.22597e+15	8077700
TCONS_00134570	XLOC_053289	chr15	-	1	50996525	1790
TCONS_00204990	XLOC_075707	chr19	+	2	4.93238e+15	1645969
TCONS_00185856	XLOC_070661	chr17_ctg5_hap1	-	2	802707802999	255145
TCONS_00153828	XLOC_060359	chr16	-	3	7.5477e+23	4546102254
TCONS_00265801	XLOC_102825	chr21	+	2	2.73832e+15	22343372
TCONS_00268502	XLOC_103024	chr21	-	1	11187799	333
TCONS_00080479	XLOC_025246	chr11	+	6	6.52665e+47	3.68297e+19
TCONS_00163754	XLOC_060142	chr16	-	2	5.3111e+15	7397,34
TCONS_00127347	XLOC_046824	chr14	+	2	7.82264e+15	1014334
TCONS_00153830	XLOC_060359	chr16	-	2	7.54772e+15	85761329
TCONS_00173820	XLOC_065222	chr17	+	2	7.9009e+15	1521721
TCONS_00474251	XLOC_184111	chrX	+	4	1.39847e+35	1472814461004
TCONS_00186703	XLOC_071100	chr18	+	2	7.79479e+15	2381211
TCONS_00217959	XLOC_083785	chr2	-	2	9.23071e+15	233126
TCONS_00109867	XLOC_043008	chr13	-	2	4.14942e+15	1461529
TCONS_00191092	XLOC_070878	chr18	+	2	2.55016e+15	162842
TCONS_00284626	XLOC_110192	chr3	-	2	7.27745e+15	500143
TCONS_00205204	XLOC_075979	chr19	+	2	5.90868e+15	150134
TCONS_00014141	XLOC_002933	chr1	-	2	6.59057e+15	3921345
TCONS_00444524	XLOC_174652	chr9	+	2	7.01026e+15	554100
TCONS_00197659	XLOC_076254	chr19	-	2	1.15047e+15	541247
TCONS_00167935	XLOC_064510	chr17	+	2	2.82082e+15	13396156
TCONS_00101015	XLOC_035269	chr12	-	2	1.02099e+17	255123
TCONS_00268505	XLOC_103031	chr21	-	2	1.52273e+15	2881408
TCONS_00199021	XLOC_077047	chr19	-	1	55551220	2283
TCONS_00077784	XLOC_025683	chr11	+	3	1.24632e+26	62,52,913
TCONS_00404394	XLOC_157408	chr7	-	1	150787495	6106
TCONS_00156716	XLOC_059837	chr16	-	3	8.02657e+20	1333,80,315
TCONS_00112084	XLOC_043225	chr13	-	2	1.10418e+17	905897
TCONS_00198406	XLOC_076731	chr19	-	2	4.23996e+15	13271769
TCONS_00174448	XLOC_066194	chr17	-	2	6.7312e+15	19851239
TCONS_00170484	XLOC_065985	chr17	-	2	4.73837e+15	485,75
TCONS_00080480	XLOC_025246	chr11	+	7	6.52665e+55	3.6813e+24
TCONS_00162026	XLOC_060509	chr16	-	4	8.98994e+31	1064264132975
TCONS_00161791	XLOC_060098	chr16	-	2	3.35032e+15	149,82
TCONS_00122345	XLOC_046413	chr14	+	4	2.47404e+31	92155164295
TCONS_00125408	XLOC_046885	chr14	+	2	9.45477e+15	1445879
TCONS_00470389	XLOC_183518	chrX	+	2	25413712544637	1232866
TCONS_00098285	XLOC_035457	chr12	-	2	1.24001e+17	24341398
TCONS_00087079	XLOC_033692	chr12	+	2	1.12475e+15	3511736
TCONS_00197958	XLOC_076454	chr19	-	2	2.12669e+15	56811295
TCONS_00198552	XLOC_076822	chr19	-	2	4.6226e+15	1133,66
TCONS_00169262	XLOC_065259	chr17	+	2	8.00396e+15	124117
TCONS_00474250	XLOC_184111	chrX	+	4	1.39847e+35	1471744461004
TCONS_00159163	XLOC_059455	chr16	+	2	7.20543e+15	32672849
TCONS_00177706	XLOC_066290	chr17	-	3	7.61034e+23	55241612193
TCONS_00044519	XLOC_017541	chr10	+	2	1.33766e+17	2241146
TCONS_00144069	XLOC_053288	chr15	-	1	50994214	2300
TCONS_00257367	XLOC_098974	chr20	-	2	4.3996e+15	122120
TCONS_00125281	XLOC_046712	chr14	+	1	69421291	24201
TCONS_00205757	XLOC_076999	chr19	-	4	5.31467e+31	6792,5579,84,48
TCONS_00159485	XLOC_059915	chr16	-	2	1.64442e+15	84181
TCONS_00254597	XLOC_098848	chr20	-	3	3.22564e+23	1165,1739,89
TCONS_00460030	XLOC_183187	chrUn_gl000218	-	2	6072261939	57916707
TCONS_00440250	XLOC_175479	chr9	-	2	3.78831e+15	2400,96
TCONS_00420060	XLOC_166975	chr8	+	2	1.41121e+17	13501709
TCONS_00208193	XLOC_076664	chr19	-	1	39139956	2579
TCONS_00153493	XLOC_060153	chr16	-	2	5.40627e+15	532111386
TCONS_00167279	XLOC_064109	chr17	+	2	153224153427	65523
TCONS_00188467	XLOC_070970	chr18	+	2	4.61573e+15	2095579
TCONS_00177241	XLOC_065578	chr17	-	2	1.92038e+15	34673196
TCONS_00210429	XLOC_076547	chr19	-	1	34862935	968
TCONS_00253553	XLOC_098285	chr20	+	2	2.49614e+15	1501470
TCONS_00064764	XLOC_025587	chr11	+	3	1.11945e+26	100,30,2247
TCONS_00159814	XLOC_060506	chr16	-	2	8.97842e+15	124124
TCONS_00153694	XLOC_060288	chr16	-	1	69610042	6869
TCONS_00159577	XLOC_060049	chr16	-	1	30273484	276
TCONS_00156542	XLOC_059642	chr16	+	1	89213930	544
TCONS_00156592	XLOC_059675	chr16	+	2	9.0039e+15	1621069
TCONS_00177021	XLOC_065218	chr17	+	2	7.87895e+15	1701653
TCONS_00257409	XLOC_099022	chr20	-	1	49348416	5929
TCONS_00267428	XLOC_103014	chr21	-	2	99294909931276	333127
TCONS_00125481	XLOC_047012	chr14	+	2	1.05409e+17	124113
TCONS_00057272	XLOC_016857	chr10	+	1	33234851	921
TCONS_00167506	XLOC_064278	chr17	+	2	72527847254613	1534357
TCONS_00403100	XLOC_155539	chr7	+	2	6.42949e+15	610298
TCONS_00389267	XLOC_154912	chr6_mcf_hap5	-	4	2.61744e+27	48,48,33,76
TCONS_00004017	XLOC_002213	chr1	-	2	20384132041584	3076570
TCONS_00207592	XLOC_075542	chr19	+	2	4.13384e+15	3270129
TCONS_00169907	XLOC_065645	chr17	-	2	2.8248e+15	4571334
TCONS_00276969	XLOC_106106	chr22	-	2	4.81217e+15	66985631
TCONS_00371898	XLOC_145158	chr6	+	1	77854468	2049
TCONS_00319873	XLOC_122306	chr4	+	2	5.35786e+15	674543
TCONS_00449185	XLOC_175699	chr9	-	2	8.65354e+15	367324
TCONS_00460141	XLOC_183231	chrUn_gl000220	-	2	113775157863	146607
TCONS_00169557	XLOC_065462	chr17	-	2	74578217458166	431102
TCONS_00366755	XLOC_145471	chr6	+	2	1.41743e+17	415642
TCONS_00471295	XLOC_184745	chrX	-	2	1.53049e+17	499,51
TCONS_00162030	XLOC_060515	chr16	-	2	8.99742e+15	775,54
TCONS_00086961	XLOC_033637	chr12	+	4	6.98264e+27	3031322163831
TCONS_00168025	XLOC_064544	chr17	+	2	3.04695e+15	2351452
TCONS_00168027	XLOC_064544	chr17	+	2	3.05447e+15	34921151
TCONS_00237290	XLOC_082329	chr2	+	3	8.75762e+23	389170118
TCONS_00077488	XLOC_025246	chr11	+	6	6.52665e+47	3.71271e+20
TCONS_00118684	XLOC_046616	chr14	+	2	5.80451e+15	633221
TCONS_00273302	XLOC_105894	chr22	-	2	3.54665e+15	3031434
TCONS_00171131	XLOC_066375	chr17	-	2	8.00585e+15	1281982
TCONS_00291536	XLOC_110721	chr3	-	2	1.93308e+17	586161
TCONS_00191342	XLOC_071162	chr18	-	2	1.36745e+15	1010447
TCONS_00197598	XLOC_076218	chr19	-	2	98979779903609	509139
TCONS_00319673	XLOC_122069	chr4	+	2	699850700216	232224
TCONS_00049541	XLOC_018079	chr10	-	2	8.85168e+15	2102773
TCONS_00098001	XLOC_034969	chr12	-	2	5.33431e+15	244612
TCONS_00201445	XLOC_075447	chr19	+	2	3.70634e+15	2443918
TCONS_00186301	XLOC_070887	chr18	+	2	2.86815e+15	1631566
TCONS_00157139	XLOC_060461	chr16	-	2	8.80856e+15	1422459
TCONS_00156124	XLOC_059120	chr16	+	1	22513901	4046
TCONS_00173268	XLOC_064451	chr17	+	2	2.63688e+15	15879033
TCONS_00188561	XLOC_071060	chr18	+	2	6.94776e+15	461561
TCONS_00115957	XLOC_043218	chr13	-	2	1.09851e+17	31452304
TCONS_00205719	XLOC_076941	chr19	-	3	5.03613e+23	1049951100
TCONS_00266040	XLOC_102973	chr21	+	2	4.59053e+15	7912342
TCONS_00197268	XLOC_075997	chr19	-	4	5.61636e+23	1018169157704
TCONS_00218651	XLOC_084184	chr2	-	2	1.73964e+17	34891741
TCONS_00044568	XLOC_017577	chr10	-	2	649987652473	23621599
TCONS_00354294	XLOC_133431	chr5	+	3	2.72177e+23	734,79,329
TCONS_00268506	XLOC_103033	chr21	-	2	1.52319e+15	5451679
TCONS_00043466	XLOC_016937	chr10	+	2	4.77469e+15	218122
TCONS_00128848	XLOC_046580	chr14	+	1	55074720	4842
TCONS_00204938	XLOC_075642	chr19	+	2	4.62122e+15	36665
TCONS_00170305	XLOC_065871	chr17	-	4	4.23862e+31	111,135,71,85
TCONS_00461385	XLOC_183846	chrX	+	1	73172089	3340
TCONS_00462151	XLOC_184196	chrX	-	2	37370233743128	3598353
TCONS_00003880	XLOC_002150	chr1	-	1	27843	1009
TCONS_00403105	XLOC_155545	chr7	+	3	6.45418e+23	318129135
TCONS_00167990	XLOC_064520	chr17	+	2	2.93596e+15	766596
TCONS_00461145	XLOC_183738	chrX	+	2	5.30779e+15	7982752
TCONS_00259506	XLOC_098788	chr20	-	2	2.33596e+15	9841933
TCONS_00080821	XLOC_025742	chr11	+	2	1.34133e+17	114939
TCONS_00077885	XLOC_025868	chr11	-	3	8.70076e+20	604,163,48
TCONS_00169556	XLOC_065461	chr17	-	2	74164177416583	145229
TCONS_00265673	XLOC_102763	chr21	+	2	99453149963935	1085458
TCONS_00259231	XLOC_098470	chr20	+	2	4.47536e+15	32751397
TCONS_00153501	XLOC_060155	chr16	-	2	5.49528e+15	47393298
TCONS_00119693	XLOC_047171	chr14	-	2	3.96291e+15	3509358
TCONS_00153213	XLOC_059943	chr16	-	2	2.14206e+15	20672026
TCONS_00163515	XLOC_059662	chr16	+	2	8.97486e+15	261579
TCONS_00195747	XLOC_075249	chr19	+	2	2.02367e+15	2531099
TCONS_00127543	XLOC_047201	chr14	-	2	5.07777e+15	431316
TCONS_00176338	XLOC_064138	chr17	+	3	8.52958e+17	2499193500
TCONS_00106325	XLOC_034979	chr12	-	1	53869352	1819
TCONS_00391462	XLOC_155980	chr7	+	2	1.11561e+17	48166922
TCONS_00159525	XLOC_059970	chr16	-	2	2.25174e+15	597407
TCONS_00197009	XLOC_075894	chr19	+	2	5.56996e+15	1583363
TCONS_00188486	XLOC_070997	chr18	+	2	5.17959e+15	1632027
TCONS_00138636	XLOC_053701	chr15	-	2	9.10697e+15	65857
TCONS_00253958	XLOC_098469	chr20	+	2	4.46503e+15	213398
TCONS_00089052	XLOC_034858	chr12	-	2	4.26039e+15	365296
TCONS_00173902	XLOC_065367	chr17	-	1	2549091	1973
TCONS_00168643	XLOC_064900	chr17	+	2	4.90416e+15	1241258
TCONS_00273026	XLOC_105700	chr22	-	1	19932211	1009
TCONS_00226772	XLOC_084426	chr2	-	2	2.17362e+17	617164
TCONS_00217952	XLOC_083778	chr2	-	2	9.22758e+15	48162
TCONS_00133813	XLOC_052837	chr15	+	2	7.57631e+15	931490
TCONS_00159828	XLOC_060509	chr16	-	2	8.98975e+15	30111688
TCONS_00186717	XLOC_071109	chr18	-	2	681109690548	74993933
TCONS_00199150	XLOC_077123	chr19	-	2	5.87665e+15	4595383
TCONS_00168561	XLOC_064861	chr17	+	2	4.66209e+15	1192813
TCONS_00202409	XLOC_076831	chr19	-	2	4.65195e+15	124149
TCONS_00339273	XLOC_133562	chr5	+	2	5.54198e+15	250468
TCONS_00266137	XLOC_103025	chr21	-	2	1.43509e+15	32319
TCONS_00430226	XLOC_166608	chr8	+	2	4.86289e+15	2922977
TCONS_00440037	XLOC_175351	chr9	-	2	2.10036e+15	347710678
TCONS_00174273	XLOC_065902	chr17	-	2	4.33543e+15	22922173
TCONS_00154014	XLOC_060497	chr16	-	2	8.96464e+15	83124
TCONS_00002263	XLOC_001282	chr1	+	2	1.46223e+17	99174
TCONS_00080481	XLOC_025246	chr11	+	8	6.52665e+63	368,1302,1209,484,478,33,1370,1381
TCONS_00177178	XLOC_065474	chr17	-	2	80762008079276	2975446
TCONS_00205844	XLOC_077111	chr19	-	2	5.83104e+15	50038828
TCONS_00119863	XLOC_047277	chr14	-	2	5.88753e+15	24041132
TCONS_00156772	XLOC_059912	chr16	-	2	1.64047e+15	561202
TCONS_00283812	XLOC_109678	chr3	-	2	44649784466295	12941047
TCONS_00398365	XLOC_155959	chr7	+	2	1.0693e+17	46282221
TCONS_00192404	XLOC_071288	chr18	-	2	4.54189e+15	43173996
TCONS_00020778	XLOC_001725	chr1	+	7	1.89119e+62	230,218,150,130,67,140,624
TCONS_00476935	XLOC_183999	chrX	+	2	1.1095e+17	57974182
TCONS_00161530	XLOC_059650	chr16	+	1	89450747	585
TCONS_00078072	XLOC_026285	chr11	-	3	6.56597e+23	10922990399
TCONS_00403271	XLOC_155730	chr7	+	1	76237436	1032
TCONS_00134901	XLOC_053500	chr15	-	2	7.18835e+15	1930646
TCONS_00177049	XLOC_065262	chr17	+	3	8.0106e+23	223,24,672
TCONS_00070068	XLOC_025264	chr11	+	2	6.56826e+15	376124
TCONS_00152837	XLOC_059719	chr16	-	2	11263501128457	1362226
TCONS_00081087	XLOC_026285	chr11	-	2	6.56591e+15	16556551
TCONS_00169023	XLOC_065140	chr17	+	3	7.37809e+23	156719989
TCONS_00152397	XLOC_059485	chr16	+	2	7.29486e+15	2250800
TCONS_00205259	XLOC_076052	chr19	-	2	19586601959892	10042155
TCONS_00159809	XLOC_060497	chr16	-	2	8.96464e+15	83123
TCONS_00266039	XLOC_102973	chr21	+	2	4.59053e+15	7811048
TCONS_00276662	XLOC_105612	chr22	+	2	4.80902e+15	16505243
TCONS_00111793	XLOC_042797	chr13	+	2	9.59533e+15	214495
TCONS_00428277	XLOC_167705	chr8	-	3	1.41204e+26	15935785374
TCONS_00372573	XLOC_146211	chr6	-	2	9.6964e+15	3249,45
TCONS_00217961	XLOC_083785	chr2	-	2	9.23079e+15	111102
TCONS_00259707	XLOC_099125	chr20	-	2	6.24943e+15	1399145
TCONS_00467022	XLOC_184321	chrX	-	2	4.73262e+15	9453223
TCONS_00154044	XLOC_060509	chr16	-	2	8.98952e+15	23611320
TCONS_00113601	XLOC_043019	chr13	-	2	4.18355e+15	5001382
TCONS_00169597	XLOC_065474	chr17	-	2	80762008079517	1390205
TCONS_00462150	XLOC_184196	chrX	-	2	37370233742274	35981207
TCONS_00445426	XLOC_175762	chr9	-	1	97305766	220
TCONS_00154045	XLOC_060509	chr16	-	3	8.98994e+23	10672642032
TCONS_00267583	XLOC_103245	chr21	-	2	4.77128e+15	118121
TCONS_00098137	XLOC_035208	chr12	-	2	9.39687e+15	109124
TCONS_00477036	XLOC_184111	chrX	+	6	1.39847e+53	1.32281e+17
TCONS_00161078	XLOC_058899	chr16	+	2	25896622607703	3894321
TCONS_00089268	XLOC_034969	chr12	-	3	5.33423e+23	280,62,589
TCONS_00157066	XLOC_060352	chr16	-	2	7.50875e+15	79332460
TCONS_00259227	XLOC_098462	chr20	+	2	4.44672e+15	21972209
TCONS_00433146	XLOC_167711	chr8	-	1	141641635	1406
TCONS_00205073	XLOC_075858	chr19	+	2	5.39352e+15	17913671
TCONS_00462470	XLOC_184397	chrX	-	2	5.4591e+15	124124
TCONS_00440424	XLOC_175636	chr9	-	2	6.99675e+15	492,20
TCONS_00151666	XLOC_059111	chr16	+	2	2.23384e+15	51551874
TCONS_00161512	XLOC_059613	chr16	+	2	8.77658e+15	6562048
TCONS_00210541	XLOC_076813	chr19	-	3	4.58963e+23	28171980725
TCONS_00273088	XLOC_105741	chr22	-	2	2.20697e+15	235,65
TCONS_00460136	XLOC_183228	chrUn_gl000220	-	2	106346134452	124121
TCONS_00257282	XLOC_098816	chr20	-	2	3.0281e+15	7977,74
TCONS_00388762	XLOC_154629	chr6_apd_hap1	-	2	14124321421275	310138
TCONS_00063806	XLOC_025114	chr11	+	2	5.75293e+15	2131344
TCONS_00196373	XLOC_075571	chr19	+	1	42902913	1089
TCONS_00021294	XLOC_002305	chr1	-	2	1.03083e+15	461441
TCONS_00197742	XLOC_076306	chr19	-	2	1.41085e+15	595222
TCONS_00404021	XLOC_156769	chr7	-	2	7.24405e+15	124,99
TCONS_00205710	XLOC_076927	chr19	-	2	4.98306e+15	4941111
TCONS_00338793	XLOC_133299	chr4_gl000194_random	+	3	770628479885834	55431226403
TCONS_00269510	XLOC_103025	chr21	-	2	1.43397e+15	158319
TCONS_00195751	XLOC_075257	chr19	+	2	2.05864e+15	131,88
TCONS_00196686	XLOC_075733	chr19	+	2	4.98356e+15	57042284
TCONS_00205203	XLOC_075979	chr19	+	2	5.90704e+15	346366
TCONS_00403933	XLOC_156622	chr7	-	2	4.42418e+15	933,33
TCONS_00141290	XLOC_052795	chr15	+	2	7.27672e+15	1251819
TCONS_00074613	XLOC_025944	chr11	-	3	1.83304e+23	2087115198
TCONS_00470495	XLOC_183660	chrX	+	2	4.63895e+15	3420544
TCONS_00146521	XLOC_053643	chr15	-	2	8.36727e+15	10403084
TCONS_00445618	XLOC_176058	chr9	-	2	1.31613e+17	516577
TCONS_00077489	XLOC_025246	chr11	+	5	6.52665e+39	3.71271e+16
TCONS_00173954	XLOC_065441	chr17	-	2	69051306915514	809248
TCONS_00254450	XLOC_098743	chr20	-	2	1.40528e+15	293145
TCONS_00290348	XLOC_109004	chr3	+	2	8.1791e+15	2379181
TCONS_00078175	XLOC_026570	chr11	-	1	102087269	6607
TCONS_00198076	XLOC_076531	chr19	-	2	3.34593e+15	3304136
TCONS_00275370	XLOC_105961	chr22	-	1	39414821	1586
TCONS_00173897	XLOC_065347	chr17	-	2	20526692057147	44015005
TCONS_00196094	XLOC_075444	chr19	+	2	3.69441e+15	240517
TCONS_00404370	XLOC_157361	chr7	-	2	1.43997e+17	178648
TCONS_00367654	XLOC_146087	chr6	-	2	5.74806e+15	215442
TCONS_00111709	XLOC_042675	chr13	+	2	4.59241e+15	20114319
TCONS_00257171	XLOC_098633	chr20	-	2	299678305785	3531131
TCONS_00178935	XLOC_064444	chr17	+	3	2.56211e+23	95595395112
TCONS_00170623	XLOC_066071	chr17	-	2	5.72824e+15	120124
TCONS_00272062	XLOC_105225	chr22	+	2	2.08503e+15	33961405
TCONS_00399212	XLOC_157212	chr7	-	2	1.28046e+17	3164244
TCONS_00389531	XLOC_154961	chr6_qbl_hap6	-	1	2448175	2041
TCONS_00275360	XLOC_105954	chr22	-	2	3.90709e+15	1905123
TCONS_00276533	XLOC_105424	chr22	+	1	36772073	4598
TCONS_00177159	XLOC_065461	chr17	-	2	74170437417314	124124
TCONS_00389879	XLOC_155230	chr7	+	2	67291736729426	122124
TCONS_00177591	XLOC_066147	chr17	-	2	6.26442e+15	20892245
TCONS_00340822	XLOC_134397	chr5	-	2	78907597891127	346245
TCONS_00133802	XLOC_052831	chr15	+	3	7.56454e+23	817243632
TCONS_00063354	XLOC_024908	chr11	+	2	1.79454e+15	14155017
TCONS_00169458	XLOC_065401	chr17	-	2	46885194689452	8282804
TCONS_00202525	XLOC_076982	chr19	-	2	5.25956e+15	1572200
TCONS_00069591	XLOC_024733	chr11	+	2	555254555783	123124
TCONS_00125645	XLOC_047216	chr14	-	4	5.14131e+31	86534130576
TCONS_00397910	XLOC_155529	chr7	+	1	63806123	593
TCONS_00122704	XLOC_046832	chr14	+	2	8.59996e+15	74336190
TCONS_00470980	XLOC_184149	chrX	+	2	1.5303e+17	102978
TCONS_00077491	XLOC_025246	chr11	+	4	6.52665e+31	37127054843969
TCONS_00169283	XLOC_065277	chr17	+	2	8.03536e+15	317909
TCONS_00138394	XLOC_053333	chr15	-	2	5.56094e+15	686722
TCONS_00296424	XLOC_109332	chr3	+	1	148774971	2285
TCONS_00179004	XLOC_064610	chr17	+	2	3.61051e+15	24604178
TCONS_00440305	XLOC_175511	chr9	-	2	4.24472e+15	2621368
TCONS_00195023	XLOC_074835	chr19	+	2	11675301174558	5604294
TCONS_00233055	XLOC_083472	chr2	-	1	44577470	791
TCONS_00093144	XLOC_033681	chr12	+	2	1.0576e+15	4481016
TCONS_00473829	XLOC_183655	chrX	+	1	45679332	5826
TCONS_00438563	XLOC_174545	chr9	+	1	40338109	1150
TCONS_00259241	XLOC_098500	chr20	+	1	48321252	3323
TCONS_00057697	XLOC_017551	chr10	+	2	1.34555e+17	661173
TCONS_00253982	XLOC_098484	chr20	+	2	4.61462e+15	4153425
TCONS_00210270	XLOC_076157	chr19	-	1	6582460	1123
TCONS_00389420	XLOC_154934	chr6_qbl_hap6	+	2	21776292178449	3501279
TCONS_00197391	XLOC_076070	chr19	-	2	24569822461986	2116211
TCONS_00186499	XLOC_071002	chr18	+	2	5.34537e+15	1802991
TCONS_00125001	XLOC_046347	chr14	+	1	19701926	1351
TCONS_00093943	XLOC_034759	chr12	-	1	19349244	408
TCONS_00186637	XLOC_071076	chr18	+	2	7.46782e+15	1303349
TCONS_00195864	XLOC_075314	chr19	+	1	24252406	2549
TCONS_00215409	XLOC_082350	chr2	+	3	9.231e+23	152,96,137
TCONS_00066001	XLOC_026342	chr11	-	2	6.70794e+15	124124
TCONS_00153832	XLOC_060359	chr16	-	2	7.54772e+15	8566,48
TCONS_00177750	XLOC_066340	chr17	-	2	7.92814e+15	275137
TCONS_00078084	XLOC_026332	chr11	-	2	6.67239e+15	1522,76
TCONS_00217954	XLOC_083780	chr2	-	2	9.2284e+15	82126
TCONS_00174271	XLOC_065902	chr17	-	2	4.33524e+15	694,24
TCONS_00178835	XLOC_064258	chr17	+	2	53288165335861	2715603
TCONS_00093152	XLOC_033690	chr12	+	2	1.12075e+15	23943028
TCONS_00181550	XLOC_065054	chr17	+	2	6.53139e+15	22842
TCONS_00134189	XLOC_053051	chr15	+	2	1.0139e+17	1436950
TCONS_00133473	XLOC_052665	chr15	+	2	5.96562e+15	43763337
TCONS_00470633	XLOC_183842	chrX	+	2	7.2783e+15	4374973
TCONS_00109728	XLOC_042920	chr13	-	2	2.14361e+15	878600
TCONS_00195750	XLOC_075253	chr19	+	2	2.03686e+15	84141
TCONS_00161321	XLOC_059314	chr16	+	2	5.67163e+15	155949
TCONS_00197172	XLOC_075948	chr19	+	2	5.8281e+15	2331056
TCONS_00186677	XLOC_071090	chr18	+	2	7.75001e+15	20141292
TCONS_00196338	XLOC_075551	chr19	+	2	4.18834e+15	10342164
TCONS_00259064	XLOC_098243	chr20	+	2	1.59172e+15	1027131
TCONS_00231925	XLOC_082012	chr2	+	2	4.30178e+15	78198
TCONS_00157124	XLOC_060433	chr16	-	2	8.73962e+15	5319198
TCONS_00177087	XLOC_065336	chr17	-	2	16148881617664	24201893
TCONS_00201444	XLOC_075447	chr19	+	2	3.70634e+15	10981188
TCONS_00231887	XLOC_081962	chr2	+	2	3.31413e+15	114194
TCONS_00021114	XLOC_002084	chr1	+	2	2.42011e+17	1501572
TCONS_00094041	XLOC_034925	chr12	-	2	4.97242e+15	124124
TCONS_00080428	XLOC_025158	chr11	+	2	6.2295e+15	124124
TCONS_00435722	XLOC_167663	chr8	-	1	128824505	880
TCONS_00078273	XLOC_026756	chr11	-	3	1.34093e+26	424138110
TCONS_00290439	XLOC_109100	chr3	+	2	1.14319e+17	65712544
TCONS_00177057	XLOC_065280	chr17	+	2	8.04165e+15	1598131
TCONS_00158957	XLOC_059170	chr16	+	1	29431643	603
TCONS_00127054	XLOC_046413	chr14	+	2	2.47404e+15	92295
TCONS_00174459	XLOC_066205	chr17	-	1	70561207	506
TCONS_00087863	XLOC_034076	chr12	+	2	6.42375e+15	113512943
TCONS_00004127	XLOC_002291	chr1	-	2	97434209747392	532253
TCONS_00313668	XLOC_122192	chr4	+	3	1.56834e+23	2209132988
TCONS_00118537	XLOC_046522	chr14	+	2	5.02863e+15	1431,55
TCONS_00449242	XLOC_175773	chr9	-	2	9.8176e+15	2447,95
TCONS_00169194	XLOC_065227	chr17	+	2	7.93691e+15	323,98
TCONS_00254309	XLOC_098645	chr20	-	2	10967081099026	1923100
TCONS_00127025	XLOC_046369	chr14	+	1	21717746	3583
TCONS_00278129	XLOC_105785	chr22	-	1	25767833	3878
TCONS_00163517	XLOC_059663	chr16	+	2	8.97531e+15	100515
TCONS_00467069	XLOC_184397	chrX	-	2	5.45625e+15	273121
TCONS_00254009	XLOC_098499	chr20	+	1	48320463	664
TCONS_00083618	XLOC_025294	chr11	+	1	66560942	1852
TCONS_00125249	XLOC_046659	chr14	+	2	6.22414e+15	15711583
TCONS_00173073	XLOC_064179	chr17	+	2	20658432067587	13832836
TCONS_00254277	XLOC_098626	chr20	+	3	6.27336e+23	3342141627
TCONS_00261040	XLOC_098470	chr20	+	2	4.47469e+15	40992132
TCONS_00282441	XLOC_108861	chr3	+	3	5.2568e+23	174,75,270
TCONS_00089561	XLOC_035140	chr12	-	2	7.47709e+15	532410
TCONS_00226879	XLOC_084609	chr2	-	3	2.42512e+26	204201124
TCONS_00097831	XLOC_034666	chr12	-	3	7.27961e+20	205212791948
TCONS_00125261	XLOC_046686	chr14	+	2	6.55565e+15	8451677
TCONS_00201074	XLOC_074907	chr19	+	2	39763523983172	125,81
TCONS_00232124	XLOC_082330	chr2	+	2	8.75873e+15	193499
TCONS_00276889	XLOC_105944	chr22	-	2	3.85226e+15	8481453
TCONS_00279408	XLOC_105947	chr22	-	1	38764091	8846
TCONS_00266322	XLOC_103145	chr21	-	1	37423976	234
TCONS_00454638	XLOC_175632	chr9	-	2	6.99635e+15	161,48
TCONS_00259689	XLOC_099096	chr20	-	2	6.14444e+15	184184
TCONS_00141153	XLOC_052619	chr15	+	3	5.41041e+23	90181965
TCONS_00476659	XLOC_183592	chrX	+	1	23719170	1220
TCONS_00254256	XLOC_098618	chr20	+	2	6.25266e+15	592799
TCONS_00174258	XLOC_065871	chr17	-	2	4.23769e+15	46591241
TCONS_00069789	XLOC_024994	chr11	+	2	3.3725e+15	176122
TCONS_00301089	XLOC_109574	chr3	+	2	1.90025e+17	124136
TCONS_00133928	XLOC_052913	chr15	+	6	8.29448e+47	263,89,189,96,91,5625
TCONS_00100402	XLOC_034096	chr12	+	1	66397159	701
TCONS_00462169	XLOC_184211	chrX	-	2	1.29944e+15	113124
TCONS_00389198	XLOC_154865	chr6_mann_hap4	+	2	44000594401249	1109101
TCONS_00267528	XLOC_103163	chr21	-	2	3.86283e+15	5911519
TCONS_00460039	XLOC_183188	chrUn_gl000218	-	1	78838	1606
TCONS_00268353	XLOC_102834	chr21	+	2	3.03969e+15	151643
TCONS_00122892	XLOC_047078	chr14	-	3	2.34404e+23	24268442949
TCONS_00078067	XLOC_026267	chr11	-	3	6.51925e+23	151761596674
TCONS_00255034	XLOC_099096	chr20	-	3	6.14444e+23	124,60,184
TCONS_00378754	XLOC_144615	chr6	+	3	6.7334e+17	2190,53,224
TCONS_00215392	XLOC_082339	chr2	+	2	8.83164e+15	451722
TCONS_00432491	XLOC_166495	chr8	+	1	25367328	2014
TCONS_00266380	XLOC_103182	chr21	-	2	4.34296e+15	123114
TCONS_00254556	XLOC_098809	chr20	-	3	2.58146e+23	1068,96,1847
TCONS_00259146	XLOC_098351	chr20	+	1	33352077	862
TCONS_00093828	XLOC_034568	chr12	+	2	1.33707e+17	1659225
TCONS_00392471	XLOC_156579	chr7	-	2	3.59446e+15	124,99
TCONS_00277870	XLOC_105382	chr22	+	3	3.15562e+23	1221561894
TCONS_00171033	XLOC_066334	chr17	-	2	7.90911e+15	1190279
TCONS_00201344	XLOC_075291	chr19	+	2	2.34397e+15	123122
TCONS_00259688	XLOC_099096	chr20	-	2	6.14444e+15	124182
TCONS_00083540	XLOC_025158	chr11	+	2	6.22888e+15	124124
TCONS_00339863	XLOC_133882	chr5	+	2	1.12312e+17	2424337
TCONS_00141381	XLOC_052913	chr15	+	5	8.29448e+39	261,89,189,266,5619
TCONS_00402752	XLOC_155237	chr7	+	2	72222547254672	1973813
TCONS_00474368	XLOC_184194	chrX	-	3	2.87622e+20	257,91,146
TCONS_00207795	XLOC_075841	chr19	+	1	53429600	791
TCONS_00168357	XLOC_064743	chr17	+	2	4.20918e+15	671713
TCONS_00081082	XLOC_026267	chr11	-	3	6.51925e+23	15164,1608,14
TCONS_00156611	XLOC_059691	chr16	-	2	238983239966	355797
TCONS_00480102	XLOC_184111	chrX	+	3	1.39847e+26	1892811492
TCONS_00460131	XLOC_183224	chrUn_gl000220	+	2	97124100238	3121044
TCONS_00254515	XLOC_098780	chr20	-	2	2.12842e+15	195317993
TCONS_00174493	XLOC_066246	chr17	-	2	7.37978e+15	11641231
TCONS_00111668	XLOC_042616	chr13	+	2	3.7576e+15	6982921
TCONS_00070274	XLOC_025525	chr11	+	2	8.99844e+15	1051630
TCONS_00173042	XLOC_064126	chr17	+	2	717205718779	14841962
TCONS_00152788	XLOC_059691	chr16	-	2	238972239929	366833
TCONS_00087073	XLOC_033684	chr12	+	2	1.10622e+15	58657127
TCONS_00141475	XLOC_053043	chr15	+	2	1.00161e+17	2154644
TCONS_00119140	XLOC_046860	chr14	+	2	9.16854e+15	47181215
TCONS_00094055	XLOC_034951	chr12	-	2	5.15955e+15	2659237
TCONS_00177329	XLOC_065724	chr17	-	2	3.64102e+15	1280404
TCONS_00088601	XLOC_034563	chr12	+	2	1.33563e+17	4873226
TCONS_00207245	XLOC_075007	chr19	+	2	85913618604615	67152
TCONS_00138294	XLOC_053210	chr15	-	2	4.30139e+15	3572464
TCONS_00153435	XLOC_060097	chr16	-	3	3.34974e+23	134,123,73
TCONS_00314238	XLOC_122533	chr4	+	2	1.192e+17	710409
TCONS_00109042	XLOC_042525	chr13	+	2	2.02438e+15	7366869
TCONS_00301553	XLOC_110639	chr3	-	2	1.78679e+17	241,53
TCONS_00461144	XLOC_183738	chrX	+	2	5.30779e+15	7273626
TCONS_00419508	XLOC_166652	chr8	+	2	6.55985e+15	163,60
TCONS_00197261	XLOC_075992	chr19	-	2	338203343284	24041122
TCONS_00254946	XLOC_099037	chr20	-	3	5.20661e+23	35031857220
TCONS_00195284	XLOC_074990	chr19	+	2	79818897983801	1125189
TCONS_00181078	XLOC_064138	chr17	+	2	855864856097	169524
TCONS_00201318	XLOC_075272	chr19	+	2	2.16884e+15	1751311
TCONS_00266096	XLOC_102999	chr21	+	2	4.77095e+15	293266
TCONS_00138393	XLOC_053333	chr15	-	2	5.56094e+15	686765
TCONS_00177085	XLOC_065321	chr17	-	2	10651391066009	821127
TCONS_00167336	XLOC_064177	chr17	+	2	20227372024942	21634297
TCONS_00080477	XLOC_025246	chr11	+	7	6.52665e+55	4.0713e+23
TCONS_00432915	XLOC_167091	chr8	-	2	424728424999	122110
TCONS_00083998	XLOC_025970	chr11	-	1	27160183	10953
TCONS_00460119	XLOC_183224	chrUn_gl000220	+	1	155365	284
TCONS_00201495	XLOC_075478	chr19	+	2	3.82832e+15	94118
TCONS_00168334	XLOC_064733	chr17	+	2	4.13933e+15	497184
TCONS_00448381	XLOC_174528	chr9	+	2	3.79183e+15	124192
TCONS_00462469	XLOC_184401	chrX	-	2	5.45884e+15	1205707
TCONS_00078176	XLOC_026572	chr11	-	2	1.02202e+17	2410384
TCONS_00021635	XLOC_002938	chr1	-	2	6.78643e+15	96123
TCONS_00379744	XLOC_146208	chr6	-	2	9.44906e+15	1148370
TCONS_00163195	XLOC_059120	chr16	+	2	2.25531e+15	126441
TCONS_00146066	XLOC_052763	chr15	+	3	6.84845e+23	1181301330
TCONS_00152584	XLOC_059607	chr16	+	2	8.74176e+15	230251
TCONS_00253608	XLOC_098308	chr20	+	1	30275469	3383
TCONS_00159009	XLOC_059241	chr16	+	2	3.17234e+15	13952846
TCONS_00207546	XLOC_075491	chr19	+	2	3.88271e+15	721610
TCONS_00163181	XLOC_059096	chr16	+	1	21441055	1953
TCONS_00138224	XLOC_053109	chr15	-	2	3.28138e+15	1607895
TCONS_00232125	XLOC_082330	chr2	+	2	8.75874e+15	618180
TCONS_00004445	XLOC_002518	chr1	-	2	2.73202e+15	107124
TCONS_00210575	XLOC_076867	chr19	-	2	4.79784e+15	403278
TCONS_00176881	XLOC_065020	chr17	+	1	62526361	288
TCONS_00167282	XLOC_064109	chr17	+	2	153235153634	330308
TCONS_00196451	XLOC_075603	chr19	+	2	4.47656e+15	29576025
TCONS_00005688	XLOC_003334	chr1	-	2	1.46461e+17	51213
TCONS_00259684	XLOC_099095	chr20	-	2	6.14308e+15	26652072
TCONS_00376341	XLOC_145580	chr6	+	2	1.58988e+17	253467
TCONS_00087072	XLOC_033683	chr12	+	2	1.1035e+15	121123
TCONS_00152140	XLOC_059349	chr16	+	2	5.87677e+15	530,4
TCONS_00205623	XLOC_076772	chr19	-	2	4.43389e+15	375194
TCONS_00195943	XLOC_075366	chr19	+	2	3.47622e+15	11302158
TCONS_00186116	XLOC_070777	chr18	+	2	35929763596576	15061882
TCONS_00257279	XLOC_098815	chr20	-	2	3.02523e+15	16323442
TCONS_00094169	XLOC_035106	chr12	-	2	6.65543e+15	693173
TCONS_00118900	XLOC_046737	chr14	+	2	7.31318e+15	634108
TCONS_00186598	XLOC_071055	chr18	+	2	6.79562e+15	1501117
TCONS_00157138	XLOC_060461	chr16	-	2	8.80849e+15	1992282
TCONS_00063534	XLOC_024994	chr11	+	2	3.3725e+15	123175
TCONS_00256885	XLOC_098357	chr20	+	2	3.36178e+15	3842937
TCONS_00277867	XLOC_105377	chr22	+	2	3.13652e+15	1806494
TCONS_00003090	XLOC_001725	chr1	+	4	1.89119e+35	2432181501190
TCONS_00324624	XLOC_122255	chr4	+	2	3.97039e+15	35095120
TCONS_00267451	XLOC_103060	chr21	-	3	2.34682e+23	751172224
TCONS_00077776	XLOC_025669	chr11	+	2	1.22526e+17	50711497
TCONS_00304967	XLOC_110107	chr3	-	2	5.71834e+15	1173156
TCONS_00379574	XLOC_145752	chr6	-	2	1.2044e+15	7311168
TCONS_00152426	XLOC_059523	chr16	+	2	7.55334e+15	167117
TCONS_00385520	XLOC_145561	chr6	+	1	155602850	1042
TCONS_00133924	XLOC_052913	chr15	+	8	8.29447e+63	334,89,189,96,91,155,138,2008
TCONS_00020603	XLOC_001494	chr1	+	2	1.59826e+17	1511823
TCONS_00215410	XLOC_082350	chr2	+	2	9.231e+15	976,82
TCONS_00134974	XLOC_053545	chr15	-	2	7.5196e+15	2722229
TCONS_00159815	XLOC_060506	chr16	-	2	8.97842e+15	157124
TCONS_00461713	XLOC_184007	chrX	+	2	1.17486e+17	1501477
TCONS_00190228	XLOC_071276	chr18	-	2	4.33172e+15	356117
TCONS_00414422	XLOC_155255	chr7	+	1	11122176	948
TCONS_00440459	XLOC_175664	chr9	-	1	72832376	265
TCONS_00406878	XLOC_155242	chr7	+	3	7.68021e+20	251129488
TCONS_00075011	XLOC_026710	chr11	-	1	122574104	1168
TCONS_00113456	XLOC_042763	chr13	+	2	7.62704e+15	48552176
TCONS_00451987	XLOC_175283	chr9	-	2	34193583525746	1512248
TCONS_00217940	XLOC_083760	chr2	-	2	8.75718e+15	616,39
TCONS_00197269	XLOC_075997	chr19	-	4	5.61606e+23	1048175157327
TCONS_00100751	XLOC_034690	chr12	-	2	1.05614e+15	241202
TCONS_00202200	XLOC_076509	chr19	-	2	2.8248e+15	148621055
TCONS_00272978	XLOC_105677	chr22	-	1	18576330	649
TCONS_00125495	XLOC_047013	chr14	+	2	1.05452e+17	9638861
TCONS_00171161	XLOC_066387	chr17	-	2	8.04111e+15	1187426
TCONS_00276816	XLOC_105826	chr22	-	2	2.98936e+15	291453
TCONS_00253497	XLOC_098255	chr20	+	1	18282869	946
TCONS_00273574	XLOC_106087	chr22	-	3	4.66397e+23	14791162137
TCONS_00460036	XLOC_183186	chrUn_gl000218	+	1	72800	5842
TCONS_00098200	XLOC_035344	chr12	-	1	111860527	645
TCONS_00266131	XLOC_103016	chr21	-	2	99359139938658	2649635
TCONS_00114730	XLOC_042987	chr13	-	2	3.68902e+15	4682744
TCONS_00421100	XLOC_167705	chr8	-	2	1.41203e+17	28446182
TCONS_00188343	XLOC_070818	chr18	+	3	1.26582e+23	512001002
TCONS_00438590	XLOC_174561	chr9	+	2	4.24472e+15	2488710
TCONS_00006639	XLOC_003879	chr1	-	2	2.08036e+17	5541,67
TCONS_00159340	XLOC_059680	chr16	+	4	9.0209e+31	1394,65,190,1906
TCONS_00141086	XLOC_052529	chr15	+	2	4.36944e+15	23912009
TCONS_00340918	XLOC_134478	chr5	-	2	3.30386e+15	7136190
TCONS_00197122	XLOC_075935	chr19	+	2	5.79465e+15	4212958
TCONS_00460096	XLOC_183224	chrUn_gl000220	+	1	101353	3422
TCONS_00438537	XLOC_174531	chr9	+	3	3.85532e+23	2940,19,634
TCONS_00137550	XLOC_052395	chr15	+	2	3.0488e+15	310304
TCONS_00195915	XLOC_075340	chr19	+	2	3.34172e+15	4272756
TCONS_00275412	XLOC_106064	chr22	-	2	4.53633e+15	18262958
TCONS_00201493	XLOC_075477	chr19	+	2	3.81357e+15	270828
TCONS_00097530	XLOC_034263	chr12	+	2	9.9039e+15	6432154
TCONS_00266447	XLOC_103235	chr21	-	2	4.69185e+15	951609
TCONS_00282232	XLOC_108746	chr3	+	2	4.76274e+15	126124
TCONS_00207813	XLOC_075872	chr19	+	2	5.44201e+15	2526135
TCONS_00131029	XLOC_047247	chr14	-	1	55518852	5367
TCONS_00217969	XLOC_083785	chr2	-	2	9.23171e+15	113472
TCONS_00186086	XLOC_070758	chr18	+	2	722757731752	120,86
TCONS_00260938	XLOC_098298	chr20	+	2	2.59904e+15	116397
TCONS_00098041	XLOC_035033	chr12	-	1	56969644	1172
TCONS_00151341	XLOC_058910	chr16	+	2	30174603017810	145575
TCONS_00158896	XLOC_059102	chr16	+	2	2.18532e+15	529124
TCONS_00134009	XLOC_052958	chr15	+	2	8.5742e+15	28981623
TCONS_00153907	XLOC_060411	chr16	-	3	8.45311e+23	620,142,75
TCONS_00153340	XLOC_060027	chr16	-	2	2.95587e+15	39661024
TCONS_00188688	XLOC_071264	chr18	-	2	3.90953e+15	1223285
TCONS_00173824	XLOC_065226	chr17	+	2	7.92133e+15	419300
TCONS_00089267	XLOC_034969	chr12	-	3	5.33417e+23	953123613
TCONS_00138001	XLOC_052827	chr15	+	2	7.53171e+15	36809020
TCONS_00238713	XLOC_084609	chr2	-	4	2.42512e+35	124,81,121,124
TCONS_00077864	XLOC_025826	chr11	-	2	46242614629256	309225
TCONS_00225117	XLOC_082364	chr2	+	2	9.65555e+15	1369707
TCONS_00459863	XLOC_183096	chr9_gl000199_random	-	3	500915130856674	25,94,125
TCONS_00275434	XLOC_106123	chr22	-	2	5.06471e+15	117969
TCONS_00080525	XLOC_025294	chr11	+	1	66578920	2038
TCONS_00173882	XLOC_065318	chr17	-	3	1.05078e+20	1188401265
TCONS_00202408	XLOC_076825	chr19	-	2	4.63621e+15	1142100
TCONS_00171072	XLOC_066353	chr17	-	2	7.96469e+15	20171643
TCONS_00461645	XLOC_183982	chrX	+	3	1.07179e+26	545,64,744
TCONS_00207169	XLOC_074855	chr19	+	2	15854841587377	17595054
TCONS_00181288	XLOC_064566	chr17	+	2	3.3898e+15	418,19
TCONS_00045091	XLOC_017930	chr10	-	2	6.74205e+15	643,36
TCONS_00144121	XLOC_053382	chr15	-	2	6.0758e+15	23423075
TCONS_00089269	XLOC_034969	chr12	-	2	5.33431e+15	251612
TCONS_00169419	XLOC_065382	chr17	-	2	35404363541866	161942
TCONS_00183547	XLOC_064609	chr17	+	1	36075965	434
TCONS_00186115	XLOC_070777	chr18	+	2	35933693596576	8691883
TCONS_00057158	XLOC_016694	chr10	+	1	5744596	672
TCONS_00254041	XLOC_098519	chr20	+	3	4.95475e+23	4391081343
TCONS_00466822	XLOC_184111	chrX	+	5	1.39847e+44	130281446383497
TCONS_00262339	XLOC_098306	chr20	+	1	30259783	11686
TCONS_00098151	XLOC_035227	chr12	-	1	95653901	2683
TCONS_00205854	XLOC_077123	chr19	-	2	5.87783e+15	1951264
TCONS_00125248	XLOC_046659	chr14	+	2	6.22291e+15	4986555
TCONS_00093959	XLOC_034786	chr12	-	2	2.69798e+15	4341824
TCONS_00093051	XLOC_033580	chr12	+	2	11088001117720	2505724
TCONS_00137807	XLOC_052619	chr15	+	2	5.41041e+15	142330
TCONS_00133419	XLOC_052627	chr15	+	2	5.58689e+15	893138
TCONS_00202551	XLOC_077001	chr19	-	2	5.33695e+15	2675819
TCONS_00215712	XLOC_082517	chr2	+	2	1.14467e+17	212124
TCONS_00208104	XLOC_076451	chr19	-	2	2.12097e+15	172121
TCONS_00460124	XLOC_183230	chrUn_gl000220	-	2	111759155834	103908
TCONS_00152254	XLOC_059398	chr16	+	2	6.82815e+15	1117866
TCONS_00094326	XLOC_035343	chr12	-	2	1.11805e+17	1639125
TCONS_00100712	XLOC_034641	chr12	-	2	66469756647350	124125
TCONS_00179592	XLOC_065671	chr17	-	2	2.94178e+15	172541
TCONS_00199074	XLOC_077071	chr19	-	2	5.5993e+15	124107
TCONS_00366415	XLOC_145274	chr6	+	2	1.01239e+17	25632627
TCONS_00477281	XLOC_184625	chrX	-	2	1.1892e+17	2211836
TCONS_00161513	XLOC_059613	chr16	+	2	8.77643e+15	21842012
TCONS_00266436	XLOC_103226	chr21	-	2	4.65284e+15	322177
TCONS_00153315	XLOC_060014	chr16	-	3	2.88901e+23	283,214,39
TCONS_00462798	XLOC_184609	chrX	-	2	1.15063e+17	214166
TCONS_00266146	XLOC_103036	chr21	-	2	1.52498e+15	8601635
TCONS_00201010	XLOC_074838	chr19	+	2	12381351239362	90143
TCONS_00197316	XLOC_076033	chr19	-	2	14611571478772	666260
TCONS_00186538	XLOC_071021	chr18	+	2	5.57117e+15	2414836
TCONS_00119553	XLOC_047085	chr14	-	2	2.37524e+15	2398195
TCONS_00351153	XLOC_134109	chr5	+	2	1.42663e+17	2012268
TCONS_00226260	XLOC_083785	chr2	-	2	9.23071e+15	213175
TCONS_00003092	XLOC_001725	chr1	+	6	1.89119e+53	243,218,150,67,140,5119
TCONS_00006571	XLOC_003848	chr1	-	2	2.04366e+17	29632064
TCONS_00174461	XLOC_066210	chr17	-	2	7.12332e+15	12561345
TCONS_00255035	XLOC_099096	chr20	-	3	6.14444e+23	124120124
TCONS_00153281	XLOC_059983	chr16	-	2	2.48283e+15	941342
TCONS_00367183	XLOC_145745	chr6	-	1	10782439	320
TCONS_00254872	XLOC_098994	chr20	-	2	4.61346e+15	77391012
TCONS_00087976	XLOC_034128	chr12	+	2	6.98642e+15	1444674
TCONS_00285360	XLOC_110657	chr3	-	3	1.81782e+26	264,106,88
TCONS_00462363	XLOC_184334	chrX	-	2	4.84257e+15	866100
TCONS_00269506	XLOC_103008	chr21	-	1	9826927	654
TCONS_00209918	XLOC_075504	chr19	+	1	39464002	750
TCONS_00254919	XLOC_099022	chr20	-	2	4.93395e+15	282672
TCONS_00427597	XLOC_166623	chr8	+	2	5.47922e+15	687535
TCONS_00138101	XLOC_052914	chr15	+	2	8.48414e+15	14701111
TCONS_00157165	XLOC_060507	chr16	-	2	8.97901e+15	1345302
TCONS_00152757	XLOC_059680	chr16	+	3	9.02084e+23	1968,65,1935
TCONS_00083374	XLOC_024949	chr11	+	1	27203726	13465
TCONS_00263776	XLOC_098222	chr20	+	2	91466279149477	71547486
TCONS_00195780	XLOC_075263	chr19	+	2	2.13443e+15	971657
TCONS_00084001	XLOC_025970	chr11	-	1	27217327	18583
TCONS_00138240	XLOC_053139	chr15	-	2	3.69513e+15	3415296
TCONS_00157145	XLOC_060477	chr16	-	3	8.88759e+23	6801234134
