# Supplementary material for: Differential transcription profiles of long non-coding RNAs in primary human brain microvascular endothelial cells in response to meningitic Escherichia coli
Source: Sci Rep. 2016 Dec 13;6:38903. doi: 10.1038/srep38903 (PMC5153642; doi:10.1038/srep38903)
Supplement: Supplemental Table 2 [file srep38903-s3.xls]

## Sheet: Sheet1
Differential transcription profiles of long non-coding RNAs in primary human brain microvascular endothelial cells in response to meningitic Escherichia coli Ruicheng Yang, Fei Huang, Jiyang Fu, Beibei Dou, Bojie Xu, Ling Miao, Wentong Liu, Xiaopei Yang, Chen Tan, Huanchun Chen, Xiangru Wang
Supplemental Table 2. Novel lncRNAs with significant differential expression. In total, 53 of the 612 novel lncRNAs showed a significant change in expression, among which 37 novel lncRNAs increased more than 2-fold and 16 ones decreased to ≤0.5-fold.
GeneID	baseMean	log2Fold	pvalue	qvalue
XLOC_026572	58.196	3.09018	1.97387e-26	2.51122e-24
XLOC_026285	542.971	2.74846	9.84251e-139	8.86974e-136
XLOC_076547	76.1825	2.6102	7.74155e-27	1.0046e-24
XLOC_071162	71.357	2.11964	1.85557e-20	1.6226e-18
XLOC_065280	446.621	1.98911	7.27473e-86	3.27787e-83
XLOC_076813	525.258	1.94987	3.30193e-93	1.59883e-90
XLOC_046659	454.067	1.88076	3.4254e-65	1.29217e-62
XLOC_075639	12.8799	1.79161	4.43081e-05	0.000405828
XLOC_098470	780.716	1.69704	1.11321e-96	5.82494e-94
XLOC_105424	372.951	1.69361	1.94446e-54	5.95116e-52
XLOC_099095	270.89	1.60997	2.22107e-39	4.96938e-37
XLOC_042563	511.759	1.60916	1.56674e-59	5.18654e-57
XLOC_167663	184.819	1.52008	5.25436e-22	5.07328e-20
XLOC_052816	263.504	1.50295	2.93668e-35	5.50704e-33
XLOC_060352	255.847	1.48152	3.44289e-31	5.42205e-29
XLOC_075894	76.8342	1.45213	7.81524e-13	3.21754e-11
XLOC_146457	68.8008	1.44464	1.47947e-11	5.15988e-10
XLOC_025944	156.663	1.39097	6.41483e-18	4.5388e-16
XLOC_060297	30.93	1.37808	5.2419e-06	6.28832e-05
XLOC_035318	123.88	1.35064	3.01584e-16	1.81521e-14
XLOC_059314	63.8277	1.33338	6.26416e-10	1.71351e-08
XLOC_109004	109.553	1.29663	3.63135e-13	1.55215e-11
XLOC_047201	27.3344	1.29203	3.4978e-05	0.000331413
XLOC_035033	47.6197	1.26787	1.86779e-07	3.23863e-06
XLOC_026332	29.1293	1.26663	2.96351e-05	0.000285967
XLOC_098618	35.2066	1.24067	9.70726e-06	0.000107703
XLOC_064444	3696.79	1.21491	7.58531e-56	2.36618e-53
XLOC_105785	296.226	1.21427	8.42907e-26	1.03191e-23
XLOC_066290	147.529	1.19286	9.20179e-16	5.31182e-14
XLOC_047078	199.036	1.13437	4.51344e-17	2.94026e-15
XLOC_083472	70.9234	1.11537	3.31458e-08	6.64596e-07
XLOC_064126	148.529	1.10746	4.04171e-14	1.93394e-12
XLOC_145752	45.8565	1.07812	1.24967e-05	0.0001342
XLOC_046712	1945.88	1.06144	5.10658e-62	1.80074e-59
XLOC_035344	65.9091	1.03924	6.31172e-07	9.5417e-06
XLOC_065578	428.771	1.03416	3.31942e-22	3.24363e-20
XLOC_052673	2741.44	1.02763	1.04991e-10	3.2103e-09
XLOC_034696	42.427	-1.02181	5.6999e-05	0.000507175
XLOC_025246	104.412	-1.15146	2.56016e-09	6.35963e-08
XLOC_003848	106.96	-1.17316	1.42317e-11	4.99142e-10
XLOC_098243	43.0181	-1.17923	3.09991e-06	3.9609e-05
XLOC_053288	265.495	-1.17943	5.67341e-18	4.0452e-16
XLOC_064733	62.2573	-1.18117	4.73896e-08	9.25084e-07
XLOC_098645	31.4031	-1.22772	3.57837e-05	0.000338069
XLOC_024949	810.039	-1.33158	7.94544e-53	2.34333e-50
XLOC_046417	25.8977	-1.36728	4.27457e-05	0.000394074
XLOC_146211	56.0154	-1.43624	6.34669e-10	1.7317e-08
XLOC_134478	220.253	-1.64738	2.71658e-34	4.78975e-32
XLOC_084426	15.5326	-1.80292	1.3459e-05	0.000143536
XLOC_082995	38.9846	-1.81467	1.01012e-10	3.09152e-09
XLOC_047085	27.8004	-1.99703	2.36624e-09	5.91414e-08
XLOC_070887	11.0558	-2.68035	2.70761e-07	4.49541e-06
XLOC_175351	190.205	-2.72488	7.26881e-65	2.6496e-62
