# Supplementary material for: Differential transcription profiles of long non-coding RNAs in primary human brain microvascular endothelial cells in response to meningitic Escherichia coli
Source: Sci Rep. 2016 Dec 13;6:38903. doi: 10.1038/srep38903 (PMC5153642; doi:10.1038/srep38903)
Supplement: Supplemental Table 3 [file srep38903-s4.xls]

## Sheet: Sheet1
Differential transcription profiles of long non-coding RNAs in primary human brain microvascular endothelial cells in response to meningitic Escherichia coli Ruicheng Yang, Fei Huang, Jiyang Fu, Beibei Dou, Bojie Xu, Ling Miao, Wentong Liu, Xiaopei Yang, Chen Tan, Huanchun Chen, Xiangru Wang
Supplemental Table 3. The mRNAs with significant differential expression. A total of 366 mRNAs showed significant differential expression in primary hBMECs, including 198 that were upregulated and 168 downregulated.
GeneID	baseMean	log2Fold	pvalue	qvalue	Diff	Symbol	Component	Process	Function	Pathway
1958	8555	5.17543	0	0	Up	EGR1;early growth response 1	GO:0005654//nucleoplasm;GO:0005737//cytoplasm;GO:0005634//nucleus;GO:0005730//nucleolus	GO:0045893//positive regulation of transcription, DNA-templated;GO:0071236//cellular response to antibiotic;GO:0030217//T cell differentiation;GO:0007611//learning or memory;GO:0071455//cellular response to hyperoxia;GO:0071456//cellular response to hypoxia;GO:0035690//cellular response to drug;GO:0071383//cellular response to steroid hormone stimulus;GO:0045471//response to ethanol;GO:0071372//c…	GO:0035035//histone acetyltransferase binding;GO:0003677//DNA binding;GO:0000979//RNA polymerase II core promoter sequence-specific DNA binding;GO:0043565//sequence-specific DNA binding;GO:0001077//RNA polymerase II core promoter proximal region sequence-specific DNA binding transcription factor activity involved in positive regulation of transcription;GO:0003690//double-stranded DNA binding;GO:0…	K09203//Prion diseases;HTLV-I infection
3576	200.827	4.99609	3.35805e-89	1.57887e-86	Up	CXCL8;chemokine (C-X-C motif) ligand 8	GO:0005615//extracellular space;GO:0005576//extracellular region	GO:0071222//cellular response to lipopolysaccharide;GO:0030968//endoplasmic reticulum unfolded protein response;GO:0071356//cellular response to tumor necrosis factor;GO:0007050//cell cycle arrest;GO:0007165//signal transduction;GO:0031623//receptor internalization;GO:0034976//response to endoplasmic reticulum stress;GO:0019722//calcium-mediated signaling;GO:0006954//inflammatory response;GO:0045…	GO:0005515//protein binding;GO:0005153//interleukin-8 receptor binding;GO:0008009//chemokine activity	K10030//Bladder cancer;Epithelial cell signaling in Helicobacter pylori infection;Amoebiasis;RIG-I-like receptor signaling pathway;Cytokine-cytokine receptor interaction;Pertussis;Influenza A;Toll-like receptor signaling pathway;Chemokine signaling pathway;Pathways in cancer;NF-kappa B signaling pathway;Rheumatoid arthritis;Salmonella infection;Hepatitis C;Transcriptional misregulation in cancer;…
2921	45.7356	4.91987	2.08754e-26	2.64547e-24	Up	CXCL3;chemokine (C-X-C motif) ligand 3	GO:0005615//extracellular space;GO:0005576//extracellular region	GO:0006954//inflammatory response;GO:0006955//immune response;GO:0030593//neutrophil chemotaxis	GO:0008009//chemokine activity	K05505//Amoebiasis;Epithelial cell signaling in Helicobacter pylori infection;Cytokine-cytokine receptor interaction;Legionellosis;NOD-like receptor signaling pathway;Chemokine signaling pathway;Rheumatoid arthritis;NF-kappa B signaling pathway;Salmonella infection
1960	28.9012	4.86641	6.62134e-20	5.49385e-18	Up	EGR3;early growth response 3	GO:0005634//nucleus;GO:0005737//cytoplasm	GO:0033089//positive regulation of T cell differentiation in thymus;GO:0007274//neuromuscular synaptic transmission;GO:0035767//endothelial cell chemotaxis;GO:0007623//circadian rhythm;GO:0007517//muscle organ development;GO:0044344//cellular response to fibroblast growth factor stimulus;GO:0071371//cellular response to gonadotropin stimulus;GO:0071320//cellular response to cAMP;GO:0045586//regul…	GO:0003677//DNA binding;GO:0003700//sequence-specific DNA binding transcription factor activity;GO:0046872//metal ion binding	-
2919	544.816	4.77522	1.18321e-220	2.74184e-217	Up	CXCL1;chemokine (C-X-C motif) ligand 1 (melanoma growth stimulating activity, alpha)	GO:0005576//extracellular region;GO:0005615//extracellular space	GO:0035556//intracellular signal transduction;GO:0008285//negative regulation of cell proliferation;GO:0007186//G-protein coupled receptor signaling pathway;GO:0007399//nervous system development;GO:0006955//immune response;GO:0008283//cell proliferation;GO:0006935//chemotaxis;GO:0043085//positive regulation of catalytic activity;GO:0030036//actin cytoskeleton organization;GO:0007165//signal tran…	GO:0008083//growth factor activity;GO:0008009//chemokine activity;GO:0008047//enzyme activator activity;GO:0005102//receptor binding	K05505//NOD-like receptor signaling pathway;Legionellosis;Salmonella infection;NF-kappa B signaling pathway;Rheumatoid arthritis;Chemokine signaling pathway;Epithelial cell signaling in Helicobacter pylori infection;Amoebiasis;Cytokine-cytokine receptor interaction
353322	150.514	4.73832	1.92845e-71	7.82035e-69	Up	ANKRD37;ankyrin repeat domain 37	GO:0005737//cytoplasm;GO:0005634//nucleus	-	-	-
2920	264.017	4.45649	4.71988e-117	3.32875e-114	Up	CXCL2;chemokine (C-X-C motif) ligand 2	GO:0005615//extracellular space;GO:0005576//extracellular region	GO:0002237//response to molecule of bacterial origin;GO:0060326//cell chemotaxis;GO:0006935//chemotaxis;GO:0006955//immune response;GO:0006954//inflammatory response	GO:0005515//protein binding;GO:0008009//chemokine activity	K05505//Cytokine-cytokine receptor interaction;Epithelial cell signaling in Helicobacter pylori infection;Amoebiasis;Rheumatoid arthritis;NF-kappa B signaling pathway;Salmonella infection;Chemokine signaling pathway;NOD-like receptor signaling pathway;Legionellosis
6515	6080.77	4.28041	0	0	Up	SLC2A3;solute carrier family 2 (facilitated glucose transporter), member 3	GO:0016021//integral component of membrane;GO:0005886//plasma membrane;GO:0070062//extracellular vesicular exosome	GO:0019852//L-ascorbic acid metabolic process;GO:0055085//transmembrane transport;GO:0044281//small molecule metabolic process;GO:0006767//water-soluble vitamin metabolic process;GO:0005975//carbohydrate metabolic process;GO:0015758//glucose transport;GO:0006766//vitamin metabolic process	GO:0005355//glucose transmembrane transporter activity	-
54541	7591.85	4.24798	0	0	Up	DDIT4;DNA-damage-inducible transcript 4	GO:0005829//cytosol;GO:0005739//mitochondrion;GO:0005622//intracellular;GO:0005737//cytoplasm	GO:0010801//negative regulation of peptidyl-threonine phosphorylation;GO:0043241//protein complex disassembly;GO:0033137//negative regulation of peptidyl-serine phosphorylation;GO:0051607//defense response to virus;GO:0042771//intrinsic apoptotic signaling pathway in response to DNA damage by p53 class mediator;GO:0048011//neurotrophin TRK receptor signaling pathway;GO:1901216//positive regulatio…	GO:0071889//14-3-3 protein binding	K08270//mTOR signaling pathway
7128	668.379	3.88244	5.22855e-253	1.41354e-249	Up	TNFAIP3;tumor necrosis factor, alpha-induced protein 3	GO:0005634//nucleus;GO:0005737//cytoplasm;GO:0005813//centrosome;GO:0005764//lysosome;GO:0070062//extracellular vesicular exosome;GO:0005829//cytosol	GO:0045779//negative regulation of bone resorption;GO:0071222//cellular response to lipopolysaccharide;GO:0050691//regulation of defense response to virus by host;GO:0070423//nucleotide-binding oligomerization domain containing signaling pathway;GO:0002237//response to molecule of bacterial origin;GO:0035871//protein K11-linked deubiquitination;GO:0045824//negative regulation of innate immune res…	GO:0003677//DNA binding;GO:0016874//ligase activity;GO:0043621//protein self-association;GO:0008270//zinc ion binding;GO:0004842//ubiquitin-protein transferase activity;GO:0005515//protein binding;GO:0004843//ubiquitin-specific protease activity;GO:0002020//protease binding;GO:0004221//ubiquitin thiolesterase activity;GO:0043130//ubiquitin binding	K11859//NF-kappa B signaling pathway;Measles;NOD-like receptor signaling pathway;Epstein-Barr virus infection
51129	530.753	3.88125	1.77921e-191	2.74862e-188	Up	ANGPTL4;angiopoietin-like 4	GO:0005578//proteinaceous extracellular matrix;GO:0005615//extracellular space;GO:0072562//blood microparticle;GO:0005576//extracellular region	GO:0044281//small molecule metabolic process;GO:0070328//triglyceride homeostasis;GO:0001525//angiogenesis;GO:0044255//cellular lipid metabolic process;GO:0051260//protein homooligomerization;GO:0045766//positive regulation of angiogenesis;GO:0030154//cell differentiation;GO:0043066//negative regulation of apoptotic process;GO:2000352//negative regulation of endothelial cell apoptotic process;GO:…	GO:0005515//protein binding;GO:0004857//enzyme inhibitor activity	K08767//PPAR signaling pathway
1959	43.2532	3.77185	7.33208e-25	8.61838e-23	Up	EGR2;early growth response 2	GO:0005737//cytoplasm;GO:0005634//nucleus	GO:0006366//transcription from RNA polymerase II promoter;GO:0042552//myelination;GO:0071320//cellular response to cAMP;GO:0071371//cellular response to gonadotropin stimulus;GO:0030278//regulation of ossification;GO:0006611//protein export from nucleus;GO:0016925//protein sumoylation;GO:0007622//rhythmic behavior;GO:0021612//facial nerve structural organization;GO:0045944//positive regulation of…	GO:0003700//sequence-specific DNA binding transcription factor activity;GO:0005515//protein binding;GO:0046872//metal ion binding;GO:0044212//transcription regulatory region DNA binding;GO:0001102//RNA polymerase II activating transcription factor binding;GO:0031625//ubiquitin protein ligase binding;GO:0016874//ligase activity;GO:0071837//HMG box domain binding;GO:0003682//chromatin binding	K12496//HTLV-I infection
5806	11.8037	3.67536	2.60128e-10	7.52816e-09	Up	PTX3;pentraxin 3, long	GO:0005576//extracellular region;GO:0005615//extracellular space	GO:0001878//response to yeast;GO:0046597//negative regulation of viral entry into host cell;GO:1903016//negative regulation of exo-alpha-sialidase activity;GO:0045087//innate immune response;GO:0008228//opsonization;GO:1903019//negative regulation of glycoprotein metabolic process;GO:0006954//inflammatory response;GO:0045429//positive regulation of nitric oxide biosynthetic process;GO:0050766//po…	GO:0001872//(1->3)-beta-D-glucan binding;GO:0001849//complement component C1q binding;GO:0046790//virion binding	K01672//Pancreatic secretion;Nitrogen metabolism;Gastric acid secretion;Proximal tubule bicarbonate reclamation;Bile secretion;Collecting duct acid secretion
133	1425.62	3.57336	2.01088e-294	6.52368e-291	Up	ADM;adrenomedullin	GO:0005737//cytoplasm;GO:0005576//extracellular region;GO:0005615//extracellular space	GO:0008209//androgen metabolic process;GO:0009611//response to wounding;GO:0031623//receptor internalization;GO:0002026//regulation of the force of heart contraction;GO:2001214//positive regulation of vasculogenesis;GO:0097084//vascular smooth muscle cell development;GO:0048589//developmental growth;GO:0046879//hormone secretion;GO:0001843//neural tube closure;GO:0042475//odontogenesis of dentin-…	GO:0005515//protein binding;GO:0005179//hormone activity;GO:0031700//adrenomedullin receptor binding;GO:0005102//receptor binding	-
7538	4056.51	3.41503	0	0	Up	ZFP36;ZFP36 ring finger protein	GO:0005829//cytosol;GO:0010494//cytoplasmic stress granule;GO:0005634//nucleus;GO:0005737//cytoplasm	GO:1900153//positive regulation of nuclear-transcribed mRNA catabolic process, deadenylation-dependent decay;GO:0035556//intracellular signal transduction;GO:0000122//negative regulation of transcription from RNA polymerase II promoter;GO:0010467//gene expression;GO:0000288//nuclear-transcribed mRNA catabolic process, deadenylation-dependent decay;GO:0070935//3'-UTR-mediated mRNA stabilization;GO…	GO:0019957//C-C chemokine binding;GO:0003729//mRNA binding;GO:0003727//single-stranded RNA binding;GO:0003677//DNA binding;GO:0019901//protein kinase binding;GO:0017091//AU-rich element binding;GO:0071889//14-3-3 protein binding;GO:0046872//metal ion binding;GO:0035925//mRNA 3'-UTR AU-rich region binding;GO:0044822//poly(A) RNA binding;GO:0005515//protein binding	K15308//HTLV-I infection
6364	158.441	3.33668	1.39116e-68	5.50391e-66	Up	CCL20;chemokine (C-C motif) ligand 20	GO:0005615//extracellular space;GO:0005576//extracellular region	GO:0042742//defense response to bacterium;GO:0006935//chemotaxis;GO:0006955//immune response;GO:0060326//cell chemotaxis;GO:0042466//chemokinesis;GO:0007165//signal transduction;GO:2000406//positive regulation of T cell migration;GO:0006954//inflammatory response;GO:0007267//cell-cell signaling	GO:0008009//chemokine activity;GO:0005515//protein binding	K14625//Cytokine-cytokine receptor interaction;Rheumatoid arthritis;Chemokine signaling pathway
3383	3735.23	3.12963	0	0	Up	ICAM1;intercellular adhesion molecule 1	GO:0009897//external side of plasma membrane;GO:0070062//extracellular vesicular exosome;GO:0005886//plasma membrane;GO:0016020//membrane;GO:0009986//cell surface;GO:0001772//immunological synapse;GO:0005887//integral component of plasma membrane;GO:0005925//focal adhesion;GO:0005615//extracellular space	GO:0002693//positive regulation of cellular extravasation;GO:0007569//cell aging;GO:0070374//positive regulation of ERK1 and ERK2 cascade;GO:0043200//response to amino acid;GO:0001541//ovarian follicle development;GO:0019221//cytokine-mediated signaling pathway;GO:0001975//response to amphetamine;GO:0030838//positive regulation of actin filament polymerization;GO:0050900//leukocyte migration;GO:0…	GO:0005515//protein binding;GO:0004888//transmembrane signaling receptor activity;GO:0005178//integrin binding;GO:0004872//receptor activity;GO:0001618//virus receptor activity	K06490//Epstein-Barr virus infection;Cell adhesion molecules (CAMs);Natural killer cell mediated cytotoxicity;Viral myocarditis;Staphylococcus aureus infection;African trypanosomiasis;Leukocyte transendothelial migration;Influenza A;Malaria;HTLV-I infection;Rheumatoid arthritis;NF-kappa B signaling pathway
3726	837.454	3.10569	3.52482e-185	4.97183e-182	Up	JUNB;jun B proto-oncogene	GO:0005730//nucleolus;GO:0005634//nucleus;GO:0000785//chromatin;GO:0005654//nucleoplasm	GO:0045944//positive regulation of transcription from RNA polymerase II promoter;GO:0009416//response to light stimulus;GO:0001649//osteoblast differentiation;GO:0051591//response to cAMP;GO:0032870//cellular response to hormone stimulus;GO:0032570//response to progesterone;GO:0006357//regulation of transcription from RNA polymerase II promoter;GO:0001829//trophectodermal cell differentiation;GO:…	GO:0003677//DNA binding;GO:0000977//RNA polymerase II regulatory region sequence-specific DNA binding;GO:0003700//sequence-specific DNA binding transcription factor activity;GO:0005515//protein binding;GO:0003713//transcription coactivator activity;GO:0003714//transcription corepressor activity;GO:0003690//double-stranded DNA binding	K09028//Osteoclast differentiation
7852	16.4656	3.06379	8.5e-11	2.64388e-09	Up	CXCR4;chemokine (C-X-C motif) receptor 4	GO:0005764//lysosome;GO:0070062//extracellular vesicular exosome;GO:0031252//cell leading edge;GO:0005769//early endosome;GO:0009897//external side of plasma membrane;GO:0005886//plasma membrane;GO:0016023//cytoplasmic membrane-bounded vesicle;GO:0016021//integral component of membrane;GO:0009986//cell surface;GO:0005770//late endosome;GO:0005911//cell-cell junction;GO:0030426//growth cone;GO:000…	GO:0001764//neuron migration;GO:0043217//myelin maintenance;GO:0001666//response to hypoxia;GO:0006915//apoptotic process;GO:0070098//chemokine-mediated signaling pathway;GO:0019722//calcium-mediated signaling;GO:0002407//dendritic cell chemotaxis;GO:0016032//viral process;GO:0071345//cellular response to cytokine stimulus;GO:0048714//positive regulation of oligodendrocyte differentiation;GO:0006…	GO:0005515//protein binding;GO:0004930//G-protein coupled receptor activity;GO:0043130//ubiquitin binding;GO:0001618//virus receptor activity;GO:0015026//coreceptor activity;GO:0032027//myosin light chain binding;GO:0031625//ubiquitin protein ligase binding;GO:0019955//cytokine binding;GO:0016494//C-X-C chemokine receptor activity;GO:0003779//actin binding	K04189//Intestinal immune network for IgA production;Leukocyte transendothelial migration;Chemokine signaling pathway;Axon guidance;Endocytosis;Cytokine-cytokine receptor interaction
80149	714.411	3.0349	6.29297e-198	1.07451e-194	Up	ZC3H12A;zinc finger CCCH-type containing 12A	GO:0005634//nucleus;GO:0005737//cytoplasm	GO:0045019//negative regulation of nitric oxide biosynthetic process;GO:0032715//negative regulation of interleukin-6 production;GO:0030154//cell differentiation;GO:0045600//positive regulation of fat cell differentiation;GO:0071222//cellular response to lipopolysaccharide;GO:0043031//negative regulation of macrophage activation;GO:0032088//negative regulation of NF-kappaB transcription factor ac…	GO:0004519//endonuclease activity;GO:0046872//metal ion binding;GO:0005515//protein binding	-
57561	4144.25	2.98944	0	0	Up	ARRDC3;arrestin domain containing 3	GO:0005768//endosome;GO:0005886//plasma membrane	GO:0051443//positive regulation of ubiquitin-protein transferase activity;GO:0001659//temperature homeostasis;GO:0044252//negative regulation of multicellular organismal metabolic process;GO:0043588//skin development;GO:0060613//fat pad development;GO:0031651//negative regulation of heat generation;GO:0090327//negative regulation of locomotion involved in locomotory behavior;GO:0071879//positive …	GO:0005515//protein binding;GO:0031699//beta-3 adrenergic receptor binding	-
7422	375.286	2.91609	6.91658e-127	5.90494e-124	Up	VEGFA;vascular endothelial growth factor A	GO:0031093//platelet alpha granule lumen;GO:0005615//extracellular space;GO:0030141//secretory granule;GO:0005578//proteinaceous extracellular matrix;GO:0005737//cytoplasm;GO:0009986//cell surface;GO:0016020//membrane;GO:0005576//extracellular region	GO:0002092//positive regulation of receptor internalization;GO:1902533//positive regulation of intracellular signal transduction;GO:0001541//ovarian follicle development;GO:0031077//post-embryonic camera-type eye development;GO:0031954//positive regulation of protein autophosphorylation;GO:0070374//positive regulation of ERK1 and ERK2 cascade;GO:0071679//commissural neuron axon guidance;GO:000166…	GO:0005161//platelet-derived growth factor receptor binding;GO:0048018//receptor agonist activity;GO:0042802//identical protein binding;GO:0005172//vascular endothelial growth factor receptor binding;GO:0008201//heparin binding;GO:0005515//protein binding;GO:0050840//extracellular matrix binding;GO:0038191//neuropilin binding;GO:0043183//vascular endothelial growth factor receptor 1 binding;GO:00…	K05448//Cytokine-cytokine receptor interaction;mTOR signaling pathway;Bladder cancer;Focal adhesion;VEGF signaling pathway;Renal cell carcinoma;Pathways in cancer;Rheumatoid arthritis;Pancreatic cancer
5209	12871.4	2.91375	0	0	Up	PFKFB3;6-phosphofructo-2-kinase/fructose-2,6-biphosphatase 3	GO:0005634//nucleus;GO:0005829//cytosol;GO:0005730//nucleolus	GO:0006003//fructose 2,6-bisphosphate metabolic process;GO:0046835//carbohydrate phosphorylation;GO:0006000//fructose metabolic process;GO:0016311//dephosphorylation;GO:0006096//glycolytic process;GO:0006006//glucose metabolic process;GO:0044281//small molecule metabolic process;GO:0005975//carbohydrate metabolic process	GO:0005524//ATP binding;GO:0003873//6-phosphofructo-2-kinase activity;GO:0004331//fructose-2,6-bisphosphate 2-phosphatase activity	K01103//Fructose and mannose metabolism
3164	984.342	2.90225	1.71784e-236	4.28695e-233	Up	NR4A1;nuclear receptor subfamily 4, group A, member 1	GO:0005634//nucleus;GO:0005737//cytoplasm;GO:0005654//nucleoplasm;GO:0005667//transcription factor complex	GO:0043065//positive regulation of apoptotic process;GO:0044344//cellular response to fibroblast growth factor stimulus;GO:0038095//Fc-epsilon receptor signaling pathway;GO:0035767//endothelial cell chemotaxis;GO:0043401//steroid hormone mediated signaling pathway;GO:0007165//signal transduction;GO:0030522//intracellular receptor signaling pathway;GO:0045944//positive regulation of transcription …	GO:0003677//DNA binding;GO:0043565//sequence-specific DNA binding;GO:0001077//RNA polymerase II core promoter proximal region sequence-specific DNA binding transcription factor activity involved in positive regulation of transcription;GO:0008270//zinc ion binding;GO:0003707//steroid hormone receptor activity;GO:0004879//ligand-activated sequence-specific DNA binding RNA polymerase II transcriptio…	K04465//MAPK signaling pathway
8553	13605	2.87146	0	0	Up	BHLHE40;basic helix-loop-helix family, member e40	GO:0005730//nucleolus;GO:0005794//Golgi apparatus;GO:0005634//nucleus	GO:0006355//regulation of transcription, DNA-templated;GO:0043153//entrainment of circadian clock by photoperiod;GO:0000122//negative regulation of transcription from RNA polymerase II promoter;GO:0045892//negative regulation of transcription, DNA-templated;GO:0043433//negative regulation of sequence-specific DNA binding transcription factor activity;GO:0032922//circadian regulation of gene expre…	GO:0070888//E-box binding;GO:0005515//protein binding;GO:0042803//protein homodimerization activity;GO:0046982//protein heterodimerization activity;GO:0003700//sequence-specific DNA binding transcription factor activity;GO:0003705//RNA polymerase II distal enhancer sequence-specific DNA binding transcription factor activity;GO:0001102//RNA polymerase II activating transcription factor binding;GO:…	K03729//Circadian rhythm - mammal
4792	2971.19	2.85265	5.63662e-281	1.66239e-277	Up	NFKBIA;nuclear factor of kappa light polypeptide gene enhancer in B-cells inhibitor, alpha	GO:0005829//cytosol;GO:0005886//plasma membrane;GO:0033256//I-kappaB/NF-kappaB complex;GO:0005737//cytoplasm;GO:0005634//nucleus	GO:0032481//positive regulation of type I interferon production;GO:0045087//innate immune response;GO:0070431//nucleotide-binding oligomerization domain containing 2 signaling pathway;GO:0032270//positive regulation of cellular protein metabolic process;GO:0002755//MyD88-dependent toll-like receptor signaling pathway;GO:0034138//toll-like receptor 3 signaling pathway;GO:0043330//response to exoge…	GO:0008139//nuclear localization sequence binding;GO:0031072//heat shock protein binding;GO:0008134//transcription factor binding;GO:0005515//protein binding;GO:0051059//NF-kappaB binding;GO:0032403//protein complex binding;GO:0019899//enzyme binding;GO:0031625//ubiquitin protein ligase binding;GO:0042802//identical protein binding	K04734//Legionellosis;Shigellosis;NOD-like receptor signaling pathway;B cell receptor signaling pathway;Chagas disease (American trypanosomiasis);HTLV-I infection;Measles;Osteoclast differentiation;Toxoplasmosis;Leishmaniasis;Adipocytokine signaling pathway;Cytosolic DNA-sensing pathway;Hepatitis C;Neurotrophin signaling pathway;Prostate cancer;Toll-like receptor signaling pathway;Small cell lung…
440896	8.897	2.83271	5.29404e-07	8.15136e-06	Up	LOC440896;uncharacterized LOC440896	-	-	-	K00939//Metabolic pathways;Purine metabolism;Pyrimidine metabolism;Biosynthesis of secondary metabolites;K00797//Metabolic pathways;beta-Alanine metabolism;Glutathione metabolism;Arginine and proline metabolism;Ribosome;Cysteine and methionine metabolism
3099	769.702	2.80737	7.18265e-217	1.45637e-213	Up	HK2;hexokinase 2	GO:0005829//cytosol;GO:0016020//membrane;GO:0005741//mitochondrial outer membrane	GO:0055085//transmembrane transport;GO:0046835//carbohydrate phosphorylation;GO:0015758//glucose transport;GO:0046324//regulation of glucose import;GO:0006006//glucose metabolic process;GO:0006096//glycolytic process;GO:0044281//small molecule metabolic process;GO:0007595//lactation;GO:0005975//carbohydrate metabolic process;GO:0008637//apoptotic mitochondrial changes;GO:0051156//glucose 6-phosph…	GO:0019158//mannokinase activity;GO:0008865//fructokinase activity;GO:0005536//glucose binding;GO:0005524//ATP binding;GO:0004340//glucokinase activity	K00844//Biosynthesis of secondary metabolites;Starch and sucrose metabolism;Butirosin and neomycin biosynthesis;Amino sugar and nucleotide sugar metabolism;Glycolysis / Gluconeogenesis;Carbohydrate digestion and absorption;Streptomycin biosynthesis;Microbial metabolism in diverse environments;Insulin signaling pathway;Type II diabetes mellitus;Fructose and mannose metabolism;Galactose metabolism;…
330	1435.49	2.79464	4.03343e-192	6.54263e-189	Up	BIRC3;baculoviral IAP repeat containing 3	GO:0045121//membrane raft;GO:0005829//cytosol;GO:0005730//nucleolus;GO:0043234//protein complex;GO:0005737//cytoplasm;GO:0005634//nucleus	GO:0042326//negative regulation of phosphorylation;GO:0006915//apoptotic process;GO:0007166//cell surface receptor signaling pathway;GO:0035666//TRIF-dependent toll-like receptor signaling pathway;GO:0051291//protein heterooligomerization;GO:0007283//spermatogenesis;GO:2000116//regulation of cysteine-type endopeptidase activity;GO:0060546//negative regulation of necroptotic process;GO:0002756//My…	GO:0005515//protein binding;GO:0016874//ligase activity;GO:0004842//ubiquitin-protein transferase activity;GO:0008270//zinc ion binding	K16060//Apoptosis;Toxoplasmosis;Focal adhesion;NF-kappa B signaling pathway;Pathways in cancer;NOD-like receptor signaling pathway;Small cell lung cancer;Ubiquitin mediated proteolysis;Transcriptional misregulation in cancer
8013	204.727	2.79141	1.09022e-75	4.6538e-73	Up	NR4A3;nuclear receptor subfamily 4, group A, member 3	GO:0005654//nucleoplasm;GO:0005634//nucleus	GO:0030522//intracellular receptor signaling pathway;GO:0006367//transcription initiation from RNA polymerase II promoter;GO:0043401//steroid hormone mediated signaling pathway;GO:0006355//regulation of transcription, DNA-templated;GO:0010467//gene expression	GO:0004887//thyroid hormone receptor activity;GO:0043565//sequence-specific DNA binding;GO:0005515//protein binding;GO:0008270//zinc ion binding;GO:0003707//steroid hormone receptor activity;GO:0003677//DNA binding	K08559//Transcriptional misregulation in cancer
29923	584.855	2.73344	9.69516e-166	1.20973e-162	Up	HILPDA;hypoxia inducible lipid droplet-associated	GO:0009986//cell surface;GO:0016021//integral component of membrane;GO:0005615//extracellular space;GO:0030141//secretory granule;GO:0005811//lipid particle	GO:0008284//positive regulation of cell proliferation;GO:0035425//autocrine signaling;GO:0001819//positive regulation of cytokine production;GO:0006950//response to stress;GO:0010884//positive regulation of lipid storage	GO:0005515//protein binding;GO:0005102//receptor binding	K00939//Metabolic pathways;Biosynthesis of secondary metabolites;Pyrimidine metabolism;Purine metabolism;K11447//Transcriptional misregulation in cancer
2353	364.127	2.68672	3.61712e-95	1.80533e-92	Up	FOS;FBJ murine osteosarcoma viral oncogene homolog	GO:0005654//nucleoplasm;GO:0016020//membrane;GO:0005783//endoplasmic reticulum;GO:0043005//neuron projection;GO:0005634//nucleus;GO:0005667//transcription factor complex;GO:0005730//nucleolus;GO:0005829//cytosol	GO:0051591//response to cAMP;GO:0045944//positive regulation of transcription from RNA polymerase II promoter;GO:0030431//sleep;GO:0006954//inflammatory response;GO:0009416//response to light stimulus;GO:0002756//MyD88-independent toll-like receptor signaling pathway;GO:0032870//cellular response to hormone stimulus;GO:0032570//response to progesterone;GO:0034097//response to cytokine;GO:0009612/…	GO:0003690//double-stranded DNA binding;GO:0070412//R-SMAD binding;GO:0044212//transcription regulatory region DNA binding;GO:0003700//sequence-specific DNA binding transcription factor activity;GO:0005515//protein binding;GO:0000979//RNA polymerase II core promoter sequence-specific DNA binding;GO:0008134//transcription factor binding	K04379//Cholinergic synapse;HTLV-I infection;Chagas disease (American trypanosomiasis);B cell receptor signaling pathway;Osteoclast differentiation;Leishmaniasis;Rheumatoid arthritis;Salmonella infection;Pathways in cancer;Dopaminergic synapse;Toll-like receptor signaling pathway;Pertussis;Amphetamine addiction;T cell receptor signaling pathway;MAPK signaling pathway;Herpes simplex infection;Colo…
414236	139.625	2.62707	7.59271e-50	2.10532e-47	Up	C10orf55;chromosome 10 open reading frame 55	-	-	-	K01348//Complement and coagulation cascades;Transcriptional misregulation in cancer;NF-kappa B signaling pathway
9518	4494.94	2.60005	1.59269e-215	2.87057e-212	Up	GDF15;growth differentiation factor 15	GO:0070062//extracellular vesicular exosome;GO:0005576//extracellular region;GO:0005615//extracellular space	GO:0007267//cell-cell signaling;GO:0007179//transforming growth factor beta receptor signaling pathway;GO:0007165//signal transduction	GO:0008083//growth factor activity;GO:0005125//cytokine activity	-
5054	4400.33	2.58439	0	0	Up	SERPINE1;serpin peptidase inhibitor, clade E (nexin, plasminogen activator inhibitor type 1), member 1	GO:0031012//extracellular matrix;GO:0031093//platelet alpha granule lumen;GO:0005615//extracellular space;GO:0005886//plasma membrane;GO:0070062//extracellular vesicular exosome;GO:0005576//extracellular region	GO:0030336//negative regulation of cell migration;GO:0010467//gene expression;GO:0001300//chronological cell aging;GO:0090026//positive regulation of monocyte chemotaxis;GO:0042730//fibrinolysis;GO:0006351//transcription, DNA-templated;GO:0006367//transcription initiation from RNA polymerase II promoter;GO:0035491//positive regulation of leukotriene production involved in inflammatory response;GO…	GO:0004867//serine-type endopeptidase inhibitor activity;GO:0002020//protease binding;GO:0005102//receptor binding;GO:0005515//protein binding	K03982//Chagas disease (American trypanosomiasis);p53 signaling pathway;Complement and coagulation cascades
3725	3281.36	2.54505	1.16031e-216	2.21427e-213	Up	JUN;jun proto-oncogene	GO:0000228//nuclear chromosome;GO:0005667//transcription factor complex;GO:0005654//nucleoplasm;GO:0005634//nucleus;GO:0005719//nuclear euchromatin;GO:0005829//cytosol;GO:0017053//transcriptional repressor complex	GO:0034166//toll-like receptor 10 signaling pathway;GO:0002224//toll-like receptor signaling pathway;GO:0032496//response to lipopolysaccharide;GO:0001938//positive regulation of endothelial cell proliferation;GO:0051365//cellular response to potassium ion starvation;GO:0007612//learning;GO:0038124//toll-like receptor TLR6:TLR2 signaling pathway;GO:0051403//stress-activated MAPK cascade;GO:003110…	GO:0000980//RNA polymerase II distal enhancer sequence-specific DNA binding;GO:0019899//enzyme binding;GO:0070412//R-SMAD binding;GO:0003677//DNA binding;GO:0071837//HMG box domain binding;GO:0001102//RNA polymerase II activating transcription factor binding;GO:0008134//transcription factor binding;GO:0035497//cAMP response element binding;GO:0005515//protein binding;GO:0044822//poly(A) RNA bindi…	K04448//MAPK signaling pathway;Herpes simplex infection;Amphetamine addiction;T cell receptor signaling pathway;Wnt signaling pathway;ErbB signaling pathway;Renal cell carcinoma;Epithelial cell signaling in Helicobacter pylori infection;Colorectal cancer;Epstein-Barr virus infection;Cocaine addiction;GnRH signaling pathway;Pathways in cancer;Rheumatoid arthritis;Salmonella infection;Pertussis;Tol…
64651	691.018	2.52192	1.57831e-152	1.76563e-149	Up	CSRNP1;cysteine-serine-rich nuclear protein 1	GO:0005634//nucleus	GO:0009791//post-embryonic development;GO:0048705//skeletal system morphogenesis;GO:0045944//positive regulation of transcription from RNA polymerase II promoter;GO:0060325//face morphogenesis;GO:0060021//palate development;GO:0006915//apoptotic process;GO:0006351//transcription, DNA-templated;GO:0048008//platelet-derived growth factor receptor signaling pathway	GO:0043565//sequence-specific DNA binding;GO:0003700//sequence-specific DNA binding transcription factor activity;GO:0001228//RNA polymerase II transcription regulatory region sequence-specific DNA binding transcription factor activity involved in positive regulation of transcription	-
25819	555.958	2.50181	2.24842e-140	2.14539e-137	Up	CCRN4L;CCR4 carbon catabolite repression 4-like (S. cerevisiae)	GO:0005654//nucleoplasm;GO:0005737//cytoplasm;GO:0000932//cytoplasmic mRNA processing body;GO:0048471//perinuclear region of cytoplasm;GO:0005634//nucleus	GO:0010629//negative regulation of gene expression;GO:0090503//RNA phosphodiester bond hydrolysis, exonucleolytic;GO:0048255//mRNA stabilization;GO:0009991//response to extracellular stimulus;GO:0006355//regulation of transcription, DNA-templated;GO:0045600//positive regulation of fat cell differentiation;GO:0045668//negative regulation of osteoblast differentiation;GO:0032922//circadian regulati…	GO:0003729//mRNA binding;GO:0004535//poly(A)-specific ribonuclease activity;GO:0003700//sequence-specific DNA binding transcription factor activity;GO:0046872//metal ion binding	K12603//RNA degradation
1961	61.3543	2.38664	8.93219e-22	8.47305e-20	Up	EGR4;early growth response 4	GO:0005634//nucleus;GO:0005737//cytoplasm	GO:0008284//positive regulation of cell proliferation;GO:0071371//cellular response to gonadotropin stimulus;GO:0071320//cellular response to cAMP;GO:0006351//transcription, DNA-templated;GO:0006355//regulation of transcription, DNA-templated;GO:0043066//negative regulation of apoptotic process	GO:0003700//sequence-specific DNA binding transcription factor activity;GO:0046872//metal ion binding;GO:0003677//DNA binding	-
8614	428.98	2.37334	1.05962e-102	5.92691e-100	Up	STC2;stanniocalcin 2	GO:0048471//perinuclear region of cytoplasm;GO:0005615//extracellular space;GO:0005783//endoplasmic reticulum;GO:0005794//Golgi apparatus	GO:0007566//embryo implantation;GO:0006979//response to oxidative stress;GO:0046697//decidualization;GO:0043434//response to peptide hormone;GO:0006874//cellular calcium ion homeostasis;GO:0040015//negative regulation of multicellular organism growth;GO:0010629//negative regulation of gene expression;GO:2001256//regulation of store-operated calcium entry;GO:0046885//regulation of hormone biosynth…	GO:0019899//enzyme binding;GO:0020037//heme binding;GO:0042803//protein homodimerization activity;GO:0005179//hormone activity	-
3569	53.1377	2.28819	1.17927e-18	8.93873e-17	Up	IL6;interleukin 6	GO:0009897//external side of plasma membrane;GO:0005896//interleukin-6 receptor complex;GO:0005576//extracellular region;GO:0005615//extracellular space	GO:0050731//positive regulation of peptidyl-tyrosine phosphorylation;GO:0046677//response to antibiotic;GO:0050871//positive regulation of B cell activation;GO:0043154//negative regulation of cysteine-type endopeptidase activity involved in apoptotic process;GO:0008284//positive regulation of cell proliferation;GO:0051897//positive regulation of protein kinase B signaling;GO:0043066//negative reg…	GO:0008083//growth factor activity;GO:0005515//protein binding;GO:0005125//cytokine activity;GO:0005138//interleukin-6 receptor binding	K05405//Amoebiasis;Hematopoietic cell lineage;Cytokine-cytokine receptor interaction;Herpes simplex infection;Influenza A;Intestinal immune network for IgA production;Toll-like receptor signaling pathway;African trypanosomiasis;Tuberculosis;Pertussis;Salmonella infection;Rheumatoid arthritis;Pathways in cancer;Measles;Cytosolic DNA-sensing pathway;Prion diseases;Graft-versus-host disease;Hypertro…
1843	748.031	2.26144	2.039e-111	1.2481e-108	Up	DUSP1;dual specificity phosphatase 1	GO:0005737//cytoplasm;GO:0005634//nucleus	GO:0000188//inactivation of MAPK activity;GO:0043407//negative regulation of MAP kinase activity;GO:0035335//peptidyl-tyrosine dephosphorylation;GO:0006470//protein dephosphorylation;GO:0051592//response to calcium ion;GO:0043065//positive regulation of apoptotic process;GO:0006979//response to oxidative stress;GO:0043409//negative regulation of MAPK cascade;GO:0032870//cellular response to hormo…	GO:0008330//protein tyrosine/threonine phosphatase activity;GO:0008138//protein tyrosine/serine/threonine phosphatase activity;GO:0004726//non-membrane spanning protein tyrosine phosphatase activity;GO:0017017//MAP kinase tyrosine/serine/threonine phosphatase activity;GO:0005515//protein binding	K04459//MAPK signaling pathway;Serotonergic synapse;Transcriptional misregulation in cancer
9592	1090.18	2.25026	3.47216e-126	2.8883e-123	Up	IER2;immediate early response 2	GO:0005737//cytoplasm	-	-	-
8744	276.036	2.20596	2.51289e-59	8.23466e-57	Up	TNFSF9;tumor necrosis factor (ligand) superfamily, member 9	GO:0016021//integral component of membrane;GO:0005615//extracellular space;GO:0005886//plasma membrane	GO:0032735//positive regulation of interleukin-12 production;GO:0006915//apoptotic process;GO:0008283//cell proliferation;GO:0006955//immune response;GO:0045585//positive regulation of cytotoxic T cell differentiation;GO:0007165//signal transduction;GO:0042104//positive regulation of activated T cell proliferation;GO:0043011//myeloid dendritic cell differentiation;GO:0032729//positive regulation …	GO:0005125//cytokine activity;GO:0005164//tumor necrosis factor receptor binding;GO:0005102//receptor binding	K05472//Cytokine-cytokine receptor interaction
23764	702.687	2.19071	5.33048e-113	3.45863e-110	Up	MAFF;v-maf avian musculoaponeurotic fibrosarcoma oncogene homolog F	GO:0005654//nucleoplasm	GO:0006355//regulation of transcription, DNA-templated;GO:0045604//regulation of epidermal cell differentiation;GO:0007567//parturition;GO:0001701//in utero embryonic development;GO:0007596//blood coagulation;GO:0006366//transcription from RNA polymerase II promoter;GO:0035914//skeletal muscle cell differentiation	GO:0043565//sequence-specific DNA binding;GO:0003700//sequence-specific DNA binding transcription factor activity	-
1326	63.5524	2.16712	3.55061e-20	3.02333e-18	Up	MAP3K8;mitogen-activated protein kinase kinase kinase 8	GO:0005737//cytoplasm;GO:0005829//cytosol	GO:0006468//protein phosphorylation;GO:0007049//cell cycle;GO:0000186//activation of MAPKK activity;GO:0000165//MAPK cascade;GO:0031295//T cell costimulation	GO:0004709//MAP kinase kinase kinase activity;GO:0000287//magnesium ion binding;GO:0005524//ATP binding;GO:0005515//protein binding;GO:0004674//protein serine/threonine kinase activity	K04415//Toll-like receptor signaling pathway;MAPK signaling pathway;T cell receptor signaling pathway
143666	49.3868	2.08884	8.08901e-14	3.74891e-12	Up	LOC143666;uncharacterized LOC143666	-	-	-	-
3491	3665.57	2.06235	1.07871e-154	1.24984e-151	Up	CYR61;cysteine-rich, angiogenic inducer, 61	GO:0031012//extracellular matrix;GO:0005576//extracellular region	GO:0006935//chemotaxis;GO:0043065//positive regulation of apoptotic process;GO:0001934//positive regulation of protein phosphorylation;GO:0003278//apoptotic process involved in heart morphogenesis;GO:0003181//atrioventricular valve morphogenesis;GO:0030513//positive regulation of BMP signaling pathway;GO:0045944//positive regulation of transcription from RNA polymerase II promoter;GO:0003281//ven…	GO:0008201//heparin binding;GO:0005178//integrin binding;GO:0005520//insulin-like growth factor binding;GO:0050840//extracellular matrix binding	-
1847	1671.23	2.06002	3.31572e-189	4.88947e-186	Up	DUSP5;dual specificity phosphatase 5	GO:0005634//nucleus	GO:0000188//inactivation of MAPK activity;GO:0035335//peptidyl-tyrosine dephosphorylation;GO:0006470//protein dephosphorylation;GO:0001706//endoderm formation	GO:0008138//protein tyrosine/serine/threonine phosphatase activity;GO:0017017//MAP kinase tyrosine/serine/threonine phosphatase activity;GO:0005515//protein binding;GO:0004725//protein tyrosine phosphatase activity	K04459//MAPK signaling pathway;Transcriptional misregulation in cancer;Serotonergic synapse
7127	2186.9	2.05136	2.28917e-163	2.75057e-160	Up	TNFAIP2;tumor necrosis factor, alpha-induced protein 2	GO:0005615//extracellular space;GO:0000145//exocyst	GO:0030154//cell differentiation;GO:0006887//exocytosis;GO:0001525//angiogenesis	-	K06110//Tight junction
283212	23.0008	2.02062	3.41412e-08	6.82866e-07	Up	KLHL35;kelch-like family member 35	-	-	-	-
4609	5998.33	2.01913	1.84088e-150	1.99073e-147	Up	MYC;v-myc avian myelocytomatosis viral oncogene homolog	GO:0005730//nucleolus;GO:0043234//protein complex;GO:0005654//nucleoplasm;GO:0005634//nucleus	GO:0006879//cellular iron ion homeostasis;GO:0045893//positive regulation of transcription, DNA-templated;GO:0042493//response to drug;GO:0044346//fibroblast apoptotic process;GO:0000122//negative regulation of transcription from RNA polymerase II promoter;GO:2000573//positive regulation of DNA biosynthetic process;GO:0034644//cellular response to UV;GO:0000165//MAPK cascade;GO:0060070//canonical…	GO:0032403//protein complex binding;GO:0046983//protein dimerization activity;GO:0000978//RNA polymerase II core promoter proximal region sequence-specific DNA binding;GO:0070491//repressing transcription factor binding;GO:0003677//DNA binding;GO:0001077//RNA polymerase II core promoter proximal region sequence-specific DNA binding transcription factor activity involved in positive regulation of …	K04377//Endometrial cancer;Thyroid cancer;HTLV-I infection;Jak-STAT signaling pathway;Acute myeloid leukemia;TGF-beta signaling pathway;Transcriptional misregulation in cancer;Chronic myeloid leukemia;Wnt signaling pathway;MAPK signaling pathway;Cell cycle;Epstein-Barr virus infection;Colorectal cancer;ErbB signaling pathway;Bladder cancer;Pathways in cancer;Small cell lung cancer
3976	3966.56	1.99975	3.95279e-218	8.54909e-215	Up	LIF;leukemia inhibitory factor	GO:0005615//extracellular space;GO:0005737//cytoplasm	GO:0070373//negative regulation of ERK1 and ERK2 cascade;GO:0006955//immune response;GO:0008285//negative regulation of cell proliferation;GO:1900182//positive regulation of protein localization to nucleus;GO:0007566//embryo implantation;GO:0060707//trophoblast giant cell differentiation;GO:0043410//positive regulation of MAPK cascade;GO:0072307//regulation of metanephric nephron tubule epithelia…	GO:0005125//cytokine activity;GO:0005146//leukemia inhibitory factor receptor binding;GO:0008083//growth factor activity;GO:0001135//RNA polymerase II transcription factor recruiting transcription factor activity;GO:0005102//receptor binding	K05419//Cytokine-cytokine receptor interaction;Jak-STAT signaling pathway
4665	1226.81	1.97484	1.31156e-99	7.21179e-97	Up	NAB2;NGFI-A binding protein 2 (EGR1 binding protein 2)	GO:0005634//nucleus	GO:0001958//endochondral ossification;GO:0014037//Schwann cell differentiation;GO:0045682//regulation of epidermis development;GO:0016480//negative regulation of transcription from RNA polymerase III promoter;GO:0006351//transcription, DNA-templated;GO:0008283//cell proliferation;GO:0042552//myelination;GO:0007399//nervous system development	GO:0003714//transcription corepressor activity;GO:0008134//transcription factor binding	-
5163	1126.85	1.94959	2.72733e-121	2.05767e-118	Up	PDK1;pyruvate dehydrogenase kinase, isozyme 1	GO:0005739//mitochondrion;GO:0005759//mitochondrial matrix	GO:0010510//regulation of acetyl-CoA biosynthetic process from pyruvate;GO:0008283//cell proliferation;GO:0006468//protein phosphorylation;GO:0010906//regulation of glucose metabolic process;GO:0097411//hypoxia-inducible factor-1alpha signaling pathway;GO:0008631//intrinsic apoptotic signaling pathway in response to oxidative stress;GO:0044281//small molecule metabolic process;GO:0044237//cellula…	GO:0004672//protein kinase activity;GO:0005515//protein binding;GO:0004740//pyruvate dehydrogenase (acetyl-transferring) kinase activity;GO:0004674//protein serine/threonine kinase activity;GO:0005524//ATP binding	K12077//Fc epsilon RI signaling pathway;Hepatitis C;Neurotrophin signaling pathway;Toxoplasmosis;T cell receptor signaling pathway
6781	201.799	1.94709	1.39316e-43	3.25157e-41	Up	STC1;stanniocalcin 1	GO:0005634//nucleus;GO:0016324//apical plasma membrane;GO:0005737//cytoplasm;GO:0005615//extracellular space	GO:0071456//cellular response to hypoxia;GO:0001503//ossification;GO:0007267//cell-cell signaling;GO:0006874//cellular calcium ion homeostasis;GO:0030336//negative regulation of cell migration;GO:0007566//embryo implantation;GO:0086004//regulation of cardiac muscle cell contraction;GO:0001886//endothelial cell morphogenesis;GO:0035988//chondrocyte proliferation;GO:0071385//cellular response to gl…	GO:0005179//hormone activity	-
5210	976.462	1.93282	3.46972e-123	2.74548e-120	Up	PFKFB4;6-phosphofructo-2-kinase/fructose-2,6-biphosphatase 4	GO:0005829//cytosol	GO:0006006//glucose metabolic process;GO:0006096//glycolytic process;GO:0044281//small molecule metabolic process;GO:0005975//carbohydrate metabolic process;GO:0006003//fructose 2,6-bisphosphate metabolic process;GO:0046835//carbohydrate phosphorylation;GO:0006000//fructose metabolic process;GO:0016311//dephosphorylation	GO:0004331//fructose-2,6-bisphosphate 2-phosphatase activity;GO:0003873//6-phosphofructo-2-kinase activity;GO:0005524//ATP binding	K01103//Fructose and mannose metabolism
6303	852.567	1.88235	7.12221e-109	4.12605e-106	Up	SAT1;spermidine/spermine N1-acetyltransferase 1	GO:0005829//cytosol;GO:0005622//intracellular	GO:0006596//polyamine biosynthetic process;GO:0009447//putrescine catabolic process;GO:0034641//cellular nitrogen compound metabolic process;GO:0032918//spermidine acetylation;GO:0042127//regulation of cell proliferation;GO:0006595//polyamine metabolic process;GO:0044281//small molecule metabolic process;GO:0001525//angiogenesis	GO:0004145//diamine N-acetyltransferase activity;GO:0005515//protein binding;GO:0019809//spermidine binding	K00657//Metabolic pathways;ABC transporters;Arginine and proline metabolism
6513	1213.83	1.84836	7.83863e-139	7.26573e-136	Up	SLC2A1;solute carrier family 2 (facilitated glucose transporter), member 1	GO:0005911//cell-cell junction;GO:0016020//membrane;GO:0042470//melanosome;GO:0005886//plasma membrane;GO:0070062//extracellular vesicular exosome;GO:0072562//blood microparticle;GO:0005887//integral component of plasma membrane;GO:0030864//cortical actin cytoskeleton;GO:0005901//caveola;GO:0016323//basolateral plasma membrane;GO:0001939//female pronucleus;GO:0030496//midbody	GO:0042908//xenobiotic transport;GO:0055085//transmembrane transport;GO:0050796//regulation of insulin secretion;GO:0006112//energy reserve metabolic process;GO:0042149//cellular response to glucose starvation;GO:0015758//glucose transport;GO:0006766//vitamin metabolic process;GO:0044281//small molecule metabolic process;GO:0006767//water-soluble vitamin metabolic process;GO:0019852//L-ascorbic a…	GO:0042802//identical protein binding;GO:0005355//glucose transmembrane transporter activity;GO:0033300//dehydroascorbic acid transporter activity;GO:0019900//kinase binding;GO:0042910//xenobiotic transporter activity;GO:0055056//D-glucose transmembrane transporter activity;GO:0005515//protein binding;GO:0043621//protein self-association	K07299//Renal cell carcinoma;Bile secretion;HTLV-I infection;Adipocytokine signaling pathway;Pathways in cancer
84807	443.841	1.84377	2.47905e-73	1.03109e-70	Up	NFKBID;nuclear factor of kappa light polypeptide gene enhancer in B-cells inhibitor, delta	GO:0005634//nucleus	GO:0070245//positive regulation of thymocyte apoptotic process;GO:0033085//negative regulation of T cell differentiation in thymus;GO:0043124//negative regulation of I-kappaB kinase/NF-kappaB signaling;GO:0006954//inflammatory response;GO:0032088//negative regulation of NF-kappaB transcription factor activity	GO:0051059//NF-kappaB binding	-
1942	1488.55	1.81534	5.62753e-119	4.05707e-116	Up	EFNA1;ephrin-A1	GO:0005887//integral component of plasma membrane;GO:0070062//extracellular vesicular exosome;GO:0046658//anchored component of plasma membrane	GO:0007267//cell-cell signaling;GO:0050731//positive regulation of peptidyl-tyrosine phosphorylation;GO:0001525//angiogenesis;GO:0050730//regulation of peptidyl-tyrosine phosphorylation;GO:0048013//ephrin receptor signaling pathway;GO:0003199//endocardial cushion to mesenchymal transition involved in heart valve formation;GO:0000187//activation of MAPK activity;GO:0061002//negative regulation of …	GO:0005102//receptor binding;GO:0046875//ephrin receptor binding;GO:0005515//protein binding	K05462//Axon guidance
5507	2766.56	1.81476	4.85683e-180	6.56522e-177	Up	PPP1R3C;protein phosphatase 1, regulatory subunit 3C	GO:0005829//cytosol	GO:0005978//glycogen biosynthetic process;GO:0044281//small molecule metabolic process;GO:0006006//glucose metabolic process;GO:0016311//dephosphorylation;GO:0005975//carbohydrate metabolic process	GO:0005515//protein binding;GO:0019903//protein phosphatase binding;GO:0004722//protein serine/threonine phosphatase activity	K07189//Insulin signaling pathway
1435	25.2454	1.80914	6.24798e-08	1.18536e-06	Up	CSF1;colony stimulating factor 1 (macrophage)	GO:0070062//extracellular vesicular exosome;GO:0005886//plasma membrane;GO:0005615//extracellular space;GO:0016020//membrane;GO:0016021//integral component of membrane;GO:0048471//perinuclear region of cytoplasm;GO:0043235//receptor complex	GO:0048873//homeostasis of number of cells within a tissue;GO:0010628//positive regulation of gene expression;GO:0030335//positive regulation of cell migration;GO:0045672//positive regulation of osteoclast differentiation;GO:0001954//positive regulation of cell-matrix adhesion;GO:0030225//macrophage differentiation;GO:0008283//cell proliferation;GO:0042488//positive regulation of odontogenesis of…	GO:0008083//growth factor activity;GO:0042803//protein homodimerization activity;GO:0005157//macrophage colony-stimulating factor receptor binding;GO:0005125//cytokine activity	K05453//Osteoclast differentiation;Rheumatoid arthritis;Hematopoietic cell lineage;Cytokine-cytokine receptor interaction
5914	1179.49	1.80892	2.90274e-111	1.7439e-108	Up	RARA;retinoic acid receptor, alpha	GO:0005654//nucleoplasm;GO:0005737//cytoplasm;GO:0043025//neuronal cell body;GO:0009986//cell surface;GO:0030425//dendrite;GO:0005634//nucleus;GO:0000790//nuclear chromatin;GO:0048471//perinuclear region of cytoplasm	GO:0043401//steroid hormone mediated signaling pathway;GO:0071300//cellular response to retinoic acid;GO:0032720//negative regulation of tumor necrosis factor production;GO:0014068//positive regulation of phosphatidylinositol 3-kinase signaling;GO:0003417//growth plate cartilage development;GO:0007283//spermatogenesis;GO:0045787//positive regulation of cell cycle;GO:0060010//Sertoli cell fate com…	GO:0005102//receptor binding;GO:0043422//protein kinase B binding;GO:0003707//steroid hormone receptor activity;GO:0003708//retinoic acid receptor activity;GO:0003700//sequence-specific DNA binding transcription factor activity;GO:0046982//protein heterodimerization activity;GO:0003713//transcription coactivator activity;GO:0001972//retinoic acid binding;GO:0008144//drug binding;GO:0044323//retin…	K08527//Transcriptional misregulation in cancer;Pathways in cancer;Acute myeloid leukemia
81788	3342.42	1.80579	1.88604e-179	2.44748e-176	Up	NUAK2;NUAK family, SNF1-like kinase, 2	-	GO:0006915//apoptotic process;GO:0030036//actin cytoskeleton organization;GO:0042149//cellular response to glucose starvation;GO:0043066//negative regulation of apoptotic process;GO:0006468//protein phosphorylation	GO:0005524//ATP binding;GO:0000287//magnesium ion binding;GO:0004674//protein serine/threonine kinase activity;GO:0005515//protein binding	-
3398	194.684	1.76432	1.73565e-32	2.84384e-30	Up	ID2;inhibitor of DNA binding 2, dominant negative helix-loop-helix protein	GO:0005634//nucleus;GO:0005737//cytoplasm;GO:0005813//centrosome;GO:0043234//protein complex;GO:0000785//chromatin;GO:0005730//nucleolus;GO:0005829//cytosol	GO:0032922//circadian regulation of gene expression;GO:2000178//negative regulation of neural precursor cell proliferation;GO:0045665//negative regulation of neuron differentiation;GO:0045777//positive regulation of blood pressure;GO:0019216//regulation of lipid metabolic process;GO:0060612//adipose tissue development;GO:0000122//negative regulation of transcription from RNA polymerase II promote…	GO:0005515//protein binding;GO:0044325//ion channel binding;GO:0046983//protein dimerization activity	K04680//Transcriptional misregulation in cancer;TGF-beta signaling pathway
3659	115.692	1.76195	1.13371e-23	1.25102e-21	Up	IRF1;interferon regulatory factor 1	GO:0005829//cytosol;GO:0005634//nucleus;GO:0000790//nuclear chromatin;GO:0005737//cytoplasm;GO:0005654//nucleoplasm	GO:0032481//positive regulation of type I interferon production;GO:0045893//positive regulation of transcription, DNA-templated;GO:0034124//regulation of MyD88-dependent toll-like receptor signaling pathway;GO:0035458//cellular response to interferon-beta;GO:0045084//positive regulation of interleukin-12 biosynthetic process;GO:0032728//positive regulation of interferon-beta production;GO:0002819…	GO:0000978//RNA polymerase II core promoter proximal region sequence-specific DNA binding;GO:0003700//sequence-specific DNA binding transcription factor activity;GO:0005515//protein binding;GO:0003677//DNA binding	K09444//Hepatitis C;Pertussis
1999	500.154	1.75749	9.21502e-52	2.5996e-49	Up	ELF3;E74-like factor 3 (ets domain transcription factor, epithelial-specific )	GO:0005634//nucleus;GO:0005737//cytoplasm	GO:0006954//inflammatory response;GO:0045944//positive regulation of transcription from RNA polymerase II promoter;GO:0045893//positive regulation of transcription, DNA-templated;GO:0030198//extracellular matrix organization;GO:0060056//mammary gland involution;GO:0006357//regulation of transcription from RNA polymerase II promoter;GO:0006366//transcription from RNA polymerase II promoter;GO:0008…	GO:0005515//protein binding;GO:0003700//sequence-specific DNA binding transcription factor activity;GO:0001077//RNA polymerase II core promoter proximal region sequence-specific DNA binding transcription factor activity involved in positive regulation of transcription;GO:0003713//transcription coactivator activity;GO:0000981//sequence-specific DNA binding RNA polymerase II transcription factor ac…	-
5328	2916.43	1.73374	1.25102e-141	1.22986e-138	Up	PLAU;plasminogen activator, urokinase	GO:0005925//focal adhesion;GO:0005576//extracellular region;GO:0005886//plasma membrane;GO:0070062//extracellular vesicular exosome;GO:0005615//extracellular space;GO:0009986//cell surface	GO:0006508//proteolysis;GO:0033628//regulation of cell adhesion mediated by integrin;GO:0006935//chemotaxis;GO:0014909//smooth muscle cell migration;GO:0007596//blood coagulation;GO:0042730//fibrinolysis;GO:0001666//response to hypoxia;GO:0061041//regulation of wound healing;GO:2000097//regulation of smooth muscle cell-matrix adhesion;GO:0010469//regulation of receptor activity;GO:0007165//signal…	GO:0004252//serine-type endopeptidase activity;GO:0005515//protein binding	K01348//Complement and coagulation cascades;Transcriptional misregulation in cancer;NF-kappa B signaling pathway
5187	1163.31	1.70069	3.9434e-112	2.50846e-109	Up	PER1;period circadian clock 1	GO:0005737//cytoplasm;GO:0005634//nucleus	GO:0043966//histone H3 acetylation;GO:0007165//signal transduction;GO:0042634//regulation of hair cycle;GO:0009649//entrainment of circadian clock;GO:0043967//histone H4 acetylation;GO:0045944//positive regulation of transcription from RNA polymerase II promoter;GO:1900744//regulation of p38MAPK cascade;GO:0043153//entrainment of circadian clock by photoperiod;GO:0007623//circadian rhythm;GO:0046…	GO:0008134//transcription factor binding;GO:0070888//E-box binding;GO:0019900//kinase binding;GO:0004871//signal transducer activity;GO:0031490//chromatin DNA binding;GO:0031625//ubiquitin protein ligase binding;GO:0000989//transcription factor binding transcription factor activity;GO:0000978//RNA polymerase II core promoter proximal region sequence-specific DNA binding	K02633//Circadian rhythm - mammal;Transcriptional misregulation in cancer;Circadian rhythm - fly;Herpes simplex infection
2355	1920.61	1.67967	3.51877e-132	3.0853e-129	Up	FOSL2;FOS-like antigen 2	GO:0005730//nucleolus;GO:0005634//nucleus	GO:0051591//response to cAMP;GO:0043278//response to morphine;GO:0008219//cell death;GO:0042493//response to drug;GO:0032870//cellular response to hormone stimulus;GO:0007565//female pregnancy;GO:0032570//response to progesterone;GO:0006357//regulation of transcription from RNA polymerase II promoter;GO:0009612//response to mechanical stimulus;GO:0051412//response to corticosterone;GO:0006366//tr…	GO:0003700//sequence-specific DNA binding transcription factor activity;GO:0000977//RNA polymerase II regulatory region sequence-specific DNA binding;GO:0003690//double-stranded DNA binding	K09030//Osteoclast differentiation
9572	378.31	1.67	2.63087e-54	7.97669e-52	Up	NR1D1;nuclear receptor subfamily 1, group D, member 1	GO:0005737//cytoplasm;GO:0043197//dendritic spine;GO:0000790//nuclear chromatin;GO:0005634//nucleus;GO:0005654//nucleoplasm;GO:0030425//dendrite	GO:0071222//cellular response to lipopolysaccharide;GO:2000188//regulation of cholesterol homeostasis;GO:0030154//cell differentiation;GO:0030522//intracellular receptor signaling pathway;GO:2000189//positive regulation of cholesterol homeostasis;GO:0010871//negative regulation of receptor biosynthetic process;GO:0061469//regulation of type B pancreatic cell proliferation;GO:0034144//negative reg…	GO:0001078//RNA polymerase II core promoter proximal region sequence-specific DNA binding transcription factor activity involved in negative regulation of transcription;GO:0020037//heme binding;GO:0000978//RNA polymerase II core promoter proximal region sequence-specific DNA binding;GO:0003714//transcription corepressor activity;GO:0001046//core promoter sequence-specific DNA binding;GO:0044212//…	K03728//Circadian rhythm - mammal
647190	361.133	1.66466	1.07869e-54	3.33285e-52	Up	RPS16P5;ribosomal protein S16 pseudogene 5	-	-	-	K02960//Ribosome
7087	184.169	1.66409	1.47695e-33	2.50866e-31	Up	ICAM5;intercellular adhesion molecule 5, telencephalin	GO:0005887//integral component of plasma membrane;GO:0005886//plasma membrane	GO:0006909//phagocytosis;GO:0016337//single organismal cell-cell adhesion	GO:0005515//protein binding	-
4616	1164.96	1.66157	3.76906e-72	1.5478e-69	Up	GADD45B;growth arrest and DNA-damage-inducible, beta	GO:0005634//nucleus;GO:0005737//cytoplasm	GO:0006469//negative regulation of protein kinase activity;GO:0000185//activation of MAPKKK activity;GO:1900745//positive regulation of p38MAPK cascade;GO:0030154//cell differentiation;GO:0007275//multicellular organismal development;GO:0046330//positive regulation of JNK cascade;GO:0006950//response to stress;GO:0051726//regulation of cell cycle;GO:0043065//positive regulation of apoptotic proce…	GO:0005515//protein binding	K04402//Cell cycle;p53 signaling pathway;NF-kappa B signaling pathway;MAPK signaling pathway
4868	20.839	1.62406	5.50939e-06	6.57116e-05	Up	NPHS1;nephrosis 1, congenital, Finnish type (nephrin)	GO:0045121//membrane raft;GO:0070062//extracellular vesicular exosome;GO:0036057//slit diaphragm;GO:0005886//plasma membrane;GO:0043234//protein complex;GO:0005887//integral component of plasma membrane;GO:0042995//cell projection	GO:0072015//glomerular visceral epithelial cell development;GO:0007588//excretion;GO:0007519//skeletal muscle tissue development;GO:0007520//myoblast fusion;GO:0007155//cell adhesion;GO:0030838//positive regulation of actin filament polymerization;GO:0032836//glomerular basement membrane development;GO:0044062//regulation of excretion;GO:0007254//JNK cascade	GO:0051393//alpha-actinin binding;GO:0017022//myosin binding;GO:0005515//protein binding;GO:0019904//protein domain specific binding;GO:0030507//spectrin binding	-
81848	7967.12	1.6096	1.53534e-113	1.01652e-110	Up	SPRY4;sprouty homolog 4 (Drosophila)	GO:0032587//ruffle membrane;GO:0005794//Golgi apparatus;GO:0005925//focal adhesion;GO:0005737//cytoplasm	GO:0007275//multicellular organismal development;GO:0043407//negative regulation of MAP kinase activity	GO:0005515//protein binding	K04704//Jak-STAT signaling pathway
2354	104.381	1.60011	8.18427e-18	5.64924e-16	Up	FOSB;FBJ murine osteosarcoma viral oncogene homolog B	GO:0005634//nucleus	GO:0032870//cellular response to hormone stimulus;GO:0042493//response to drug;GO:0007565//female pregnancy;GO:0043278//response to morphine;GO:0051591//response to cAMP;GO:0071277//cellular response to calcium ion;GO:0032570//response to progesterone;GO:0006366//transcription from RNA polymerase II promoter;GO:0009612//response to mechanical stimulus;GO:0051412//response to corticosterone;GO:000…	GO:0003700//sequence-specific DNA binding transcription factor activity;GO:0043565//sequence-specific DNA binding;GO:0003677//DNA binding;GO:0008134//transcription factor binding;GO:0003690//double-stranded DNA binding	K09029//Alcoholism;Osteoclast differentiation;Amphetamine addiction;Cocaine addiction
4929	487.42	1.59991	1.71057e-58	5.4945e-56	Up	NR4A2;nuclear receptor subfamily 4, group A, member 2	GO:0005634//nucleus;GO:0005737//cytoplasm;GO:0005654//nucleoplasm	GO:0031668//cellular response to extracellular stimulus;GO:0042053//regulation of dopamine metabolic process;GO:0001764//neuron migration;GO:0043401//steroid hormone mediated signaling pathway;GO:0001666//response to hypoxia;GO:0043085//positive regulation of catalytic activity;GO:0009791//post-embryonic development;GO:0042416//dopamine biosynthetic process;GO:0042551//neuron maturation;GO:001708…	GO:0001228//RNA polymerase II transcription regulatory region sequence-specific DNA binding transcription factor activity involved in positive regulation of transcription;GO:0004879//ligand-activated sequence-specific DNA binding RNA polymerase II transcription factor activity;GO:0008270//zinc ion binding;GO:0003707//steroid hormone receptor activity;GO:0000979//RNA polymerase II core promoter se…	-
7185	67.0812	1.58751	1.604e-13	7.10886e-12	Up	TRAF1;TNF receptor-associated factor 1	GO:0005737//cytoplasm	GO:0007165//signal transduction;GO:0051092//positive regulation of NF-kappaB transcription factor activity;GO:0006915//apoptotic process;GO:2001236//regulation of extrinsic apoptotic signaling pathway;GO:0006461//protein complex assembly	GO:0005164//tumor necrosis factor receptor binding;GO:0031625//ubiquitin protein ligase binding;GO:0005515//protein binding;GO:0008270//zinc ion binding;GO:0031996//thioesterase binding	K03172//Pathways in cancer;Herpes simplex infection;NF-kappa B signaling pathway;Transcriptional misregulation in cancer;Epstein-Barr virus infection;Small cell lung cancer
718	38.2479	1.58233	1.0616e-08	2.35089e-07	Up	C3;complement component 3	GO:0005886//plasma membrane;GO:0070062//extracellular vesicular exosome;GO:0072562//blood microparticle;GO:0005576//extracellular region;GO:0005615//extracellular space	GO:0010884//positive regulation of lipid storage;GO:0001970//positive regulation of activation of membrane attack complex;GO:0030449//regulation of complement activation;GO:0045766//positive regulation of angiogenesis;GO:0045087//innate immune response;GO:0007186//G-protein coupled receptor signaling pathway;GO:0045745//positive regulation of G-protein coupled receptor protein signaling pathway;G…	GO:0005102//receptor binding;GO:0004866//endopeptidase inhibitor activity;GO:0005515//protein binding;GO:0031715//C5L2 anaphylatoxin chemotactic receptor binding	K03990//Leishmaniasis;Systemic lupus erythematosus;Herpes simplex infection;Staphylococcus aureus infection;Tuberculosis;Legionellosis;Pertussis;Complement and coagulation cascades;Chagas disease (American trypanosomiasis);Phagosome
1969	4117.41	1.58173	1.64226e-119	1.21087e-116	Up	EPHA2;EPH receptor A2	GO:0009986//cell surface;GO:0032587//ruffle membrane;GO:0031256//leading edge membrane;GO:0005886//plasma membrane;GO:0031258//lamellipodium membrane;GO:0005925//focal adhesion;GO:0005887//integral component of plasma membrane	GO:0018108//peptidyl-tyrosine phosphorylation;GO:0008630//intrinsic apoptotic signaling pathway in response to DNA damage;GO:0060444//branching involved in mammary gland duct morphogenesis;GO:0001570//vasculogenesis;GO:0070848//response to growth factor;GO:0033628//regulation of cell adhesion mediated by integrin;GO:0007275//multicellular organismal development;GO:0090004//positive regulation of …	GO:0004714//transmembrane receptor protein tyrosine kinase activity;GO:0005003//ephrin receptor activity;GO:0005524//ATP binding;GO:0005515//protein binding	K05103//Axon guidance
NM_001301856	43.8775	1.58089	9.84657e-10	2.59921e-08	Up	-	-	-	-	K10244//Fatty acid elongation;Biosynthesis of unsaturated fatty acids
NM_001301084	36.1516	1.57509	2.11034e-08	4.40603e-07	Up	-	-	-	-	K07532//Tuberculosis;Axon guidance;Regulation of actin cytoskeleton;Vascular smooth muscle contraction
56156	54.3419	1.5685	2.21069e-11	7.50797e-10	Up	TEX13B;testis expressed 13B	-	-	-	-
23645	2982.18	1.56427	3.05784e-67	1.16709e-64	Up	PPP1R15A;protein phosphatase 1, regulatory subunit 15A	GO:0005783//endoplasmic reticulum;GO:0005829//cytosol	GO:0030512//negative regulation of transforming growth factor beta receptor signaling pathway;GO:0006974//cellular response to DNA damage stimulus;GO:0006915//apoptotic process;GO:0006417//regulation of translation;GO:0030968//endoplasmic reticulum unfolded protein response;GO:0007050//cell cycle arrest;GO:0007179//transforming growth factor beta receptor signaling pathway	GO:0019901//protein kinase binding;GO:0005515//protein binding	K14019//Protein processing in endoplasmic reticulum
415116	1156.15	1.55217	7.78515e-59	2.52566e-56	Up	PIM3;Pim-3 proto-oncogene, serine/threonine kinase	GO:0005737//cytoplasm	GO:0061179//negative regulation of insulin secretion involved in cellular response to glucose stimulus;GO:0006915//apoptotic process;GO:0043066//negative regulation of apoptotic process;GO:0006468//protein phosphorylation;GO:0046777//protein autophosphorylation;GO:0007049//cell cycle;GO:0016572//histone phosphorylation;GO:0007346//regulation of mitotic cell cycle	GO:0004674//protein serine/threonine kinase activity;GO:0005515//protein binding;GO:0005524//ATP binding	-
4794	299.287	1.5164	2.27802e-38	4.86207e-36	Up	NFKBIE;nuclear factor of kappa light polypeptide gene enhancer in B-cells inhibitor, epsilon	GO:0005737//cytoplasm;GO:0048471//perinuclear region of cytoplasm;GO:0005794//Golgi apparatus;GO:0005829//cytosol	GO:0042942//D-serine transport;GO:0042994//cytoplasmic sequestering of transcription factor	GO:0005515//protein binding	K05872//Adipocytokine signaling pathway;T cell receptor signaling pathway;Neurotrophin signaling pathway;B cell receptor signaling pathway;Epstein-Barr virus infection
79365	35.4431	1.50116	2.52158e-07	4.21894e-06	Up	BHLHE41;basic helix-loop-helix family, member e41	GO:0005634//nucleus	GO:0008283//cell proliferation;GO:0006366//transcription from RNA polymerase II promoter;GO:0045892//negative regulation of transcription, DNA-templated;GO:0032922//circadian regulation of gene expression;GO:0009887//organ morphogenesis;GO:0000122//negative regulation of transcription from RNA polymerase II promoter;GO:0010944//negative regulation of transcription by competitive promoter binding;…	GO:0001102//RNA polymerase II activating transcription factor binding;GO:0003705//RNA polymerase II distal enhancer sequence-specific DNA binding transcription factor activity;GO:0070888//E-box binding;GO:0042803//protein homodimerization activity;GO:0046982//protein heterodimerization activity;GO:0005515//protein binding;GO:0000978//RNA polymerase II core promoter proximal region sequence-specif…	K03730//Circadian rhythm - mammal
2026	2070.85	1.50061	1.2473e-121	9.63451e-119	Up	ENO2;enolase 2 (gamma, neuronal)	GO:0005886//plasma membrane;GO:0070062//extracellular vesicular exosome;GO:0043204//perikaryon;GO:0000015//phosphopyruvate hydratase complex;GO:0005615//extracellular space;GO:0005829//cytosol;GO:0001917//photoreceptor inner segment	GO:0006006//glucose metabolic process;GO:0006096//glycolytic process;GO:0044281//small molecule metabolic process;GO:0005975//carbohydrate metabolic process;GO:0006094//gluconeogenesis	GO:0004634//phosphopyruvate hydratase activity;GO:0000287//magnesium ion binding	K01689//Biosynthesis of secondary metabolites;Glycolysis / Gluconeogenesis;Methane metabolism;Microbial metabolism in diverse environments;Metabolic pathways;RNA degradation
220004	22.0368	1.50031	2.93218e-05	0.000283535	Up	PPP1R32;protein phosphatase 1, regulatory subunit 32	-	-	GO:0005515//protein binding;GO:0019902//phosphatase binding	-
23135	1793.44	1.49696	4.98465e-112	3.10985e-109	Up	KDM6B;lysine (K)-specific demethylase 6B	GO:0005634//nucleus;GO:0005654//nucleoplasm	GO:0045944//positive regulation of transcription from RNA polymerase II promoter;GO:0006954//inflammatory response;GO:0045446//endothelial cell differentiation;GO:0048333//mesodermal cell differentiation;GO:0071557//histone H3-K27 demethylation;GO:0055114//oxidation-reduction process;GO:0070301//cellular response to hydrogen peroxide;GO:0055007//cardiac muscle cell differentiation	GO:0008013//beta-catenin binding;GO:0046872//metal ion binding;GO:0043565//sequence-specific DNA binding;GO:0005515//protein binding;GO:0071558//histone demethylase activity (H3-K27 specific);GO:0051213//dioxygenase activity	-
55818	2698.15	1.49603	4.65149e-124	3.77259e-121	Up	KDM3A;lysine (K)-specific demethylase 3A	GO:0005737//cytoplasm;GO:0005634//nucleus;GO:0016020//membrane	GO:0006351//transcription, DNA-templated;GO:0036123//histone H3-K9 dimethylation;GO:0055114//oxidation-reduction process;GO:0051573//negative regulation of histone H3-K9 methylation;GO:0030521//androgen receptor signaling pathway;GO:0046293//formaldehyde biosynthetic process;GO:0045944//positive regulation of transcription from RNA polymerase II promoter;GO:0045893//positive regulation of transcr…	GO:0050681//androgen receptor binding;GO:0003700//sequence-specific DNA binding transcription factor activity;GO:0005506//iron ion binding;GO:0051213//dioxygenase activity;GO:0000976//transcription regulatory region sequence-specific DNA binding;GO:0001047//core promoter binding	-
255057	302.777	1.49193	1.00078e-38	2.16448e-36	Up	C19orf26;chromosome 19 open reading frame 26	GO:0016021//integral component of membrane	-	-	-
337873	66.5794	1.48231	1.06391e-11	3.78458e-10	Up	HIST2H2BC;histone cluster 2, H2bc (pseudogene)	-	-	-	K11252//Alcoholism;Systemic lupus erythematosus
150094	453.672	1.46999	2.60888e-53	7.76489e-51	Up	SIK1;salt-inducible kinase 1	GO:0005737//cytoplasm;GO:0005634//nucleus	GO:0006468//protein phosphorylation;GO:0010830//regulation of myotube differentiation;GO:0045595//regulation of cell differentiation;GO:0043153//entrainment of circadian clock by photoperiod;GO:0035556//intracellular signal transduction;GO:0045721//negative regulation of gluconeogenesis;GO:0010868//negative regulation of triglyceride biosynthetic process;GO:0002028//regulation of sodium ion trans…	GO:0005524//ATP binding;GO:0000287//magnesium ion binding;GO:0071889//14-3-3 protein binding;GO:0008140//cAMP response element binding protein binding;GO:0004674//protein serine/threonine kinase activity;GO:0005515//protein binding;GO:0019901//protein kinase binding	-
7071	3170.27	1.44446	7.95278e-104	4.52639e-101	Up	KLF10;Kruppel-like factor 10	GO:0005634//nucleus	GO:1901653//cellular response to peptide;GO:0007267//cell-cell signaling;GO:0035019//somatic stem cell maintenance;GO:0007179//transforming growth factor beta receptor signaling pathway;GO:0009267//cellular response to starvation;GO:0008283//cell proliferation;GO:0042752//regulation of circadian rhythm;GO:0001501//skeletal system development;GO:0045672//positive regulation of osteoclast different…	GO:0005515//protein binding;GO:0046872//metal ion binding;GO:0003700//sequence-specific DNA binding transcription factor activity;GO:0001046//core promoter sequence-specific DNA binding	-
9020	1462.12	1.44133	6.18328e-86	2.82532e-83	Up	MAP3K14;mitogen-activated protein kinase kinase kinase 14	GO:0005829//cytosol	GO:0071260//cellular response to mechanical stimulus;GO:0006468//protein phosphorylation;GO:0000165//MAPK cascade;GO:0000186//activation of MAPKK activity;GO:0006955//immune response;GO:0043123//positive regulation of I-kappaB kinase/NF-kappaB signaling;GO:0031295//T cell costimulation;GO:0007249//I-kappaB kinase/NF-kappaB signaling;GO:0038061//NIK/NF-kappaB signaling	GO:0004672//protein kinase activity;GO:0005515//protein binding;GO:0004709//MAP kinase kinase kinase activity;GO:0004704//NF-kappaB-inducing kinase activity;GO:0005524//ATP binding	K04466//T cell receptor signaling pathway;Osteoclast differentiation;Apoptosis;MAPK signaling pathway;Epithelial cell signaling in Helicobacter pylori infection;Epstein-Barr virus infection;HTLV-I infection;NF-kappa B signaling pathway;Intestinal immune network for IgA production
641364	43.0665	1.43408	1.13678e-07	2.05e-06	Up	SLC7A11-AS1;SLC7A11 antisense RNA 1	-	-	-	K00939//Metabolic pathways;Pyrimidine metabolism;Biosynthesis of secondary metabolites;Purine metabolism;K11447//Transcriptional misregulation in cancer
1944	213.083	1.41696	8.09578e-26	9.94861e-24	Up	EFNA3;ephrin-A3	GO:0031225//anchored component of membrane;GO:0005887//integral component of plasma membrane;GO:0005886//plasma membrane	GO:0007267//cell-cell signaling;GO:0048013//ephrin receptor signaling pathway;GO:0007411//axon guidance	GO:0005005//transmembrane-ephrin receptor activity;GO:0046875//ephrin receptor binding	K05462//Axon guidance
1906	396.803	1.41488	2.65127e-45	6.51609e-43	Up	EDN1;endothelin 1	GO:0005737//cytoplasm;GO:0005615//extracellular space;GO:0005576//extracellular region	GO:0014824//artery smooth muscle contraction;GO:0019722//calcium-mediated signaling;GO:0007589//body fluid secretion;GO:0019229//regulation of vasoconstriction;GO:0001666//response to hypoxia;GO:0014032//neural crest cell development;GO:0031583//phospholipase D-activating G-protein coupled receptor signaling pathway;GO:0043200//response to amino acid;GO:0042554//superoxide anion generation;GO:003…	GO:0005125//cytokine activity;GO:0005515//protein binding;GO:0031708//endothelin B receptor binding;GO:0005179//hormone activity;GO:0031707//endothelin A receptor binding	K05227//Melanogenesis
1263	249.727	1.41141	6.83459e-31	1.07115e-28	Up	PLK3;polo-like kinase 3	GO:0005634//nucleus;GO:0043025//neuronal cell body;GO:0005737//cytoplasm;GO:0005813//centrosome;GO:0005795//Golgi stack;GO:0030425//dendrite;GO:0005730//nucleolus	GO:0043066//negative regulation of apoptotic process;GO:0000122//negative regulation of transcription from RNA polymerase II promoter;GO:0031122//cytoplasmic microtubule organization;GO:0007113//endomitotic cell cycle;GO:0043491//protein kinase B signaling;GO:0007093//mitotic cell cycle checkpoint;GO:0000302//response to reactive oxygen species;GO:0090316//positive regulation of intracellular pro…	GO:0004674//protein serine/threonine kinase activity;GO:0002039//p53 binding;GO:0005515//protein binding;GO:0005524//ATP binding	K08862//Tuberculosis
10509	2368.51	1.40993	4.60011e-109	2.7134e-106	Up	SEMA4B;sema domain, immunoglobulin domain (Ig), transmembrane domain (TM) and short cytoplasmic domain, (semaphorin) 4B	GO:0045202//synapse;GO:0005886//plasma membrane;GO:0016021//integral component of membrane	GO:0007399//nervous system development;GO:0030154//cell differentiation	GO:0004872//receptor activity	K06521//Axon guidance
1101	51.1324	1.40549	6.51699e-09	1.49335e-07	Up	CHAD;chondroadherin	GO:0005578//proteinaceous extracellular matrix	GO:0060348//bone development;GO:1900155//negative regulation of bone trabecula formation;GO:0001502//cartilage condensation	-	K06248//Focal adhesion;ECM-receptor interaction
1026	629.733	1.39845	2.2678e-49	6.23491e-47	Up	CDKN1A;cyclin-dependent kinase inhibitor 1A (p21, Cip1)	GO:0005654//nucleoplasm;GO:0000307//cyclin-dependent protein kinase holoenzyme complex;GO:0005634//nucleus;GO:0005829//cytosol;GO:0070557//PCNA-p21 complex;GO:0043231//intracellular membrane-bounded organelle;GO:0005730//nucleolus	GO:0046685//response to arsenic-containing substance;GO:0043066//negative regulation of apoptotic process;GO:0008285//negative regulation of cell proliferation;GO:0048015//phosphatidylinositol-mediated signaling;GO:0030308//negative regulation of cell growth;GO:0048146//positive regulation of fibroblast proliferation;GO:0009411//response to UV;GO:0009636//response to toxic substance;GO:0071850//m…	GO:0004861//cyclin-dependent protein serine/threonine kinase inhibitor activity;GO:0032403//protein complex binding;GO:0005515//protein binding;GO:0046872//metal ion binding;GO:0030332//cyclin binding;GO:0031625//ubiquitin protein ligase binding;GO:0019912//cyclin-dependent protein kinase activating kinase activity	K06625//Prostate cancer;Transcriptional misregulation in cancer;HTLV-I infection;Pathways in cancer;Epstein-Barr virus infection;Cell cycle;Bladder cancer;Glioma;p53 signaling pathway;ErbB signaling pathway;Melanoma;Hepatitis C;Chronic myeloid leukemia
79660	437.94	1.39522	7.09561e-47	1.78446e-44	Up	PPP1R3B;protein phosphatase 1, regulatory subunit 3B	GO:0000164//protein phosphatase type 1 complex;GO:0042587//glycogen granule;GO:0043231//intracellular membrane-bounded organelle	GO:0005981//regulation of glycogen catabolic process;GO:0005979//regulation of glycogen biosynthetic process;GO:0050790//regulation of catalytic activity;GO:0005977//glycogen metabolic process	GO:0019899//enzyme binding;GO:0019888//protein phosphatase regulator activity	K07189//Insulin signaling pathway
64236	345.337	1.38079	3.78472e-37	7.77114e-35	Up	PDLIM2;PDZ and LIM domain 2 (mystique)	GO:0005634//nucleus;GO:0005737//cytoplasm;GO:0015629//actin cytoskeleton;GO:0005925//focal adhesion;GO:0070062//extracellular vesicular exosome	-	GO:0051371//muscle alpha-actinin binding;GO:0032036//myosin heavy chain binding;GO:0031005//filamin binding;GO:0008270//zinc ion binding	K00939//Metabolic pathways;Pyrimidine metabolism;Biosynthesis of secondary metabolites;Purine metabolism;K05629//Tight junction;K05631//Tight junction;K05767//Adherens junction;Regulation of actin cytoskeleton;K11447//Transcriptional misregulation in cancer
652968	182.768	1.37664	8.64496e-24	9.6378e-22	Up	GATSL3;GATS protein-like 3	-	-	-	-
84667	385.644	1.37357	8.08871e-33	1.33885e-30	Up	HES7;hes family bHLH transcription factor 7	GO:0005634//nucleus	GO:0048511//rhythmic process;GO:0014807//regulation of somitogenesis;GO:0007219//Notch signaling pathway;GO:0001756//somitogenesis;GO:0036342//post-anal tail morphogenesis;GO:0001501//skeletal system development;GO:0006351//transcription, DNA-templated;GO:0007498//mesoderm development;GO:0000122//negative regulation of transcription from RNA polymerase II promoter	GO:0008134//transcription factor binding;GO:0003677//DNA binding;GO:0046983//protein dimerization activity	-
55325	503.269	1.36954	5.03035e-48	1.31609e-45	Up	UFSP2;UFM1-specific peptidase 2	GO:0005634//nucleus;GO:0005737//cytoplasm;GO:0005783//endoplasmic reticulum	GO:0006508//proteolysis	GO:0019783//small conjugating protein-specific protease activity;GO:0016790//thiolester hydrolase activity	-
339105	145.091	1.3638	1.07566e-19	8.83461e-18	Up	PRSS53;protease, serine, 53	GO:0005576//extracellular region	GO:0006508//proteolysis	GO:0004252//serine-type endopeptidase activity	-
7378	746.372	1.35992	6.81679e-64	2.45723e-61	Up	UPP1;uridine phosphorylase 1	GO:0005829//cytosol	GO:0044281//small molecule metabolic process;GO:0046108//uridine metabolic process;GO:0043097//pyrimidine nucleoside salvage;GO:0044206//UMP salvage;GO:0046135//pyrimidine nucleoside catabolic process;GO:0042149//cellular response to glucose starvation;GO:0006139//nucleobase-containing compound metabolic process;GO:0009166//nucleotide catabolic process;GO:0006206//pyrimidine nucleobase metabolic …	GO:0004850//uridine phosphorylase activity	K00757//Pyrimidine metabolism;Drug metabolism - other enzymes;Metabolic pathways;ABC transporters
541565	471.456	1.35352	1.98446e-35	3.74302e-33	Up	C8orf58;chromosome 8 open reading frame 58	-	-	-	-
5460	26.4357	1.35047	1.91373e-05	0.000195482	Up	POU5F1;POU class 5 homeobox 1	GO:0005829//cytosol;GO:0005634//nucleus;GO:0005737//cytoplasm;GO:0005654//nucleoplasm;GO:0005667//transcription factor complex	GO:0060391//positive regulation of SMAD protein import into nucleus;GO:0060965//negative regulation of gene silencing by miRNA;GO:0006355//regulation of transcription, DNA-templated;GO:0009653//anatomical structure morphogenesis;GO:0035413//positive regulation of catenin import into nucleus;GO:0001824//blastocyst development;GO:0060913//cardiac cell fate determination;GO:0045944//positive regulat…	GO:0000981//sequence-specific DNA binding RNA polymerase II transcription factor activity;GO:0003677//DNA binding;GO:0031625//ubiquitin protein ligase binding;GO:0043565//sequence-specific DNA binding;GO:0044212//transcription regulatory region DNA binding;GO:0008134//transcription factor binding;GO:0035198//miRNA binding;GO:0003700//sequence-specific DNA binding transcription factor activity;GO:…	-
23138	251.666	1.34514	1.38466e-28	1.97022e-26	Up	N4BP3;NEDD4 binding protein 3	GO:0030659//cytoplasmic vesicle membrane	-	-	-
1649	686.737	1.34368	1.57767e-46	3.90708e-44	Up	DDIT3;DNA-damage-inducible transcript 3	GO:0005770//late endosome;GO:0005654//nucleoplasm;GO:0005634//nucleus	GO:0043620//regulation of DNA-templated transcription in response to stress;GO:0051209//release of sequestered calcium ion into cytosol;GO:0090090//negative regulation of canonical Wnt signaling pathway;GO:0043525//positive regulation of neuron apoptotic process;GO:0042594//response to starvation;GO:0044324//regulation of transcription involved in anterior/posterior axis specification;GO:0043433/…	GO:0003714//transcription corepressor activity;GO:0003700//sequence-specific DNA binding transcription factor activity;GO:0043565//sequence-specific DNA binding;GO:0005515//protein binding;GO:0003677//DNA binding;GO:0008134//transcription factor binding	K04452//Protein processing in endoplasmic reticulum;MAPK signaling pathway;Transcriptional misregulation in cancer
1316	14585.9	1.32691	1.21119e-88	5.61337e-86	Up	KLF6;Kruppel-like factor 6	GO:0005634//nucleus;GO:0005737//cytoplasm	GO:0030183//B cell differentiation;GO:0045893//positive regulation of transcription, DNA-templated;GO:0006351//transcription, DNA-templated;GO:0019221//cytokine-mediated signaling pathway	GO:0046872//metal ion binding;GO:0003677//DNA binding	-
80128	373.432	1.31703	2.75746e-36	5.38902e-34	Up	TRIM46;tripartite motif containing 46	GO:0005622//intracellular	-	GO:0008270//zinc ion binding	-
55647	95.4363	1.30238	5.05365e-13	2.12371e-11	Up	RAB20;RAB20, member RAS oncogene family	GO:0030670//phagocytic vesicle membrane;GO:0045335//phagocytic vesicle;GO:0005794//Golgi apparatus;GO:0043231//intracellular membrane-bounded organelle	GO:0090385//phagosome-lysosome fusion;GO:0015031//protein transport;GO:0090383//phagosome acidification;GO:0007264//small GTPase mediated signal transduction	GO:0005525//GTP binding	-
5606	819.128	1.29578	5.85722e-51	1.6381e-48	Up	MAP2K3;mitogen-activated protein kinase kinase 3	GO:0005654//nucleoplasm;GO:0005829//cytosol;GO:0016020//membrane	GO:0034134//toll-like receptor 2 signaling pathway;GO:0002755//MyD88-dependent toll-like receptor signaling pathway;GO:0034138//toll-like receptor 3 signaling pathway;GO:0045087//innate immune response;GO:0042035//regulation of cytokine biosynthetic process;GO:0045893//positive regulation of transcription, DNA-templated;GO:0060048//cardiac muscle contraction;GO:0034142//toll-like receptor 4 signa…	GO:0004674//protein serine/threonine kinase activity;GO:0019901//protein kinase binding;GO:0004708//MAP kinase kinase activity;GO:0005515//protein binding;GO:0005524//ATP binding;GO:0004713//protein tyrosine kinase activity	K04432//Toll-like receptor signaling pathway;Influenza A;GnRH signaling pathway;Fc epsilon RI signaling pathway;Epstein-Barr virus infection;MAPK signaling pathway;Toxoplasmosis;Amyotrophic lateral sclerosis (ALS)
170384	857.622	1.29568	4.61221e-68	1.80276e-65	Up	FUT11;fucosyltransferase 11 (alpha (1,3) fucosyltransferase)	GO:0070062//extracellular vesicular exosome;GO:0016021//integral component of membrane;GO:0032580//Golgi cisterna membrane	GO:0006486//protein glycosylation;GO:0036065//fucosylation	GO:0046920//alpha-(1->3)-fucosyltransferase activity	-
1945	323.883	1.29455	2.00569e-25	2.41891e-23	Up	EFNA4;ephrin-A4	GO:0005886//plasma membrane;GO:0005576//extracellular region;GO:0031225//anchored component of membrane;GO:0005887//integral component of plasma membrane	GO:0030316//osteoclast differentiation;GO:0007267//cell-cell signaling;GO:0048013//ephrin receptor signaling pathway;GO:0007411//axon guidance;GO:0046849//bone remodeling	GO:0005005//transmembrane-ephrin receptor activity;GO:0005515//protein binding;GO:0046875//ephrin receptor binding	K05462//Axon guidance
5864	91.0531	1.28755	2.21245e-11	7.50797e-10	Up	RAB3A;RAB3A, member RAS oncogene family	GO:0060203//clathrin-sculpted glutamate transport vesicle membrane;GO:0031982//vesicle;GO:0043234//protein complex;GO:0005886//plasma membrane;GO:0008021//synaptic vesicle;GO:0061202//clathrin-sculpted gamma-aminobutyric acid transport vesicle membrane;GO:0070083//clathrin-sculpted monoamine transport vesicle membrane;GO:0060201//clathrin-sculpted acetylcholine transport vesicle membrane;GO:00058…	GO:0007264//small GTPase mediated signal transduction;GO:0045054//constitutive secretory pathway;GO:0032781//positive regulation of ATPase activity;GO:0003016//respiratory system process;GO:0031630//regulation of synaptic vesicle fusion to presynaptic membrane;GO:0007409//axonogenesis;GO:0006184//GTP catabolic process;GO:0014047//glutamate secretion;GO:0051602//response to electrical stimulus;GO:…	GO:0005515//protein binding;GO:0001671//ATPase activator activity;GO:0051117//ATPase binding;GO:0003924//GTPase activity;GO:0051020//GTPase binding;GO:0005525//GTP binding;GO:0008022//protein C-terminus binding	K07882//Synaptic vesicle cycle
467	962.709	1.27775	1.37499e-52	3.9828e-50	Up	ATF3;activating transcription factor 3	GO:0005634//nucleus;GO:0005654//nucleoplasm;GO:0005730//nucleolus	GO:0030968//endoplasmic reticulum unfolded protein response;GO:0035914//skeletal muscle cell differentiation;GO:0045944//positive regulation of transcription from RNA polymerase II promoter;GO:0008284//positive regulation of cell proliferation;GO:0000122//negative regulation of transcription from RNA polymerase II promoter;GO:0044267//cellular protein metabolic process;GO:0006987//activation of s…	GO:0003700//sequence-specific DNA binding transcription factor activity;GO:0005515//protein binding;GO:0000977//RNA polymerase II regulatory region sequence-specific DNA binding;GO:0042802//identical protein binding;GO:0001078//RNA polymerase II core promoter proximal region sequence-specific DNA binding transcription factor activity involved in negative regulation of transcription;GO:0001228//RN…	K09032//HTLV-I infection
493861	138.426	1.26833	1.36506e-15	7.78298e-14	Up	EID3;EP300 interacting inhibitor of differentiation 3	GO:0030915//Smc5-Smc6 complex;GO:0005737//cytoplasm;GO:0005634//nucleus;GO:0000781//chromosome, telomeric region	GO:0006281//DNA repair;GO:0006355//regulation of transcription, DNA-templated;GO:0006310//DNA recombination;GO:0006351//transcription, DNA-templated	GO:0042802//identical protein binding;GO:0005515//protein binding	-
283131	1142.14	1.26281	5.19663e-10	1.44464e-08	Up	NEAT1;nuclear paraspeckle assembly transcript 1 (non-protein coding)	-	-	-	-
7942	91.395	1.25052	5.12462e-12	1.91315e-10	Up	TFEB;transcription factor EB	GO:0005634//nucleus;GO:0005737//cytoplasm	GO:0007040//lysosome organization;GO:0006959//humoral immune response;GO:0006351//transcription, DNA-templated;GO:0006914//autophagy;GO:0045944//positive regulation of transcription from RNA polymerase II promoter;GO:0010508//positive regulation of autophagy;GO:0006355//regulation of transcription, DNA-templated;GO:0001892//embryonic placenta development	GO:0003700//sequence-specific DNA binding transcription factor activity;GO:0044212//transcription regulatory region DNA binding;GO:0046983//protein dimerization activity	-
5155	2952.75	1.24934	6.20645e-78	2.68466e-75	Up	PDGFB;platelet-derived growth factor beta polypeptide	GO:0005788//endoplasmic reticulum lumen;GO:0005615//extracellular space;GO:0016323//basolateral plasma membrane;GO:0031093//platelet alpha granule lumen;GO:0005737//cytoplasm;GO:0005576//extracellular region;GO:0009986//cell surface;GO:0000139//Golgi membrane	GO:0045737//positive regulation of cyclin-dependent protein serine/threonine kinase activity;GO:0060445//branching involved in salivary gland morphogenesis;GO:0030036//actin cytoskeleton organization;GO:2000573//positive regulation of DNA biosynthetic process;GO:0006929//substrate-dependent cell migration;GO:0001938//positive regulation of endothelial cell proliferation;GO:0045893//positive regul…	GO:0005518//collagen binding;GO:0042803//protein homodimerization activity;GO:0046982//protein heterodimerization activity;GO:0042056//chemoattractant activity;GO:0005515//protein binding;GO:0008083//growth factor activity;GO:0016176//superoxide-generating NADPH oxidase activator activity;GO:0005161//platelet-derived growth factor receptor binding;GO:0042802//identical protein binding;GO:0048407/…	K04359//HTLV-I infection;Gap junction;Pathways in cancer;Transcriptional misregulation in cancer;Prostate cancer;Cytokine-cytokine receptor interaction;Regulation of actin cytoskeleton;Melanoma;MAPK signaling pathway;Focal adhesion;Renal cell carcinoma;Glioma
6385	1984.54	1.24142	4.14796e-60	1.40175e-57	Up	SDC4;syndecan 4	GO:0070062//extracellular vesicular exosome;GO:0005886//plasma membrane;GO:0045121//membrane raft;GO:0043034//costamere;GO:0009986//cell surface;GO:0043202//lysosomal lumen;GO:0005925//focal adhesion;GO:0005796//Golgi lumen;GO:0005887//integral component of plasma membrane	GO:0044281//small molecule metabolic process;GO:0030203//glycosaminoglycan metabolic process;GO:0045860//positive regulation of protein kinase activity;GO:0001657//ureteric bud development;GO:0006024//glycosaminoglycan biosynthetic process;GO:0030198//extracellular matrix organization;GO:0005975//carbohydrate metabolic process;GO:0051496//positive regulation of stress fiber assembly;GO:0001523//r…	GO:0005515//protein binding;GO:0070053//thrombospondin receptor activity;GO:0001968//fibronectin binding;GO:0005080//protein kinase C binding;GO:0008092//cytoskeletal protein binding	K06257//ECM-receptor interaction;Malaria;Cell adhesion molecules (CAMs)
6482	125.123	1.2304	6.10418e-15	3.26785e-13	Up	ST3GAL1;ST3 beta-galactoside alpha-2,3-sialyltransferase 1	GO:0016020//membrane;GO:0032580//Golgi cisterna membrane;GO:0000139//Golgi membrane;GO:0070062//extracellular vesicular exosome;GO:0030173//integral component of Golgi membrane	GO:0097503//sialylation;GO:0030203//glycosaminoglycan metabolic process;GO:0044281//small molecule metabolic process;GO:0006464//cellular protein modification process;GO:0005975//carbohydrate metabolic process;GO:0018146//keratan sulfate biosynthetic process;GO:0043687//post-translational protein modification;GO:0016266//O-glycan processing;GO:0006487//protein N-linked glycosylation;GO:0044267//c…	GO:0003836//beta-galactoside (CMP) alpha-2,3-sialyltransferase activity	K00780//Glycosphingolipid biosynthesis - globo series;Metabolic pathways;Mucin type O-Glycan biosynthesis;Glycosphingolipid biosynthesis - ganglio series;Glycosaminoglycan biosynthesis - keratan sulfate
2696	186.007	1.22383	4.59917e-19	3.62151e-17	Up	GIPR;gastric inhibitory polypeptide receptor	GO:0016021//integral component of membrane;GO:0005886//plasma membrane	GO:0031018//endocrine pancreas development;GO:0007204//positive regulation of cytosolic calcium ion concentration;GO:0032024//positive regulation of insulin secretion;GO:0009749//response to glucose;GO:0048678//response to axon injury;GO:0070542//response to fatty acid;GO:0051592//response to calcium ion;GO:0007584//response to nutrient;GO:0038192//gastric inhibitory peptide signaling pathway;GO:…	GO:0004888//transmembrane signaling receptor activity;GO:0016519//gastric inhibitory peptide receptor activity;GO:0017046//peptide hormone binding	K04580//Neuroactive ligand-receptor interaction
619207	58.0425	1.21379	8.80896e-08	1.62007e-06	Up	SCART1;scavenger receptor protein family member	GO:0016021//integral component of membrane	GO:0006898//receptor-mediated endocytosis;GO:0002376//immune system process	GO:0005044//scavenger receptor activity	-
441531	47.8376	1.20726	9.30458e-07	1.34759e-05	Up	PGAM4;phosphoglycerate mutase family member 4	GO:0097228//sperm principal piece;GO:0070062//extracellular vesicular exosome	GO:0016311//dephosphorylation;GO:0006096//glycolytic process;GO:1902093//positive regulation of sperm motility	GO:0004082//bisphosphoglycerate mutase activity;GO:0004619//phosphoglycerate mutase activity;GO:0004083//bisphosphoglycerate 2-phosphatase activity	K01834//Methane metabolism;Glycolysis / Gluconeogenesis;Biosynthesis of secondary metabolites;Glycine, serine and threonine metabolism;Metabolic pathways;Microbial metabolism in diverse environments
27113	107.089	1.20711	5.63952e-11	1.80788e-09	Up	BBC3;BCL2 binding component 3	GO:0005741//mitochondrial outer membrane;GO:0005739//mitochondrion;GO:0005829//cytosol	GO:0006915//apoptotic process;GO:0008340//determination of adult lifespan;GO:0045926//negative regulation of growth;GO:0097190//apoptotic signaling pathway;GO:0006974//cellular response to DNA damage stimulus;GO:0032471//negative regulation of endoplasmic reticulum calcium ion concentration;GO:0034976//response to endoplasmic reticulum stress;GO:0001836//release of cytochrome c from mitochondria;…	GO:0005515//protein binding	K10132//p53 signaling pathway;Measles;Huntington's disease
4791	1291.52	1.20579	3.19128e-52	9.08171e-50	Up	NFKB2;nuclear factor of kappa light polypeptide gene enhancer in B-cells 2 (p49/p100)	GO:0005829//cytosol;GO:0005730//nucleolus;GO:0005654//nucleoplasm;GO:0033257//Bcl3/NF-kappaB2 complex;GO:0005737//cytoplasm;GO:0005634//nucleus	GO:0034142//toll-like receptor 4 signaling pathway;GO:0034146//toll-like receptor 5 signaling pathway;GO:0038124//toll-like receptor TLR6:TLR2 signaling pathway;GO:0002268//follicular dendritic cell differentiation;GO:0034166//toll-like receptor 10 signaling pathway;GO:0002224//toll-like receptor signaling pathway;GO:0006351//transcription, DNA-templated;GO:0006355//regulation of transcription, D…	GO:0003713//transcription coactivator activity;GO:0005515//protein binding;GO:0003700//sequence-specific DNA binding transcription factor activity;GO:0003677//DNA binding	K04469//Epstein-Barr virus infection;Legionellosis;NF-kappa B signaling pathway;HTLV-I infection;Pathways in cancer;Osteoclast differentiation;MAPK signaling pathway
57657	820.575	1.19095	1.49029e-46	3.71907e-44	Up	HCN3;hyperpolarization activated cyclic nucleotide-gated potassium channel 3	GO:0005887//integral component of plasma membrane;GO:0005886//plasma membrane	GO:0071320//cellular response to cAMP;GO:0035725//sodium ion transmembrane transport;GO:0007268//synaptic transmission;GO:0034765//regulation of ion transmembrane transport;GO:0071805//potassium ion transmembrane transport;GO:0042391//regulation of membrane potential	GO:0005248//voltage-gated sodium channel activity;GO:0030552//cAMP binding;GO:0005249//voltage-gated potassium channel activity	-
124739	257.228	1.18756	3.77544e-25	4.51966e-23	Up	USP43;ubiquitin specific peptidase 43	-	GO:0006511//ubiquitin-dependent protein catabolic process	GO:0008234//cysteine-type peptidase activity;GO:0036459//ubiquitinyl hydrolase activity	-
1850	93.0555	1.18044	2.32954e-10	6.79019e-09	Up	DUSP8;dual specificity phosphatase 8	GO:0005634//nucleus;GO:0005737//cytoplasm	GO:0000188//inactivation of MAPK activity;GO:0035335//peptidyl-tyrosine dephosphorylation;GO:0006470//protein dephosphorylation	GO:0008138//protein tyrosine/serine/threonine phosphatase activity;GO:0017017//MAP kinase tyrosine/serine/threonine phosphatase activity;GO:0004725//protein tyrosine phosphatase activity	K04459//Serotonergic synapse;Transcriptional misregulation in cancer;MAPK signaling pathway
79729	321.974	1.1764	3.73042e-28	5.19408e-26	Up	SH3D21;SH3 domain containing 21	GO:0070062//extracellular vesicular exosome	-	-	K12470//Endocytosis;K13738//Bacterial invasion of epithelial cells
54206	7298.67	1.1743	1.3858e-95	7.02472e-93	Up	ERRFI1;ERBB receptor feedback inhibitor 1	GO:0031234//extrinsic component of cytoplasmic side of plasma membrane;GO:0005634//nucleus;GO:0005737//cytoplasm	GO:0048286//lung alveolus development;GO:0032321//positive regulation of Rho GTPase activity;GO:0060426//lung vasculature development;GO:0007175//negative regulation of epidermal growth factor-activated receptor activity;GO:0006950//response to stress;GO:0045616//regulation of keratinocyte differentiation;GO:0031953//negative regulation of protein autophosphorylation;GO:0060428//lung epithelium d…	GO:0005515//protein binding;GO:0019901//protein kinase binding;GO:0005100//Rho GTPase activator activity	-
441194	298.007	1.17255	1.0914e-26	1.3995e-24	Up	PMS2CL;PMS2 C-terminal like pseudogene	-	-	-	K10858//Fanconi anemia pathway;Mismatch repair
1464	84.7849	1.17058	5.70044e-10	1.56989e-08	Up	CSPG4;chondroitin sulfate proteoglycan 4	GO:0009986//cell surface;GO:0005576//extracellular region;GO:0070062//extracellular vesicular exosome;GO:0043202//lysosomal lumen;GO:0016324//apical plasma membrane;GO:0005925//focal adhesion;GO:0031258//lamellipodium membrane;GO:0005796//Golgi lumen;GO:0005887//integral component of plasma membrane	GO:0050731//positive regulation of peptidyl-tyrosine phosphorylation;GO:0044281//small molecule metabolic process;GO:0030203//glycosaminoglycan metabolic process;GO:0008347//glial cell migration;GO:0001525//angiogenesis;GO:0048771//tissue remodeling;GO:0030206//chondroitin sulfate biosynthetic process;GO:0030207//chondroitin sulfate catabolic process;GO:0005975//carbohydrate metabolic process;GO:…	GO:0004871//signal transducer activity;GO:0019901//protein kinase binding	-
3090	72.9728	1.16867	9.59745e-08	1.75316e-06	Up	HIC1;hypermethylated in cancer 1	GO:0005634//nucleus;GO:0005737//cytoplasm;GO:0000785//chromatin;GO:0005730//nucleolus	GO:0043517//positive regulation of DNA damage response, signal transduction by p53 class mediator;GO:0000122//negative regulation of transcription from RNA polymerase II promoter;GO:0008630//intrinsic apoptotic signaling pathway in response to DNA damage;GO:0007275//multicellular organismal development;GO:0006351//transcription, DNA-templated;GO:0016055//Wnt signaling pathway;GO:0030178//negative…	GO:0046872//metal ion binding;GO:0005515//protein binding;GO:0043565//sequence-specific DNA binding;GO:0003700//sequence-specific DNA binding transcription factor activity;GO:0042826//histone deacetylase binding	-
5971	476.204	1.16561	8.6613e-29	1.25442e-26	Up	RELB;v-rel avian reticuloendotheliosis viral oncogene homolog B	GO:0005829//cytosol;GO:0005730//nucleolus;GO:0005815//microtubule organizing center;GO:0005634//nucleus;GO:0005737//cytoplasm	GO:0043011//myeloid dendritic cell differentiation;GO:0006355//regulation of transcription, DNA-templated;GO:0038061//NIK/NF-kappaB signaling;GO:0045063//T-helper 1 cell differentiation;GO:0010628//positive regulation of gene expression;GO:0019882//antigen processing and presentation;GO:0006351//transcription, DNA-templated;GO:0032922//circadian regulation of gene expression	GO:0003700//sequence-specific DNA binding transcription factor activity;GO:0005515//protein binding;GO:0001047//core promoter binding;GO:0003714//transcription corepressor activity	K09253//Osteoclast differentiation;MAPK signaling pathway;NF-kappa B signaling pathway;HTLV-I infection;Epstein-Barr virus infection
4092	538.451	1.16558	1.38712e-34	2.50006e-32	Up	SMAD7;SMAD family member 7	GO:0005667//transcription factor complex;GO:0005634//nucleus;GO:0016342//catenin complex;GO:0005829//cytosol;GO:0005654//nucleoplasm;GO:0043234//protein complex;GO:0005913//cell-cell adherens junction;GO:0005737//cytoplasm;GO:0005886//plasma membrane	GO:0050821//protein stabilization;GO:0055010//ventricular cardiac muscle tissue morphogenesis;GO:0000122//negative regulation of transcription from RNA polymerase II promoter;GO:0051444//negative regulation of ubiquitin-protein transferase activity;GO:0030512//negative regulation of transforming growth factor beta receptor signaling pathway;GO:0043433//negative regulation of sequence-specific DNA…	GO:0031625//ubiquitin protein ligase binding;GO:0034713//type I transforming growth factor beta receptor binding;GO:0070411//I-SMAD binding;GO:0008013//beta-catenin binding;GO:0003700//sequence-specific DNA binding transcription factor activity;GO:0048185//activin binding;GO:0005515//protein binding;GO:0046872//metal ion binding;GO:0030617//transforming growth factor beta receptor, inhibitory cyt…	K04677//TGF-beta signaling pathway;Endocytosis
400745	385.796	1.16141	1.53509e-28	2.17474e-26	Up	SH2D5;SH2 domain containing 5	-	-	-	-
51537	536.757	1.15851	8.06965e-35	1.47907e-32	Up	MTFP1;mitochondrial fission process 1	GO:0005743//mitochondrial inner membrane;GO:0016021//integral component of membrane	GO:0006915//apoptotic process;GO:0000266//mitochondrial fission	-	-
84634	30.6382	1.15393	9.47593e-05	0.000787242	Up	KISS1R;KISS1 receptor	GO:0016021//integral component of membrane;GO:0009986//cell surface;GO:0005886//plasma membrane	GO:0050482//arachidonic acid secretion;GO:0051496//positive regulation of stress fiber assembly;GO:0019722//calcium-mediated signaling;GO:0007186//G-protein coupled receptor signaling pathway;GO:0008285//negative regulation of cell proliferation;GO:0000186//activation of MAPKK activity;GO:0050806//positive regulation of synaptic transmission;GO:0046887//positive regulation of hormone secretion;GO…	GO:0008188//neuropeptide receptor activity;GO:0042923//neuropeptide binding;GO:0005515//protein binding	K08374//Neuroactive ligand-receptor interaction
2077	102.866	1.14787	9.52552e-11	2.92362e-09	Up	ERF;Ets2 repressor factor	GO:0005829//cytosol;GO:0005654//nucleoplasm;GO:0005634//nucleus	GO:0007049//cell cycle;GO:0000122//negative regulation of transcription from RNA polymerase II promoter;GO:0010668//ectodermal cell differentiation;GO:0060707//trophoblast giant cell differentiation;GO:0060710//chorio-allantoic fusion;GO:0006366//transcription from RNA polymerase II promoter;GO:0030154//cell differentiation	GO:0000981//sequence-specific DNA binding RNA polymerase II transcription factor activity;GO:0003714//transcription corepressor activity;GO:0043565//sequence-specific DNA binding	-
64332	10131.9	1.14691	1.14342e-96	5.88808e-94	Up	NFKBIZ;nuclear factor of kappa light polypeptide gene enhancer in B-cells inhibitor, zeta	GO:0005634//nucleus	GO:0006954//inflammatory response;GO:0006351//transcription, DNA-templated;GO:0006355//regulation of transcription, DNA-templated	-	K14242//Transcriptional misregulation in cancer
3280	1483.28	1.12146	1.05086e-33	1.79432e-31	Up	HES1;hes family bHLH transcription factor 1	GO:0005654//nucleoplasm;GO:0005634//nucleus;GO:0005737//cytoplasm;GO:0005730//nucleolus	GO:0061626//pharyngeal arch artery morphogenesis;GO:0048538//thymus development;GO:0035910//ascending aorta morphogenesis;GO:0060253//negative regulation of glial cell proliferation;GO:0003143//embryonic heart tube morphogenesis;GO:0021555//midbrain-hindbrain boundary morphogenesis;GO:0021984//adenohypophysis development;GO:0000122//negative regulation of transcription from RNA polymerase II prom…	GO:0005515//protein binding;GO:0003700//sequence-specific DNA binding transcription factor activity;GO:0042803//protein homodimerization activity;GO:0008134//transcription factor binding;GO:0001078//RNA polymerase II core promoter proximal region sequence-specific DNA binding transcription factor activity involved in negative regulation of transcription;GO:0071820//N-box binding;GO:0043565//seque…	K06054//Fanconi anemia pathway;Notch signaling pathway;Maturity onset diabetes of the young
90007	2605.11	1.11726	1.2136e-48	3.22717e-46	Up	MIDN;midnolin	GO:0005730//nucleolus;GO:0005829//cytosol	-	-	-
26579	256.175	1.11724	4.14105e-17	2.70854e-15	Up	MYEOV;myeloma overexpressed	-	-	-	-
55853	88.486	1.11406	7.89768e-10	2.114e-08	Up	IDI2-AS1;IDI2 antisense RNA 1	-	-	-	K01823//Metabolic pathways;Terpenoid backbone biosynthesis;Biosynthesis of secondary metabolites
85450	433.099	1.11164	3.08336e-26	3.87715e-24	Up	ITPRIP;inositol 1,4,5-trisphosphate receptor interacting protein	GO:0016020//membrane;GO:0005886//plasma membrane	-	-	-
389792	741.976	1.10784	2.51617e-31	4.00145e-29	Up	IER5L;immediate early response 5-like	-	-	-	-
26261	100.844	1.107	2.99382e-10	8.59517e-09	Up	FBXO24;F-box protein 24	GO:0000151//ubiquitin ligase complex	GO:0016567//protein ubiquitination	GO:0005515//protein binding;GO:0004842//ubiquitin-protein transferase activity	-
9149	136.887	1.10577	2.36807e-13	1.03398e-11	Up	DYRK1B;dual-specificity tyrosine-(Y)-phosphorylation regulated kinase 1B	GO:0005634//nucleus	GO:0060612//adipose tissue development;GO:0006468//protein phosphorylation;GO:0018108//peptidyl-tyrosine phosphorylation;GO:0007520//myoblast fusion;GO:0045893//positive regulation of transcription, DNA-templated	GO:0004672//protein kinase activity;GO:0005515//protein binding;GO:0004712//protein serine/threonine/tyrosine kinase activity;GO:0004674//protein serine/threonine kinase activity;GO:0004713//protein tyrosine kinase activity;GO:0003713//transcription coactivator activity;GO:0005524//ATP binding	-
25976	5343.11	1.09911	3.19619e-63	1.13946e-60	Up	TIPARP;TCDD-inducible poly(ADP-ribose) polymerase	GO:0005634//nucleus	GO:0010629//negative regulation of gene expression;GO:0045732//positive regulation of protein catabolic process;GO:0006471//protein ADP-ribosylation;GO:0001822//kidney development;GO:0001570//vasculogenesis;GO:0048745//smooth muscle tissue development;GO:0048008//platelet-derived growth factor receptor signaling pathway;GO:0008585//female gonad development;GO:0060021//palate development;GO:007140…	GO:0046872//metal ion binding;GO:0003950//NAD+ ADP-ribosyltransferase activity;GO:0035326//enhancer binding	-
10370	1335.36	1.09177	4.67805e-48	1.23386e-45	Up	CITED2;Cbp/p300-interacting transactivator, with Glu/Asp-rich carboxy-terminal domain, 2	GO:0005634//nucleus;GO:0000790//nuclear chromatin;GO:0005737//cytoplasm	GO:0008283//cell proliferation;GO:0021602//cranial nerve morphogenesis;GO:0006351//transcription, DNA-templated;GO:0035802//adrenal cortex formation;GO:0030851//granulocyte differentiation;GO:0030336//negative regulation of cell migration;GO:0003197//endocardial cushion development;GO:0007417//central nervous system development;GO:0043066//negative regulation of apoptotic process;GO:0003156//regu…	GO:0001105//RNA polymerase II transcription coactivator activity;GO:0035035//histone acetyltransferase binding;GO:0046332//SMAD binding;GO:0050693//LBD domain binding;GO:0003682//chromatin binding;GO:0003714//transcription corepressor activity;GO:0003713//transcription coactivator activity;GO:0005515//protein binding;GO:0003700//sequence-specific DNA binding transcription factor activity;GO:00011…	-
284340	45.5334	1.08474	1.41701e-05	0.000150101	Up	CXCL17;chemokine (C-X-C motif) ligand 17	GO:0005576//extracellular region	GO:0001525//angiogenesis;GO:0006935//chemotaxis;GO:0030154//cell differentiation	-	-
170954	106.09	1.0807	6.28449e-10	1.71762e-08	Up	PPP1R18;protein phosphatase 1, regulatory subunit 18	GO:0005856//cytoskeleton;GO:0005737//cytoplasm	-	GO:0003779//actin binding;GO:0019902//phosphatase binding	-
113791	641.263	1.07957	7.47311e-37	1.51799e-34	Up	PIK3IP1;phosphoinositide-3-kinase interacting protein 1	GO:0016021//integral component of membrane;GO:0005886//plasma membrane;GO:0070062//extracellular vesicular exosome	GO:0014067//negative regulation of phosphatidylinositol 3-kinase signaling;GO:0043553//negative regulation of phosphatidylinositol 3-kinase activity	GO:0036313//phosphatidylinositol 3-kinase catalytic subunit binding	K01343//Transcriptional misregulation in cancer;Complement and coagulation cascades
51085	37.7587	1.07148	4.79074e-05	0.000435232	Up	MLXIPL;MLX interacting protein-like	GO:0005829//cytosol;GO:0005634//nucleus;GO:0005737//cytoplasm;GO:0005654//nucleoplasm;GO:0005667//transcription factor complex	GO:0045944//positive regulation of transcription from RNA polymerase II promoter;GO:2000505//regulation of energy homeostasis;GO:0070328//triglyceride homeostasis;GO:0006112//energy reserve metabolic process;GO:0055089//fatty acid homeostasis;GO:0046889//positive regulation of lipid biosynthetic process;GO:0045892//negative regulation of transcription, DNA-templated;GO:0010255//glucose mediated s…	GO:0046982//protein heterodimerization activity;GO:0003700//sequence-specific DNA binding transcription factor activity;GO:0042803//protein homodimerization activity;GO:0003677//DNA binding;GO:0008134//transcription factor binding;GO:0035538//carbohydrate response element binding	-
9052	1382.99	1.06998	3.20173e-57	1.01834e-54	Up	GPRC5A;G protein-coupled receptor, class C, group 5, member A	GO:0005887//integral component of plasma membrane;GO:0070062//extracellular vesicular exosome;GO:0005886//plasma membrane;GO:0030659//cytoplasmic vesicle membrane;GO:0043231//intracellular membrane-bounded organelle	GO:0007165//signal transduction;GO:0007186//G-protein coupled receptor signaling pathway	GO:0004930//G-protein coupled receptor activity	-
8045	581.509	1.06873	3.29456e-29	4.85828e-27	Up	RASSF7;Ras association (RalGDS/AF-6) domain family (N-terminal) member 7	GO:0005737//cytoplasm;GO:0005815//microtubule organizing center	GO:0007165//signal transduction;GO:0006915//apoptotic process	-	-
9021	570.755	1.06495	2.2817e-28	3.20446e-26	Up	SOCS3;suppressor of cytokine signaling 3	GO:0005829//cytosol	GO:0006469//negative regulation of protein kinase activity;GO:0060670//branching involved in labyrinthine layer morphogenesis;GO:0060707//trophoblast giant cell differentiation;GO:0060397//JAK-STAT cascade involved in growth hormone signaling pathway;GO:0060708//spongiotrophoblast differentiation;GO:0016567//protein ubiquitination;GO:0043066//negative regulation of apoptotic process;GO:0040008//r…	GO:0005515//protein binding;GO:0004860//protein kinase inhibitor activity	K04696//Herpes simplex infection;Adipocytokine signaling pathway;Osteoclast differentiation;Hepatitis C;Type II diabetes mellitus;Insulin signaling pathway;Jak-STAT signaling pathway;Influenza A;Ubiquitin mediated proteolysis
4007	784.228	1.0621	7.43369e-40	1.67475e-37	Up	PRICKLE3;prickle homolog 3 (Drosophila)	-	-	GO:0008270//zinc ion binding;GO:0005515//protein binding	K04511//Wnt signaling pathway
6018	2006.6	1.05875	8.31004e-48	2.13964e-45	Up	RLF;rearranged L-myc fusion	GO:0005634//nucleus	GO:0051276//chromosome organization;GO:0045893//positive regulation of transcription, DNA-templated;GO:0045944//positive regulation of transcription from RNA polymerase II promoter;GO:0006351//transcription, DNA-templated;GO:0015074//DNA integration;GO:0006355//regulation of transcription, DNA-templated	GO:0005515//protein binding;GO:0008270//zinc ion binding;GO:0003677//DNA binding	-
9123	1822.16	1.05447	2.71717e-45	6.62785e-43	Up	SLC16A3;solute carrier family 16 (monocarboxylate transporter), member 3	GO:0016020//membrane;GO:0015629//actin cytoskeleton;GO:0005886//plasma membrane;GO:0031965//nuclear membrane;GO:0005887//integral component of plasma membrane	GO:0007596//blood coagulation;GO:0006090//pyruvate metabolic process;GO:0015718//monocarboxylic acid transport;GO:0055085//transmembrane transport;GO:0044237//cellular metabolic process;GO:0050900//leukocyte migration;GO:0044281//small molecule metabolic process	GO:0015355//secondary active monocarboxylate transmembrane transporter activity;GO:0044822//poly(A) RNA binding;GO:0008028//monocarboxylic acid transmembrane transporter activity;GO:0015293//symporter activity	-
116211	56.6548	1.05332	5.13285e-06	6.16741e-05	Up	TM4SF19;transmembrane 4 L six family member 19	GO:0016021//integral component of membrane	-	-	-
148022	586.171	1.05332	6.02948e-28	8.25352e-26	Up	TICAM1;toll-like receptor adaptor molecule 1	GO:0097342//ripoptosome;GO:0010008//endosome membrane;GO:0005829//cytosol	GO:0032760//positive regulation of tumor necrosis factor production;GO:0034138//toll-like receptor 3 signaling pathway;GO:0030890//positive regulation of B cell proliferation;GO:0051092//positive regulation of NF-kappaB transcription factor activity;GO:0045429//positive regulation of nitric oxide biosynthetic process;GO:0043123//positive regulation of I-kappaB kinase/NF-kappaB signaling;GO:000724…	GO:0005515//protein binding;GO:0019901//protein kinase binding;GO:0004871//signal transducer activity	K05842//Pertussis;Influenza A;Toll-like receptor signaling pathway;Herpes simplex infection;Chagas disease (American trypanosomiasis);Hepatitis C;NF-kappa B signaling pathway
148811	147.922	1.05319	1.16084e-10	3.51962e-09	Up	PM20D1;peptidase M20 domain containing 1	GO:0070062//extracellular vesicular exosome	GO:0006508//proteolysis;GO:0050792//regulation of viral process;GO:0050691//regulation of defense response to virus by host;GO:1901215//negative regulation of neuron death	GO:0046872//metal ion binding;GO:0008233//peptidase activity	-
26576	61.3321	1.04469	3.20788e-06	4.08572e-05	Up	SRPK3;SRSF protein kinase 3	-	GO:0007519//skeletal muscle tissue development;GO:0030154//cell differentiation;GO:0006468//protein phosphorylation	GO:0005515//protein binding;GO:0004674//protein serine/threonine kinase activity;GO:0005524//ATP binding	-
114990	53.4733	1.04444	8.19572e-06	9.29995e-05	Up	VASN;vasorin	GO:0005615//extracellular space;GO:0016021//integral component of membrane;GO:0005739//mitochondrion;GO:0009986//cell surface;GO:0070062//extracellular vesicular exosome;GO:0005886//plasma membrane;GO:0005765//lysosomal membrane	GO:0030512//negative regulation of transforming growth factor beta receptor signaling pathway;GO:0071456//cellular response to hypoxia;GO:0010719//negative regulation of epithelial to mesenchymal transition	GO:0050431//transforming growth factor beta binding	K07523//Axon guidance
91748	3343.59	1.03059	4.47625e-56	1.40989e-53	Up	ELMSAN1;ELM2 and Myb/SANT-like domain containing 1	GO:0005634//nucleus;GO:0005730//nucleolus	GO:0006355//regulation of transcription, DNA-templated;GO:0006351//transcription, DNA-templated	GO:0003682//chromatin binding;GO:0003677//DNA binding	K11447//Transcriptional misregulation in cancer;K00591//Biosynthesis of secondary metabolites;Ubiquinone and other terpenoid-quinone biosynthesis;Metabolic pathways;K00939//Pyrimidine metabolism;Biosynthesis of secondary metabolites;Purine metabolism;Metabolic pathways
284615	190.941	1.03043	4.1237e-13	1.75566e-11	Up	ANKRD34A;ankyrin repeat domain 34A	GO:0005737//cytoplasm	-	-	-
9308	180.543	1.03041	5.28702e-15	2.84447e-13	Up	CD83;CD83 molecule	GO:0005887//integral component of plasma membrane;GO:0005886//plasma membrane;GO:0009897//external side of plasma membrane	GO:0043372//positive regulation of CD4-positive, alpha-beta T cell differentiation;GO:0014070//response to organic cyclic compound;GO:0006952//defense response;GO:0032713//negative regulation of interleukin-4 production;GO:0007165//signal transduction;GO:0032733//positive regulation of interleukin-10 production;GO:0006959//humoral immune response;GO:0032743//positive regulation of interleukin-2 p…	-	-
390	242.855	1.02801	2.02383e-17	1.36218e-15	Up	RND3;Rho family GTPase 3	GO:0000139//Golgi membrane;GO:0070062//extracellular vesicular exosome;GO:0005925//focal adhesion	GO:0007155//cell adhesion;GO:0007264//small GTPase mediated signal transduction;GO:0030036//actin cytoskeleton organization;GO:0006184//GTP catabolic process	GO:0005525//GTP binding;GO:0003924//GTPase activity;GO:0005515//protein binding	-
920	64.1549	1.02738	1.75584e-06	2.38638e-05	Up	CD4;CD4 molecule	GO:0005789//endoplasmic reticulum membrane;GO:0005788//endoplasmic reticulum lumen;GO:0042101//T cell receptor complex;GO:0016021//integral component of membrane;GO:0045121//membrane raft;GO:0005769//early endosome;GO:0009897//external side of plasma membrane;GO:0005886//plasma membrane	GO:0050863//regulation of T cell activation;GO:0030260//entry into host cell;GO:0045860//positive regulation of protein kinase activity;GO:0007165//signal transduction;GO:0016032//viral process;GO:0050850//positive regulation of calcium-mediated signaling;GO:0007169//transmembrane receptor protein tyrosine kinase signaling pathway;GO:0007155//cell adhesion;GO:0006948//induction by virus of host c…	GO:0004888//transmembrane signaling receptor activity;GO:0019901//protein kinase binding;GO:0004872//receptor activity;GO:0019899//enzyme binding;GO:0001948//glycoprotein binding;GO:0005515//protein binding;GO:0005201//extracellular matrix structural constituent;GO:0042803//protein homodimerization activity;GO:0008270//zinc ion binding;GO:0015026//coreceptor activity;GO:0042289//MHC class II prot…	K06454//Antigen processing and presentation;Hematopoietic cell lineage;Primary immunodeficiency;Cell adhesion molecules (CAMs);T cell receptor signaling pathway
124923	156.214	1.02706	1.82113e-11	6.25858e-10	Up	SGK494;uncharacterized serine/threonine-protein kinase SgK494	-	GO:0006468//protein phosphorylation	GO:0004674//protein serine/threonine kinase activity;GO:0005524//ATP binding	K04345//Long-term potentiation;Progesterone-mediated oocyte maturation;Insulin signaling pathway;Amoebiasis;Amphetamine addiction;Glutamatergic synapse;Taste transduction;Wnt signaling pathway;Vasopressin-regulated water reabsorption;Vascular smooth muscle contraction;Dilated cardiomyopathy;Salivary secretion;GABAergic synapse;Cholinergic synapse;Vibrio cholerae infection;Melanogenesis;Serotonerg…
1947	264.216	1.02011	9.86978e-19	7.55178e-17	Up	EFNB1;ephrin-B1	GO:0045121//membrane raft;GO:0045202//synapse;GO:0005886//plasma membrane;GO:0070062//extracellular vesicular exosome;GO:0005887//integral component of plasma membrane;GO:0005634//nucleus;GO:0005737//cytoplasm	GO:0007267//cell-cell signaling;GO:0042102//positive regulation of T cell proliferation;GO:0007155//cell adhesion;GO:0048013//ephrin receptor signaling pathway;GO:0009880//embryonic pattern specification;GO:0007411//axon guidance;GO:0001755//neural crest cell migration	GO:0005515//protein binding;GO:0046875//ephrin receptor binding	K05463//Axon guidance
1831	264.486	1.01861	2.06342e-18	1.54243e-16	Up	TSC22D3;TSC22 domain family, member 3	GO:0005634//nucleus;GO:0005829//cytosol	GO:0006355//regulation of transcription, DNA-templated;GO:0007589//body fluid secretion;GO:0006970//response to osmotic stress;GO:0000122//negative regulation of transcription from RNA polymerase II promoter;GO:0055085//transmembrane transport;GO:0048642//negative regulation of skeletal muscle tissue development;GO:0070236//negative regulation of activation-induced cell death of T cells;GO:003422…	GO:0003700//sequence-specific DNA binding transcription factor activity;GO:0043426//MRF binding	-
NR_126326	43.6155	1.01861	7.74223e-05	0.000660808	Up	-	-	-	-	-
63027	145.679	1.0168	1.25768e-11	4.42535e-10	Up	SLC22A23;solute carrier family 22, member 23	GO:0016021//integral component of membrane	GO:0006811//ion transport;GO:0055085//transmembrane transport	GO:0022857//transmembrane transporter activity	-
125206	291.374	1.01415	4.69643e-19	3.68023e-17	Up	SLC5A10;solute carrier family 5 (sodium/sugar cotransporter), member 10	GO:0016021//integral component of membrane;GO:0070062//extracellular vesicular exosome;GO:0005886//plasma membrane	GO:0006814//sodium ion transport;GO:0055085//transmembrane transport	GO:0005215//transporter activity	-
146923	658.185	1.01393	3.3896e-36	6.54556e-34	Up	RUNDC1;RUN domain containing 1	-	-	-	K11447//Transcriptional misregulation in cancer;K00939//Metabolic pathways;Purine metabolism;Pyrimidine metabolism;Biosynthesis of secondary metabolites
9792	1048.12	1.00914	4.21343e-38	8.87611e-36	Up	SERTAD2;SERTA domain containing 2	GO:0005737//cytoplasm;GO:0005634//nucleus	GO:0006351//transcription, DNA-templated;GO:0045893//positive regulation of transcription, DNA-templated;GO:0030308//negative regulation of cell growth	GO:0003713//transcription coactivator activity	-
677	13783.1	1.00741	1.5338e-38	3.29534e-36	Up	ZFP36L1;ZFP36 ring finger protein-like 1	GO:0005634//nucleus;GO:0005829//cytosol	GO:0043488//regulation of mRNA stability;GO:0033077//T cell differentiation in thymus;GO:0000288//nuclear-transcribed mRNA catabolic process, deadenylation-dependent decay;GO:0010467//gene expression;GO:0006417//regulation of translation;GO:0016071//mRNA metabolic process;GO:0016070//RNA metabolic process;GO:0006355//regulation of transcription, DNA-templated;GO:0001570//vasculogenesis	GO:0005515//protein binding;GO:0046872//metal ion binding;GO:0044822//poly(A) RNA binding;GO:0003700//sequence-specific DNA binding transcription factor activity;GO:0003729//mRNA binding;GO:0003677//DNA binding	K15308//HTLV-I infection
10125	53.9466	-1.00529	2.91092e-05	0.000281731	Down	RASGRP1;RAS guanyl releasing protein 1 (calcium and DAG-regulated)	GO:0005789//endoplasmic reticulum membrane;GO:0005886//plasma membrane;GO:0000139//Golgi membrane;GO:0016020//membrane;GO:0042629//mast cell granule;GO:0005829//cytosol	GO:0007265//Ras protein signal transduction;GO:0030168//platelet activation;GO:0007165//signal transduction;GO:0032252//secretory granule localization;GO:0045087//innate immune response;GO:0030154//cell differentiation;GO:0038095//Fc-epsilon receptor signaling pathway;GO:0047496//vesicle transport along microtubule;GO:0001816//cytokine production;GO:0002437//inflammatory response to antigenic sti…	GO:0005085//guanyl-nucleotide exchange factor activity;GO:0008289//lipid binding;GO:0005509//calcium ion binding	K04350//T cell receptor signaling pathway;MAPK signaling pathway
5412	192.179	-1.00909	8.94999e-15	4.71357e-13	Down	UBL3;ubiquitin-like 3	GO:0070062//extracellular vesicular exosome;GO:0005622//intracellular;GO:0005886//plasma membrane	-	-	-
7485	484.018	-1.00944	2.70717e-28	3.78561e-26	Down	WRB;tryptophan rich basic protein	GO:0005634//nucleus;GO:0005789//endoplasmic reticulum membrane;GO:0016021//integral component of membrane	GO:0071816//tail-anchored membrane protein insertion into ER membrane	-	-
53346	98.689	-1.01015	2.06266e-08	4.31166e-07	Down	TM6SF1;transmembrane 6 superfamily member 1	GO:0016021//integral component of membrane	-	-	-
57565	95.6245	-1.01339	5.0862e-08	9.84525e-07	Down	KLHL14;kelch-like family member 14	GO:0043025//neuronal cell body;GO:0005789//endoplasmic reticulum membrane;GO:0043005//neuron projection;GO:0005829//cytosol;GO:0005783//endoplasmic reticulum	-	-	-
115677	80.2578	-1.01572	1.48569e-07	2.6124e-06	Down	NOSTRIN;nitric oxide synthase trafficking	GO:0005886//plasma membrane;GO:0030666//endocytic vesicle membrane;GO:0005634//nucleus;GO:0005856//cytoskeleton	GO:0044281//small molecule metabolic process;GO:0007165//signal transduction;GO:0046209//nitric oxide metabolic process;GO:0045892//negative regulation of transcription, DNA-templated;GO:0006897//endocytosis;GO:0050999//regulation of nitric-oxide synthase activity	GO:0003677//DNA binding;GO:0005515//protein binding	K04710//Sphingolipid metabolism;Metabolic pathways;K05729//Regulation of actin cytoskeleton;Pancreatic cancer;K07365//T cell receptor signaling pathway;Axon guidance;Pathogenic Escherichia coli infection;ErbB signaling pathway
64418	1221.89	-1.02441	3.57441e-40	8.10917e-38	Down	TMEM168;transmembrane protein 168	GO:0016021//integral component of membrane;GO:0030133//transport vesicle	-	-	K00939//Metabolic pathways;Purine metabolism;Pyrimidine metabolism;Biosynthesis of secondary metabolites;K11447//Transcriptional misregulation in cancer
4953	8558.57	-1.02757	1.06599e-61	3.71859e-59	Down	ODC1;ornithine decarboxylase 1	GO:0005737//cytoplasm;GO:0005829//cytosol	GO:0042176//regulation of protein catabolic process;GO:0006521//regulation of cellular amino acid metabolic process;GO:0009615//response to virus;GO:0033387//putrescine biosynthetic process from ornithine;GO:0034641//cellular nitrogen compound metabolic process;GO:0008284//positive regulation of cell proliferation;GO:0006595//polyamine metabolic process;GO:0044281//small molecule metabolic proces…	GO:0004586//ornithine decarboxylase activity;GO:0042803//protein homodimerization activity	K01581//Glutathione metabolism;Biosynthesis of secondary metabolites;Arginine and proline metabolism;Metabolic pathways;Microbial metabolism in diverse environments;Lysine biosynthesis
143879	61.9398	-1.02881	5.78308e-06	6.83477e-05	Down	KBTBD3;kelch repeat and BTB (POZ) domain containing 3	-	-	-	-
57727	1021.49	-1.03185	5.06763e-33	8.51835e-31	Down	NCOA5;nuclear receptor coactivator 5	GO:0005615//extracellular space;GO:0015629//actin cytoskeleton;GO:0005634//nucleus	GO:0006351//transcription, DNA-templated;GO:0006355//regulation of transcription, DNA-templated	GO:0005515//protein binding;GO:0044822//poly(A) RNA binding	K09186//Lysine degradation;Transcriptional misregulation in cancer
255520	462.806	-1.03778	3.30315e-25	3.96891e-23	Down	ELMOD2;ELMO/CED-12 domain containing 2	GO:0005856//cytoskeleton;GO:0016020//membrane	GO:0051607//defense response to virus;GO:0006909//phagocytosis;GO:0050688//regulation of defense response to virus;GO:0043547//positive regulation of GTPase activity	GO:0005096//GTPase activator activity	-
57678	420.859	-1.03959	6.87345e-28	9.33006e-26	Down	GPAM;glycerol-3-phosphate acyltransferase, mitochondrial	GO:0016021//integral component of membrane;GO:0005886//plasma membrane;GO:0005743//mitochondrial inner membrane;GO:0005741//mitochondrial outer membrane	GO:0016024//CDP-diacylglycerol biosynthetic process;GO:0070236//negative regulation of activation-induced cell death of T cells;GO:0006654//phosphatidic acid biosynthetic process;GO:0055089//fatty acid homeostasis;GO:0050707//regulation of cytokine secretion;GO:0055091//phospholipid homeostasis;GO:0042104//positive regulation of activated T cell proliferation;GO:0006637//acyl-CoA metabolic proces…	GO:0004366//glycerol-3-phosphate O-acyltransferase activity	K00629//Glycerophospholipid metabolism;Metabolic pathways;Glycerolipid metabolism
64393	648.838	-1.04281	3.30514e-34	5.76481e-32	Down	ZMAT3;zinc finger, matrin-type 3	GO:0005730//nucleolus	GO:0015031//protein transport;GO:0043065//positive regulation of apoptotic process;GO:0040008//regulation of growth;GO:0006974//cellular response to DNA damage stimulus;GO:0006915//apoptotic process	GO:0008270//zinc ion binding;GO:0044822//poly(A) RNA binding;GO:0005515//protein binding	K10137//p53 signaling pathway
1983	3110.96	-1.04844	3.03007e-45	7.33593e-43	Down	EIF5;eukaryotic translation initiation factor 5	GO:0005829//cytosol;GO:0005886//plasma membrane;GO:0005737//cytoplasm	GO:0006412//translation;GO:0006446//regulation of translational initiation;GO:0006413//translational initiation;GO:0006184//GTP catabolic process;GO:0044267//cellular protein metabolic process;GO:0010467//gene expression	GO:0008135//translation factor activity, nucleic acid binding;GO:0044822//poly(A) RNA binding;GO:0005525//GTP binding;GO:0003924//GTPase activity;GO:0003743//translation initiation factor activity	K03262//RNA transport
2526	162.612	-1.05795	9.68268e-13	3.9463e-11	Down	FUT4;fucosyltransferase 4 (alpha (1,3) fucosyltransferase, myeloid-specific)	GO:0005794//Golgi apparatus;GO:0016021//integral component of membrane;GO:0032580//Golgi cisterna membrane;GO:0016020//membrane;GO:0009986//cell surface;GO:0071944//cell periphery	GO:0005975//carbohydrate metabolic process;GO:0006486//protein glycosylation;GO:0036065//fucosylation;GO:0042355//L-fucose catabolic process	GO:0046920//alpha-(1->3)-fucosyltransferase activity	K07632//Other types of O-glycan biosynthesis;Glycosphingolipid biosynthesis - lacto and neolacto series;Metabolic pathways
387712	41.1119	-1.05978	3.79127e-05	0.000354865	Down	ENO4;enolase family member 4	GO:0000015//phosphopyruvate hydratase complex	GO:0006096//glycolytic process	GO:0000287//magnesium ion binding;GO:0004634//phosphopyruvate hydratase activity	K01689//Microbial metabolism in diverse environments;Metabolic pathways;RNA degradation;Biosynthesis of secondary metabolites;Methane metabolism;Glycolysis / Gluconeogenesis
55016	163.346	-1.05985	4.47737e-14	2.1361e-12	Down	MARCH1;membrane-associated ring finger (C3HC4) 1, E3 ubiquitin protein ligase	GO:0030659//cytoplasmic vesicle membrane;GO:0016021//integral component of membrane;GO:0005768//endosome;GO:0005886//plasma membrane;GO:0005765//lysosomal membrane;GO:0031901//early endosome membrane;GO:0032588//trans-Golgi network membrane;GO:0005789//endoplasmic reticulum membrane;GO:0005764//lysosome;GO:0031902//late endosome membrane	GO:0000209//protein polyubiquitination;GO:0006955//immune response;GO:0002495//antigen processing and presentation of peptide antigen via MHC class II	GO:0016874//ligase activity;GO:0004842//ubiquitin-protein transferase activity;GO:0008270//zinc ion binding;GO:0042287//MHC protein binding	-
8452	1643.81	-1.07516	8.28452e-61	2.83184e-58	Down	CUL3;cullin 3	GO:0031463//Cul3-RING ubiquitin ligase complex;GO:0000139//Golgi membrane;GO:0016020//membrane;GO:0070062//extracellular vesicular exosome;GO:0005827//polar microtubule;GO:0005634//nucleus	GO:0007080//mitotic metaphase plate congression;GO:0043149//stress fiber assembly;GO:0017145//stem cell division;GO:0016477//cell migration;GO:0007369//gastrulation;GO:0032467//positive regulation of cytokinesis;GO:0000082//G1/S transition of mitotic cell cycle;GO:0007229//integrin-mediated signaling pathway;GO:0048208//COPII vesicle coating;GO:0007050//cell cycle arrest;GO:0016055//Wnt signaling…	GO:0004842//ubiquitin-protein transferase activity;GO:0005515//protein binding;GO:0030332//cyclin binding;GO:0046982//protein heterodimerization activity;GO:0042803//protein homodimerization activity;GO:0031625//ubiquitin protein ligase binding;GO:0031208//POZ domain binding	K03869//Ubiquitin mediated proteolysis
7733	301.246	-1.07806	2.1867e-22	2.16945e-20	Down	ZNF180;zinc finger protein 180	GO:0005634//nucleus	GO:0006351//transcription, DNA-templated;GO:0006355//regulation of transcription, DNA-templated	GO:0003677//DNA binding;GO:0046872//metal ion binding	-
22795	42.4587	-1.0927	2.80732e-05	0.000273253	Down	NID2;nidogen 2 (osteonidogen)	GO:0005576//extracellular region;GO:0070062//extracellular vesicular exosome;GO:0005604//basement membrane;GO:0009986//cell surface;GO:0031012//extracellular matrix	GO:0030198//extracellular matrix organization;GO:0007160//cell-matrix adhesion;GO:0007155//cell adhesion;GO:0071711//basement membrane organization	GO:0005518//collagen binding;GO:0005509//calcium ion binding;GO:0005515//protein binding	-
388531	37.0527	-1.09467	7.62667e-05	0.000652663	Down	RGS9BP;regulator of G protein signaling 9 binding protein	GO:0016021//integral component of membrane	GO:0050908//detection of light stimulus involved in visual perception;GO:0022400//regulation of rhodopsin mediated signaling pathway;GO:0016056//rhodopsin mediated signaling pathway;GO:0007603//phototransduction, visible light;GO:0009968//negative regulation of signal transduction	-	-
84517	59.6083	-1.10224	2.86051e-06	3.68843e-05	Down	ACTRT3;actin-related protein T3	GO:0005737//cytoplasm;GO:0001673//male germ cell nucleus;GO:0005856//cytoskeleton	-	-	K05692//Leukocyte transendothelial migration;Shigellosis;Dilated cardiomyopathy;Bacterial invasion of epithelial cells;Tight junction;Vibrio cholerae infection;Focal adhesion;Pathogenic Escherichia coli infection;Gastric acid secretion;Regulation of actin cytoskeleton;Hypertrophic cardiomyopathy (HCM);Influenza A;Phagosome;Salmonella infection;Arrhythmogenic right ventricular cardiomyopathy (ARVC…
54943	40.9361	-1.10262	2.84792e-05	0.000276623	Down	DNAJC28;DnaJ (Hsp40) homolog, subfamily C, member 28	-	-	-	K09517//Protein processing in endoplasmic reticulum
130540	34.3779	-1.10505	7.51677e-05	0.000644448	Down	ALS2CR12;amyotrophic lateral sclerosis 2 (juvenile) chromosome region, candidate 12	GO:0001520//outer dense fiber;GO:0035686//sperm fibrous sheath;GO:0036126//sperm flagellum	GO:0043087//regulation of GTPase activity	GO:0005515//protein binding	-
677800	129.182	-1.10743	7.70164e-10	2.06664e-08	Down	SNORA12;small nucleolar RNA, H/ACA box 12	-	-	-	-
93953	38.9187	-1.11528	3.5289e-05	0.000333969	Down	ACRC;acidic repeat containing	GO:0005634//nucleus	-	-	-
405754	64.0698	-1.11593	2.33352e-07	3.93269e-06	Down	ERVFRD-1;endogenous retrovirus group FRD, member 1	GO:0005886//plasma membrane;GO:0016021//integral component of membrane;GO:0019031//viral envelope	GO:0006949//syncytium formation	-	K04257//Olfactory transduction;K13962//Gastric acid secretion
55711	104.073	-1.11714	1.06716e-10	3.25383e-09	Down	FAR2;fatty acyl CoA reductase 2	GO:0005777//peroxisome;GO:0005789//endoplasmic reticulum membrane;GO:0005782//peroxisomal matrix;GO:0016021//integral component of membrane;GO:0005778//peroxisomal membrane	GO:0044255//cellular lipid metabolic process;GO:0055114//oxidation-reduction process;GO:0044281//small molecule metabolic process;GO:0008611//ether lipid biosynthetic process;GO:0035336//long-chain fatty-acyl-CoA metabolic process	GO:0080019//fatty-acyl-CoA reductase (alcohol-forming) activity;GO:0050062//long-chain-fatty-acyl-CoA reductase activity	K13356//Cutin, suberine and wax biosynthesis;Peroxisome
84541	54.9337	-1.12209	7.26359e-07	1.08144e-05	Down	KBTBD8;kelch repeat and BTB (POZ) domain containing 8	GO:0005794//Golgi apparatus;GO:0005819//spindle	-	-	-
3787	41.9139	-1.12515	1.02867e-05	0.000113126	Down	KCNS1;potassium voltage-gated channel, delayed-rectifier, subfamily S, member 1	GO:0005886//plasma membrane;GO:0008076//voltage-gated potassium channel complex	GO:0071805//potassium ion transmembrane transport;GO:0007268//synaptic transmission;GO:0034765//regulation of ion transmembrane transport;GO:0051260//protein homooligomerization;GO:0006813//potassium ion transport	GO:0015459//potassium channel regulator activity;GO:0005515//protein binding;GO:0005251//delayed rectifier potassium channel activity	-
116842	38.1637	-1.1275	3.57848e-05	0.000338069	Down	LEAP2;liver expressed antimicrobial peptide 2	GO:0005576//extracellular region	GO:0042742//defense response to bacterium	-	-
1300	112.447	-1.14182	2.95294e-11	9.83565e-10	Down	COL10A1;collagen, type X, alpha 1	GO:0005578//proteinaceous extracellular matrix;GO:0005581//collagen trimer;GO:0005938//cell cortex;GO:0005788//endoplasmic reticulum lumen;GO:0005576//extracellular region	GO:0051216//cartilage development;GO:0001501//skeletal system development;GO:0030198//extracellular matrix organization;GO:0001958//endochondral ossification;GO:0022617//extracellular matrix disassembly;GO:0030574//collagen catabolic process	GO:0046872//metal ion binding	K07296//Type II diabetes mellitus;PPAR signaling pathway;Adipocytokine signaling pathway
6571	164.396	-1.14359	3.25097e-14	1.58837e-12	Down	SLC18A2;solute carrier family 18 (vesicular monoamine transporter), member 2	GO:0070083//clathrin-sculpted monoamine transport vesicle membrane;GO:0005887//integral component of plasma membrane;GO:0043195//terminal bouton;GO:0031045//dense core granule;GO:0030672//synaptic vesicle membrane;GO:0005886//plasma membrane;GO:0008021//synaptic vesicle;GO:0016020//membrane;GO:0043025//neuronal cell body	GO:0009635//response to herbicide;GO:0051412//response to corticosterone;GO:0006837//serotonin transport;GO:0007268//synaptic transmission;GO:0032456//endocytic recycling;GO:0007568//aging;GO:0030073//insulin secretion;GO:0001975//response to amphetamine;GO:0010043//response to zinc ion;GO:0009791//post-embryonic development;GO:0035690//cellular response to drug;GO:0015837//amine transport;GO:004…	GO:0008144//drug binding;GO:0019899//enzyme binding;GO:0031072//heat shock protein binding;GO:0015222//serotonin transmembrane transporter activity;GO:0005275//amine transmembrane transporter activity;GO:0008504//monoamine transmembrane transporter activity	K08155//Parkinson's disease;Amphetamine addiction;Dopaminergic synapse;Cocaine addiction;Alcoholism;Serotonergic synapse;Synaptic vesicle cycle
148808	40.0889	-1.14576	1.10848e-05	0.000120919	Down	MFSD4;major facilitator superfamily domain containing 4	GO:0016021//integral component of membrane	GO:0055085//transmembrane transport	-	K00232//PPAR signaling pathway;alpha-Linolenic acid metabolism;Peroxisome;Propanoate metabolism;Metabolic pathways;Valine, leucine and isoleucine degradation;beta-Alanine metabolism;Biosynthesis of unsaturated fatty acids;Fatty acid metabolism
8366	735.766	-1.14974	5.01214e-12	1.87981e-10	Down	HIST1H4B;histone cluster 1, H4b	-	-	-	K11254//Alcoholism;Systemic lupus erythematosus
9108	69.0973	-1.15197	2.40565e-08	4.94891e-07	Down	MTMR7;myotubularin related protein 7	GO:0005829//cytosol;GO:0016020//membrane	GO:0046856//phosphatidylinositol dephosphorylation;GO:0006661//phosphatidylinositol biosynthetic process;GO:0046855//inositol phosphate dephosphorylation;GO:0044281//small molecule metabolic process;GO:0035335//peptidyl-tyrosine dephosphorylation;GO:0006470//protein dephosphorylation;GO:0006644//phospholipid metabolic process	GO:0004725//protein tyrosine phosphatase activity	K01112//Fructose and mannose metabolism
284306	54.7912	-1.15362	5.50309e-07	8.45318e-06	Down	ZNF547;zinc finger protein 547	GO:0005634//nucleus	GO:0006351//transcription, DNA-templated;GO:0006355//regulation of transcription, DNA-templated	GO:0046872//metal ion binding;GO:0003677//DNA binding	-
64781	613.507	-1.16719	9.40035e-45	2.22603e-42	Down	CERK;ceramide kinase	GO:0005886//plasma membrane;GO:0016021//integral component of membrane;GO:0005739//mitochondrion	GO:0006672//ceramide metabolic process;GO:0006687//glycosphingolipid metabolic process;GO:0044281//small molecule metabolic process;GO:0006665//sphingolipid metabolic process;GO:0046834//lipid phosphorylation;GO:0007205//protein kinase C-activating G-protein coupled receptor signaling pathway	GO:0005524//ATP binding;GO:0001729//ceramide kinase activity;GO:0000287//magnesium ion binding;GO:0004143//diacylglycerol kinase activity;GO:0003951//NAD+ kinase activity	K04715//Sphingolipid metabolism
150737	79.5905	-1.17485	2.9863e-09	7.33396e-08	Down	TTC30B;tetratricopeptide repeat domain 30B	GO:0030992//intraciliary transport particle B;GO:0005929//cilium	GO:0042073//intraciliary transport;GO:0042384//cilium assembly	GO:0005515//protein binding	-
7881	222.806	-1.17837	6.42164e-18	4.5388e-16	Down	KCNAB1;potassium voltage-gated channel, shaker-related subfamily, beta member 1	GO:0016021//integral component of membrane;GO:0005886//plasma membrane;GO:0005737//cytoplasm	GO:0007611//learning or memory;GO:0071805//potassium ion transmembrane transport;GO:0007268//synaptic transmission;GO:1901016//regulation of potassium ion transmembrane transporter activity;GO:0006813//potassium ion transport	GO:0005249//voltage-gated potassium channel activity;GO:0015459//potassium channel regulator activity	-
5915	32.8803	-1.17955	4.63863e-05	0.000422928	Down	RARB;retinoic acid receptor, beta	GO:0005737//cytoplasm;GO:0005634//nucleus;GO:0005654//nucleoplasm	GO:0043401//steroid hormone mediated signaling pathway;GO:0021756//striatum development;GO:0048048//embryonic eye morphogenesis;GO:0048566//embryonic digestive tract development;GO:0003417//growth plate cartilage development;GO:0043065//positive regulation of apoptotic process;GO:0045944//positive regulation of transcription from RNA polymerase II promoter;GO:0003148//outflow tract septum morphog…	GO:0005515//protein binding;GO:0003708//retinoic acid receptor activity;GO:0000977//RNA polymerase II regulatory region sequence-specific DNA binding;GO:0008270//zinc ion binding;GO:0003707//steroid hormone receptor activity;GO:0046965//retinoid X receptor binding;GO:0003677//DNA binding;GO:0008144//drug binding;GO:0032403//protein complex binding	K08528//Small cell lung cancer;Non-small cell lung cancer;Pathways in cancer
1050	41.3348	-1.18211	5.9362e-06	6.98521e-05	Down	CEBPA;CCAAT/enhancer binding protein (C/EBP), alpha	GO:0035189//Rb-E2F complex;GO:0016363//nuclear matrix;GO:0005634//nucleus	GO:0016032//viral process;GO:0045944//positive regulation of transcription from RNA polymerase II promoter;GO:0045600//positive regulation of fat cell differentiation;GO:0050872//white fat cell differentiation;GO:0048839//inner ear development;GO:0007005//mitochondrion organization;GO:0030099//myeloid cell differentiation;GO:0001892//embryonic placenta development;GO:0050873//brown fat cell diffe…	GO:0042803//protein homodimerization activity;GO:0046982//protein heterodimerization activity;GO:0003700//sequence-specific DNA binding transcription factor activity;GO:0005515//protein binding;GO:0008134//transcription factor binding;GO:0044212//transcription regulatory region DNA binding;GO:0001077//RNA polymerase II core promoter proximal region sequence-specific DNA binding transcription fact…	K09055//Transcriptional misregulation in cancer;Pathways in cancer;Acute myeloid leukemia
344405	82.2417	-1.19068	5.4093e-10	1.4999e-08	Down	PRORSD1P;prolyl-tRNA synthetase associated domain containing 1, pseudogene	-	GO:0006450//regulation of translational fidelity	GO:0002161//aminoacyl-tRNA editing activity	K00939//Purine metabolism;Biosynthesis of secondary metabolites;Pyrimidine metabolism;Metabolic pathways;K11447//Transcriptional misregulation in cancer
8759	43.0256	-1.2022	3.92599e-06	4.88968e-05	Down	ADAM1A;ADAM metallopeptidase domain 1A, pseudogene	-	-	-	-
1141	46.5943	-1.20917	1.96747e-06	2.6414e-05	Down	CHRNB2;cholinergic receptor, nicotinic, beta 2 (neuronal)	GO:0009897//external side of plasma membrane;GO:0005886//plasma membrane;GO:0030054//cell junction;GO:0016021//integral component of membrane;GO:0045211//postsynaptic membrane;GO:0005892//acetylcholine-gated channel complex	GO:0006811//ion transport;GO:0008306//associative learning;GO:0006816//calcium ion transport;GO:0001508//action potential;GO:0007626//locomotory behavior;GO:0042220//response to cocaine;GO:0032226//positive regulation of synaptic transmission, dopaminergic;GO:0007271//synaptic transmission, cholinergic;GO:0050890//cognition;GO:0035176//social behavior;GO:0042053//regulation of dopamine metabolic …	GO:0015276//ligand-gated ion channel activity;GO:0004889//acetylcholine-activated cation-selective channel activity;GO:0015464//acetylcholine receptor activity;GO:0008144//drug binding;GO:0042166//acetylcholine binding	K04813//Cholinergic synapse;Nicotine addiction;Neuroactive ligand-receptor interaction
1356	40.352	-1.24325	3.37257e-06	4.26727e-05	Down	CP;ceruloplasmin (ferroxidase)	GO:0005576//extracellular region;GO:0072562//blood microparticle;GO:0070062//extracellular vesicular exosome;GO:0005615//extracellular space;GO:0005765//lysosomal membrane	GO:0055114//oxidation-reduction process;GO:0006879//cellular iron ion homeostasis;GO:0055085//transmembrane transport;GO:0006825//copper ion transport	GO:0004322//ferroxidase activity;GO:0005507//copper ion binding;GO:0051087//chaperone binding	K13624//Porphyrin and chlorophyll metabolism
93589	37.4617	-1.27154	2.85005e-06	3.68182e-05	Down	CACNA2D4;calcium channel, voltage-dependent, alpha 2/delta subunit 4	GO:0005891//voltage-gated calcium channel complex	GO:0050908//detection of light stimulus involved in visual perception;GO:0070588//calcium ion transmembrane transport;GO:0034765//regulation of ion transmembrane transport	GO:0005245//voltage-gated calcium channel activity;GO:0046872//metal ion binding	K04861//Arrhythmogenic right ventricular cardiomyopathy (ARVC);Hypertrophic cardiomyopathy (HCM);MAPK signaling pathway;Cardiac muscle contraction;Dilated cardiomyopathy
10154	114.252	-1.28809	1.42799e-14	7.35389e-13	Down	PLXNC1;plexin C1	GO:0005886//plasma membrane;GO:0005622//intracellular;GO:0016020//membrane;GO:0016021//integral component of membrane	GO:0007155//cell adhesion;GO:0007411//axon guidance;GO:0007165//signal transduction	GO:0005102//receptor binding;GO:0004872//receptor activity;GO:0005515//protein binding	K06572//Axon guidance
1427	26.7052	-1.30141	4.40471e-05	0.000403894	Down	CRYGS;crystallin, gamma S	-	GO:0002009//morphogenesis of an epithelium;GO:0002088//lens development in camera-type eye	GO:0005212//structural constituent of eye lens	K01886//Ribosome;ABC transporters;Aminoacyl-tRNA biosynthesis;Metabolic pathways
7399	59.0543	-1.30794	3.56789e-09	8.58675e-08	Down	USH2A;Usher syndrome 2A (autosomal recessive, mild)	GO:0060171//stereocilium membrane;GO:0032421//stereocilium bundle;GO:0005604//basement membrane;GO:0016021//integral component of membrane;GO:0002142//stereocilia ankle link complex;GO:0005737//cytoplasm;GO:0016324//apical plasma membrane	GO:0007601//visual perception;GO:0050896//response to stimulus;GO:0048496//maintenance of organ identity;GO:0007605//sensory perception of sound;GO:0035315//hair cell differentiation;GO:0050953//sensory perception of light stimulus;GO:0060113//inner ear receptor cell differentiation;GO:0045494//photoreceptor cell maintenance	GO:0005518//collagen binding;GO:0005515//protein binding;GO:0017022//myosin binding	K06240//Amoebiasis;Small cell lung cancer;Focal adhesion;ECM-receptor interaction;Toxoplasmosis;Pathways in cancer
5788	40.022	-1.3105	1.54842e-06	2.13398e-05	Down	PTPRC;protein tyrosine phosphatase, receptor type, C	GO:0005887//integral component of plasma membrane;GO:0005925//focal adhesion;GO:0005886//plasma membrane;GO:0070062//extracellular vesicular exosome;GO:0009897//external side of plasma membrane;GO:0045121//membrane raft;GO:0016020//membrane	GO:0006933//negative regulation of cell adhesion involved in substrate-bound cell migration;GO:0050852//T cell receptor signaling pathway;GO:0035335//peptidyl-tyrosine dephosphorylation;GO:0006470//protein dephosphorylation;GO:0001915//negative regulation of T cell mediated cytotoxicity;GO:0007166//cell surface receptor signaling pathway;GO:2000473//positive regulation of hematopoietic stem cell …	GO:0019901//protein kinase binding;GO:0004725//protein tyrosine phosphatase activity;GO:0005515//protein binding;GO:0005001//transmembrane receptor protein tyrosine phosphatase activity	K06478//Cell adhesion molecules (CAMs);Primary immunodeficiency;T cell receptor signaling pathway;Fc gamma R-mediated phagocytosis
3908	32.2136	-1.31393	5.4838e-06	6.54305e-05	Down	LAMA2;laminin, alpha 2	GO:0005604//basement membrane;GO:0005606//laminin-1 complex;GO:0005576//extracellular region;GO:0070062//extracellular vesicular exosome;GO:0042383//sarcolemma;GO:0043197//dendritic spine;GO:0031012//extracellular matrix	GO:0030155//regulation of cell adhesion;GO:0045995//regulation of embryonic development;GO:0007411//axon guidance;GO:0007155//cell adhesion;GO:0007517//muscle organ development;GO:0022011//myelination in peripheral nervous system;GO:0030198//extracellular matrix organization;GO:0030334//regulation of cell migration;GO:0032224//positive regulation of synaptic transmission, cholinergic	GO:0005198//structural molecule activity;GO:0005102//receptor binding	K05637//Small cell lung cancer;Dilated cardiomyopathy;Arrhythmogenic right ventricular cardiomyopathy (ARVC);Pathways in cancer;Focal adhesion;Amoebiasis;ECM-receptor interaction;Hypertrophic cardiomyopathy (HCM);Toxoplasmosis;Viral myocarditis
2100	80.5329	-1.3198	1.46766e-11	5.13081e-10	Down	ESR2;estrogen receptor 2 (ER beta)	GO:0005654//nucleoplasm;GO:0005634//nucleus;GO:0005739//mitochondrion;GO:0005576//extracellular region	GO:0060766//negative regulation of androgen receptor signaling pathway;GO:0006355//regulation of transcription, DNA-templated;GO:0060068//vagina development;GO:0008628//hormone-mediated apoptotic signaling pathway;GO:0060065//uterus development;GO:1900116//extracellular negative regulation of signal transduction;GO:0007267//cell-cell signaling;GO:0000122//negative regulation of transcription from…	GO:0003713//transcription coactivator activity;GO:0019899//enzyme binding;GO:0003677//DNA binding;GO:0001046//core promoter sequence-specific DNA binding;GO:0030284//estrogen receptor activity;GO:0034056//estrogen response element binding;GO:0048019//receptor antagonist activity;GO:0005496//steroid binding;GO:0004879//ligand-activated sequence-specific DNA binding RNA polymerase II transcription …	-
127495	38.543	-1.32983	8.13668e-07	1.19443e-05	Down	LRRC39;leucine rich repeat containing 39	-	-	-	K12796//NOD-like receptor signaling pathway
206412	35.7774	-1.33444	1.02016e-05	0.000112272	Down	C6orf163;chromosome 6 open reading frame 163	-	-	-	-
93650	26.4647	-1.33491	4.29814e-05	0.000395463	Down	ACPT;acid phosphatase, testicular	GO:0016021//integral component of membrane	GO:0016311//dephosphorylation	GO:0003993//acid phosphatase activity	K14410//Riboflavin metabolism;Lysosome
145447	66.1852	-1.34213	3.24455e-10	9.24954e-09	Down	ABHD12B;abhydrolase domain containing 12B	-	GO:0008152//metabolic process	GO:0016787//hydrolase activity	-
4588	83.5239	-1.34287	1.41766e-11	4.97747e-10	Down	MUC6;mucin 6, oligomeric mucus/gel-forming	GO:0005796//Golgi lumen;GO:0005576//extracellular region	GO:0043687//post-translational protein modification;GO:0016266//O-glycan processing;GO:0030277//maintenance of gastrointestinal epithelium;GO:0044267//cellular protein metabolic process	GO:0005201//extracellular matrix structural constituent	K10955//Amoebiasis;Vibrio cholerae infection
56	30.9006	-1.34494	5.30699e-06	6.35781e-05	Down	ACRV1;acrosomal vesicle protein 1	GO:0001669//acrosomal vesicle	GO:0007275//multicellular organismal development	-	-
79961	36.7573	-1.36172	1.03786e-06	1.48852e-05	Down	DENND2D;DENN/MADD domain containing 2D	GO:0005737//cytoplasm	GO:0032851//positive regulation of Rab GTPase activity	GO:0017112//Rab guanyl-nucleotide exchange factor activity	K12861//Spliceosome;K13644//Glycerophospholipid metabolism;Ether lipid metabolism;Metabolic pathways
619567	64.063	-1.36994	2.28577e-10	6.66862e-09	Down	SNORD2;small nucleolar RNA, C/D box 2	-	-	-	-
84465	95.963	-1.37427	1.95125e-13	8.5892e-12	Down	MEGF11;multiple EGF-like-domains 11	GO:0016021//integral component of membrane;GO:0016323//basolateral plasma membrane	GO:0034109//homotypic cell-cell adhesion;GO:0010842//retina layer formation	-	K02599//Notch signaling pathway;Dorso-ventral axis formation;Prion diseases
9806	32.1629	-1.38572	2.2554e-06	2.97923e-05	Down	SPOCK2;sparc/osteonectin, cwcv and kazal-like domains proteoglycan (testican) 2	GO:0005578//proteinaceous extracellular matrix	GO:0007416//synapse assembly;GO:0030198//extracellular matrix organization;GO:0045595//regulation of cell differentiation;GO:0019800//peptide cross-linking via chondroitin 4-sulfate glycosaminoglycan;GO:0010811//positive regulation of cell-substrate adhesion;GO:0007165//signal transduction	GO:0050840//extracellular matrix binding;GO:0005539//glycosaminoglycan binding;GO:0005509//calcium ion binding	-
51555	30.7147	-1.40541	5.09232e-06	6.12778e-05	Down	PEX5L;peroxisomal biogenesis factor 5-like	GO:0043235//receptor complex;GO:0005778//peroxisomal membrane;GO:0030425//dendrite;GO:0005829//cytosol	GO:0016558//protein import into peroxisome matrix;GO:0045185//maintenance of protein location;GO:0016560//protein import into peroxisome matrix, docking;GO:0042391//regulation of membrane potential;GO:0043949//regulation of cAMP-mediated signaling	GO:0031267//small GTPase binding;GO:0000268//peroxisome targeting sequence binding;GO:0005052//peroxisome matrix targeting signal-1 binding	K13342//Peroxisome
NR_125730	19.947	-1.41119	0.000100506	0.00082778	Down	-	-	-	-	-
79940	33.6653	-1.41688	5.3986e-06	6.4485e-05	Down	LINC00472;long intergenic non-protein coding RNA 472	-	-	-	K11447//Transcriptional misregulation in cancer;K01539//Carbohydrate digestion and absorption;Cardiac muscle contraction;Protein digestion and absorption;Salivary secretion;Mineral absorption;Pancreatic secretion;Endocrine and other factor-regulated calcium reabsorption;Aldosterone-regulated sodium reabsorption;Oxidative phosphorylation;Bile secretion;Proximal tubule bicarbonate reclamation;Gastr…
219539	157.966	-1.41705	2.70834e-22	2.66254e-20	Down	YPEL4;yippee-like 4 (Drosophila)	GO:0005730//nucleolus	-	-	-
83983	36.692	-1.42536	5.7348e-07	8.7557e-06	Down	TSSK6;testis-specific serine kinase 6	GO:0005634//nucleus	GO:0006468//protein phosphorylation;GO:0007275//multicellular organismal development;GO:0035092//sperm chromatin condensation	GO:0000287//magnesium ion binding;GO:0005524//ATP binding;GO:0005515//protein binding;GO:0004674//protein serine/threonine kinase activity	-
4718	466.297	-1.44674	1.93799e-52	5.56393e-50	Down	NDUFC2;NADH dehydrogenase (ubiquinone) 1, subcomplex unknown, 2, 14.5kDa	GO:0005747//mitochondrial respiratory chain complex I;GO:0005743//mitochondrial inner membrane;GO:0016021//integral component of membrane;GO:0005737//cytoplasm	GO:0044281//small molecule metabolic process;GO:0044237//cellular metabolic process;GO:0006120//mitochondrial electron transport, NADH to ubiquinone;GO:0022904//respiratory electron transport chain	GO:0008137//NADH dehydrogenase (ubiquinone) activity	K03968//Metabolic pathways;Oxidative phosphorylation;Huntington's disease;Parkinson's disease;Alzheimer's disease
157773	39.9293	-1.46035	8.65616e-08	1.59468e-06	Down	C8orf48;chromosome 8 open reading frame 48	-	-	GO:0005515//protein binding	-
8350	598.824	-1.46992	2.68396e-08	5.47628e-07	Down	HIST1H3A;histone cluster 1, H3a	-	-	-	K11253//Transcriptional misregulation in cancer;Alcoholism;Systemic lupus erythematosus
644150	49.4981	-1.481	1.74772e-09	4.46101e-08	Down	WIPF3;WAS/WASL interacting protein family, member 3	GO:0005829//cytosol	GO:0007275//multicellular organismal development;GO:0007283//spermatogenesis;GO:0038096//Fc-gamma receptor signaling pathway involved in phagocytosis;GO:0030154//cell differentiation;GO:0045087//innate immune response	GO:0003779//actin binding	K06264//ECM-receptor interaction;K11447//Transcriptional misregulation in cancer;K00939//Metabolic pathways;Biosynthesis of secondary metabolites;Pyrimidine metabolism;Purine metabolism;K00591//Biosynthesis of secondary metabolites;Ubiquinone and other terpenoid-quinone biosynthesis;Metabolic pathways
339829	98.5375	-1.53034	3.17647e-16	1.90483e-14	Down	CCDC39;coiled-coil domain containing 39	GO:0005930//axoneme;GO:0005856//cytoskeleton	GO:0060287//epithelial cilium movement involved in determination of left/right asymmetry;GO:0035469//determination of pancreatic left/right asymmetry;GO:0060285//cilium-dependent cell motility;GO:0071907//determination of digestive tract left/right asymmetry;GO:0071910//determination of liver left/right asymmetry;GO:0001947//heart looping;GO:0070286//axonemal dynein complex assembly;GO:0030324//l…	-	K12478//Tuberculosis;Endocytosis;Phagosome
9098	32.2976	-1.5426	2.4716e-07	4.14386e-06	Down	USP6;ubiquitin specific peptidase 6	GO:0005886//plasma membrane;GO:0005764//lysosome;GO:0055037//recycling endosome;GO:0005737//cytoplasm	GO:0016579//protein deubiquitination;GO:0032851//positive regulation of Rab GTPase activity;GO:0006511//ubiquitin-dependent protein catabolic process;GO:0060627//regulation of vesicle-mediated transport;GO:0006464//cellular protein modification process	GO:0005516//calmodulin binding;GO:0005097//Rab GTPase activator activity;GO:0003676//nucleic acid binding;GO:0005515//protein binding;GO:0004197//cysteine-type endopeptidase activity;GO:0004843//ubiquitin-specific protease activity	-
55510	23.2068	-1.56387	9.32383e-06	0.000104054	Down	DDX43;DEAD (Asp-Glu-Ala-Asp) box polypeptide 43	GO:0005622//intracellular	GO:0006200//ATP catabolic process	GO:0005524//ATP binding;GO:0003723//RNA binding;GO:0004004//ATP-dependent RNA helicase activity	K12823//Spliceosome;Transcriptional misregulation in cancer
9940	18.5103	-1.56553	6.92168e-05	0.000599928	Down	DLEC1;deleted in lung and esophageal cancer 1	GO:0005737//cytoplasm	GO:0008285//negative regulation of cell proliferation	-	-
56829	2522.73	-1.56708	1.57957e-148	1.60139e-145	Down	ZC3HAV1;zinc finger CCCH-type, antiviral 1	GO:0005634//nucleus;GO:0005737//cytoplasm;GO:0005794//Golgi apparatus;GO:0005886//plasma membrane	GO:0009615//response to virus;GO:0008152//metabolic process;GO:0045071//negative regulation of viral genome replication;GO:0032728//positive regulation of interferon-beta production;GO:0061014//positive regulation of mRNA catabolic process;GO:0043123//positive regulation of I-kappaB kinase/NF-kappaB signaling;GO:0032727//positive regulation of interferon-alpha production;GO:1900246//positive regu…	GO:0046872//metal ion binding;GO:0005515//protein binding;GO:0044822//poly(A) RNA binding;GO:0003950//NAD+ ADP-ribosyltransferase activity	-
127833	62.6407	-1.60293	6.91675e-13	2.86581e-11	Down	SYT2;synaptotagmin II	GO:0030054//cell junction;GO:0030666//endocytic vesicle membrane;GO:0005886//plasma membrane;GO:0030672//synaptic vesicle membrane;GO:0043231//intracellular membrane-bounded organelle;GO:0016021//integral component of membrane;GO:0042584//chromaffin granule membrane	GO:0007268//synaptic transmission;GO:0007269//neurotransmitter secretion	GO:0005515//protein binding;GO:0005509//calcium ion binding;GO:0005544//calcium-dependent phospholipid binding;GO:0005215//transporter activity	K15290//Synaptic vesicle cycle
9120	15.3926	-1.62475	6.08941e-05	0.000535954	Down	SLC16A6;solute carrier family 16, member 6	GO:0005887//integral component of plasma membrane;GO:0016020//membrane	GO:0015718//monocarboxylic acid transport;GO:0055085//transmembrane transport	GO:0015293//symporter activity;GO:0008028//monocarboxylic acid transmembrane transporter activity	-
154661	36.794	-1.63836	6.02893e-09	1.39309e-07	Down	RUNDC3B;RUN domain containing 3B	-	-	-	K12482//Endocytosis
57053	20.5914	-1.64472	5.58765e-06	6.65228e-05	Down	CHRNA10;cholinergic receptor, nicotinic, alpha 10 (neuronal)	GO:0030054//cell junction;GO:0030424//axon;GO:0043204//perikaryon;GO:0016021//integral component of membrane;GO:0045211//postsynaptic membrane;GO:0016020//membrane	GO:0007271//synaptic transmission, cholinergic;GO:0070588//calcium ion transmembrane transport;GO:0050910//detection of mechanical stimulus involved in sensory perception of sound;GO:0042127//regulation of cell proliferation;GO:0042472//inner ear morphogenesis;GO:0007204//positive regulation of cytosolic calcium ion concentration	GO:0005262//calcium channel activity;GO:0004889//acetylcholine-activated cation-selective channel activity;GO:0005102//receptor binding	K04811//Neuroactive ligand-receptor interaction
647174	24.9692	-1.64544	1.6124e-06	2.21181e-05	Down	SERPINE3;serpin peptidase inhibitor, clade E (nexin, plasminogen activator inhibitor type 1), member 3	GO:0005615//extracellular space	GO:0010951//negative regulation of endopeptidase activity;GO:0030162//regulation of proteolysis	GO:0004867//serine-type endopeptidase inhibitor activity	K03982//Chagas disease (American trypanosomiasis);Complement and coagulation cascades;p53 signaling pathway
406991	50.9613	-1.66029	4.89156e-10	1.36216e-08	Down	MIR21;microRNA 21	-	-	-	-
677831	14.4063	-1.67025	8.38448e-05	0.000707805	Down	SNORA51;small nucleolar RNA, H/ACA box 51	-	-	-	-
123591	14.4025	-1.67558	6.87262e-05	0.000596458	Down	C15orf27;chromosome 15 open reading frame 27	GO:0016021//integral component of membrane;GO:0005886//plasma membrane	GO:0070588//calcium ion transmembrane transport;GO:0086010//membrane depolarization during action potential;GO:0070509//calcium ion import	GO:0005245//voltage-gated calcium channel activity	K03522//Sulfur relay system;Nitrogen metabolism
165140	20.2575	-1.67908	4.33878e-06	5.33986e-05	Down	OXER1;oxoeicosanoid (OXE) receptor 1	GO:0016021//integral component of membrane;GO:0005886//plasma membrane	GO:0007186//G-protein coupled receptor signaling pathway;GO:0030817//regulation of cAMP biosynthetic process	GO:0050647//5-hydroxy-6E,8Z,11Z,14Z-icosatetraenoic acid binding;GO:0050646//5-oxo-6E,8Z,11Z,14Z-icosatetraenoic acid binding;GO:0004930//G-protein coupled receptor activity;GO:0050648//5(S)-hydroxyperoxy-6E,8Z,11Z,14Z-icosatetraenoic acid binding	-
407029	62.4336	-1.69602	1.03189e-12	4.17935e-11	Down	MIR30A;microRNA 30a	-	-	-	-
611	18.4413	-1.71777	7.20639e-06	8.29336e-05	Down	OPN1SW;opsin 1 (cone pigments), short-wave-sensitive	GO:0042622//photoreceptor outer segment membrane;GO:0005887//integral component of plasma membrane	GO:0007601//visual perception;GO:0007165//signal transduction;GO:0007186//G-protein coupled receptor signaling pathway;GO:0007602//phototransduction;GO:0001523//retinoid metabolic process;GO:0018298//protein-chromophore linkage;GO:0007603//phototransduction, visible light	GO:0004930//G-protein coupled receptor activity;GO:0004872//receptor activity;GO:0009881//photoreceptor activity	-
643664	17.1679	-1.73261	1.18904e-05	0.000128612	Down	SLC35G6;solute carrier family 35, member G6	GO:0016021//integral component of membrane	-	-	-
2913	54.6266	-1.73561	1.00414e-12	4.07712e-11	Down	GRM3;glutamate receptor, metabotropic 3	GO:0014069//postsynaptic density;GO:0043197//dendritic spine;GO:0097449//astrocyte projection;GO:0045211//postsynaptic membrane;GO:0042734//presynaptic membrane;GO:0005886//plasma membrane;GO:0005887//integral component of plasma membrane;GO:0030424//axon	GO:0007194//negative regulation of adenylate cyclase activity;GO:0051966//regulation of synaptic transmission, glutamatergic;GO:0007268//synaptic transmission;GO:0007196//adenylate cyclase-inhibiting G-protein coupled glutamate receptor signaling pathway	GO:0001641//group II metabotropic glutamate receptor activity;GO:0005246//calcium channel regulator activity;GO:0004930//G-protein coupled receptor activity;GO:0008066//glutamate receptor activity;GO:0001642//group III metabotropic glutamate receptor activity	K04605//Neuroactive ligand-receptor interaction;Glutamatergic synapse;Cocaine addiction
83700	15.6901	-1.73764	2.36149e-05	0.000234572	Down	JAM3;junctional adhesion molecule 3	GO:0005923//tight junction;GO:0030057//desmosome;GO:0044291//cell-cell contact zone;GO:0005615//extracellular space;GO:0043220//Schmidt-Lanterman incisure;GO:0005886//plasma membrane;GO:0033010//paranodal junction;GO:0016021//integral component of membrane	GO:0002250//adaptive immune response;GO:0007596//blood coagulation;GO:0001780//neutrophil homeostasis;GO:0042552//myelination;GO:0019226//transmission of nerve impulse;GO:0007160//cell-matrix adhesion;GO:0090022//regulation of neutrophil chemotaxis;GO:0002318//myeloid progenitor cell differentiation;GO:0007286//spermatid development;GO:0030198//extracellular matrix organization;GO:0030010//establ…	GO:0005515//protein binding;GO:0005178//integrin binding;GO:0042803//protein homodimerization activity;GO:0046982//protein heterodimerization activity	K06785//Cell adhesion molecules (CAMs);Tight junction;Epithelial cell signaling in Helicobacter pylori infection;Leukocyte transendothelial migration
283416	32.6838	-1.76198	1.45187e-08	3.13801e-07	Down	C12orf61;chromosome 12 open reading frame 61	-	-	-	-
79812	27.5049	-1.77563	6.62953e-08	1.25044e-06	Down	MMRN2;multimerin 2	GO:0005615//extracellular space;GO:0005604//basement membrane;GO:0070062//extracellular vesicular exosome	GO:0001525//angiogenesis;GO:0090051//negative regulation of cell migration involved in sprouting angiogenesis;GO:0030948//negative regulation of vascular endothelial growth factor receptor signaling pathway	GO:0005515//protein binding	-
81027	87.9611	-1.7779	1.96264e-19	1.57995e-17	Down	TUBB1;tubulin, beta 1 class VI	GO:0005737//cytoplasm;GO:0005874//microtubule;GO:0070062//extracellular vesicular exosome	GO:0051258//protein polymerization;GO:0051225//spindle assembly;GO:0006457//protein folding;GO:0051084//'de novo' posttranslational protein folding;GO:0006184//GTP catabolic process;GO:0044267//cellular protein metabolic process	GO:0003924//GTPase activity;GO:0005525//GTP binding;GO:0005200//structural constituent of cytoskeleton	K07375//Phagosome;Gap junction;Pathogenic Escherichia coli infection
50839	35.4129	-1.79317	9.17136e-10	2.42888e-08	Down	TAS2R10;taste receptor, type 2, member 10	GO:0005886//plasma membrane;GO:0016021//integral component of membrane	GO:0001580//detection of chemical stimulus involved in sensory perception of bitter taste;GO:0007186//G-protein coupled receptor signaling pathway	GO:0008527//taste receptor activity;GO:0033038//bitter taste receptor activity	K08474//Taste transduction
346007	85.0084	-1.82921	2.83159e-19	2.25153e-17	Down	EYS;eyes shut homolog (Drosophila)	GO:0070062//extracellular vesicular exosome	GO:0043403//skeletal muscle tissue regeneration;GO:0050908//detection of light stimulus involved in visual perception	GO:0005509//calcium ion binding	K02599//Prion diseases;Dorso-ventral axis formation;Notch signaling pathway
406919	12.7844	-1.83909	5.24609e-05	0.000471974	Down	MIR130A;microRNA 130a	-	-	-	-
391123	20.038	-1.853	1.37671e-06	1.92228e-05	Down	VSIG8;V-set and immunoglobulin domain containing 8	GO:0005622//intracellular;GO:0016021//integral component of membrane	-	GO:0044822//poly(A) RNA binding	K06788//Viral myocarditis
1308	41.7549	-1.8611	3.38946e-11	1.11862e-09	Down	COL17A1;collagen, type XVII, alpha 1	GO:0005911//cell-cell junction;GO:0005576//extracellular region;GO:0005886//plasma membrane;GO:0005581//collagen trimer;GO:0005788//endoplasmic reticulum lumen;GO:0005887//integral component of plasma membrane;GO:0005604//basement membrane;GO:0030056//hemidesmosome	GO:0034329//cell junction assembly;GO:0022617//extracellular matrix disassembly;GO:0030574//collagen catabolic process;GO:0007160//cell-matrix adhesion;GO:0031581//hemidesmosome assembly;GO:0030198//extracellular matrix organization;GO:0008544//epidermis development	GO:0005515//protein binding	K07603//Protein digestion and absorption
10402	163.391	-1.86648	1.92649e-12	7.5665e-11	Down	ST3GAL6;ST3 beta-galactoside alpha-2,3-sialyltransferase 6	GO:0070062//extracellular vesicular exosome;GO:0030173//integral component of Golgi membrane;GO:0016021//integral component of membrane;GO:0000139//Golgi membrane	GO:0044281//small molecule metabolic process;GO:0030203//glycosaminoglycan metabolic process;GO:0097503//sialylation;GO:0018146//keratan sulfate biosynthetic process;GO:0005975//carbohydrate metabolic process;GO:0006664//glycolipid metabolic process;GO:0009311//oligosaccharide metabolic process;GO:0006464//cellular protein modification process;GO:0006486//protein glycosylation;GO:0071354//cellula…	GO:0052798//beta-galactoside alpha-2,3-sialyltransferase activity	K03792//Metabolic pathways;Glycosphingolipid biosynthesis - lacto and neolacto series
149499	10.4758	-1.87017	0.000113969	0.000921353	Down	LRRC71;leucine rich repeat containing 71	-	-	-	K10165//Tuberculosis;NOD-like receptor signaling pathway;Shigellosis
8353	93.7493	-1.87263	1.27259e-20	1.12494e-18	Down	HIST1H3E;histone cluster 1, H3e	-	-	-	K11253//Alcoholism;Transcriptional misregulation in cancer;Systemic lupus erythematosus
130132	17.2807	-1.90451	2.18326e-06	2.88981e-05	Down	RFTN2;raftlin family member 2	GO:0005886//plasma membrane	GO:0043330//response to exogenous dsRNA;GO:0033227//dsRNA transport	-	-
50939	15.8318	-1.92008	4.43092e-06	5.4306e-05	Down	IMPG2;interphotoreceptor matrix proteoglycan 2	GO:0005578//proteinaceous extracellular matrix;GO:0043235//receptor complex;GO:0016021//integral component of membrane	GO:0007601//visual perception	GO:0005201//extracellular matrix structural constituent;GO:0008201//heparin binding;GO:0005540//hyaluronic acid binding	K00939//Biosynthesis of secondary metabolites;Pyrimidine metabolism;Purine metabolism;Metabolic pathways;K11447//Transcriptional misregulation in cancer
22843	66.1001	-1.96416	4.35222e-18	3.15872e-16	Down	PPM1E;protein phosphatase, Mg2+/Mn2+ dependent, 1E	GO:0005730//nucleolus;GO:0005739//mitochondrion;GO:0005634//nucleus;GO:0043234//protein complex	GO:0035970//peptidyl-threonine dephosphorylation;GO:0051496//positive regulation of stress fiber assembly;GO:0035690//cellular response to drug;GO:0006469//negative regulation of protein kinase activity	GO:0004722//protein serine/threonine phosphatase activity;GO:0046872//metal ion binding;GO:0005515//protein binding	-
80852	48.5114	-1.96635	8.63061e-14	3.98852e-12	Down	GRIP2;glutamate receptor interacting protein 2	GO:0005829//cytosol;GO:0005886//plasma membrane	GO:0007268//synaptic transmission	-	K06092//Tight junction
29765	18.8967	-1.97304	5.03612e-07	7.79865e-06	Down	TMOD4;tropomodulin 4 (muscle)	GO:0005865//striated muscle thin filament	GO:0006936//muscle contraction	GO:0005523//tropomyosin binding;GO:0003779//actin binding	-
91624	61.7607	-1.97966	1.22057e-16	7.67397e-15	Down	NEXN;nexilin (F actin binding protein)	GO:0030018//Z disc;GO:0005856//cytoskeleton;GO:0005925//focal adhesion	GO:0051493//regulation of cytoskeleton organization;GO:0042981//regulation of apoptotic process;GO:0030334//regulation of cell migration;GO:0006468//protein phosphorylation;GO:0048739//cardiac muscle fiber development	GO:0008307//structural constituent of muscle;GO:0004683//calmodulin-dependent protein kinase activity;GO:0051015//actin filament binding	K00907//Regulation of actin cytoskeleton;Vascular smooth muscle contraction;Gastric acid secretion;Calcium signaling pathway;Focal adhesion
25890	49.2642	-1.99822	1.17439e-14	6.1155e-13	Down	ABI3BP;ABI family, member 3 (NESH) binding protein	GO:0031012//extracellular matrix;GO:0005614//interstitial matrix;GO:0005615//extracellular space	GO:0010811//positive regulation of cell-substrate adhesion;GO:0030198//extracellular matrix organization	GO:0005518//collagen binding;GO:0008201//heparin binding	K13909//Salivary secretion;K06759//Cell adhesion molecules (CAMs);K10955//Vibrio cholerae infection;Amoebiasis;K12567//Hypertrophic cardiomyopathy (HCM);Dilated cardiomyopathy
2741	11.4571	-2.01227	2.19552e-05	0.000220996	Down	GLRA1;glycine receptor, alpha 1	GO:0045211//postsynaptic membrane;GO:0016021//integral component of membrane;GO:0030054//cell junction;GO:0009897//external side of plasma membrane;GO:0005886//plasma membrane;GO:0060077//inhibitory synapse;GO:0043231//intracellular membrane-bounded organelle;GO:0034707//chloride channel complex;GO:0005887//integral component of plasma membrane	GO:0006936//muscle contraction;GO:0034220//ion transmembrane transport;GO:0060080//regulation of inhibitory postsynaptic membrane potential;GO:0060012//synaptic transmission, glycinergic;GO:0001964//startle response;GO:0007601//visual perception;GO:0051970//negative regulation of transmission of nerve impulse;GO:1902476//chloride transmembrane transport;GO:0007628//adult walking behavior;GO:00550…	GO:0016594//glycine binding;GO:0030977//taurine binding;GO:0022824//transmitter-gated ion channel activity;GO:0016934//extracellular-glycine-gated chloride channel activity;GO:0005515//protein binding	K05193//Neuroactive ligand-receptor interaction
4232	14.3592	-2.03105	5.48085e-06	6.54194e-05	Down	MEST;mesoderm specific transcript	GO:0005789//endoplasmic reticulum membrane;GO:0070062//extracellular vesicular exosome;GO:0005783//endoplasmic reticulum;GO:0016021//integral component of membrane	GO:0007498//mesoderm development;GO:0008152//metabolic process;GO:0032526//response to retinoic acid;GO:0010883//regulation of lipid storage	GO:0016787//hydrolase activity	-
138724	28.9069	-2.0677	3.2692e-10	9.31163e-09	Down	C9orf131;chromosome 9 open reading frame 131	-	-	-	-
6439	8.53693	-2.10574	8.74715e-05	0.000733648	Down	SFTPB;surfactant protein B	GO:0005615//extracellular space;GO:0005764//lysosome	GO:0007585//respiratory gaseous exchange;GO:0006665//sphingolipid metabolic process;GO:0009887//organ morphogenesis	-	K12382//Lysosome
342372	15.1558	-2.13193	9.25488e-07	1.34099e-05	Down	PKD1L3;polycystic kidney disease 1-like 3	GO:0009986//cell surface;GO:0016021//integral component of membrane;GO:0005886//plasma membrane;GO:0070062//extracellular vesicular exosome	GO:0050915//sensory perception of sour taste;GO:0071468//cellular response to acidic pH;GO:0006812//cation transport;GO:0007218//neuropeptide signaling pathway;GO:0001581//detection of chemical stimulus involved in sensory perception of sour taste;GO:0070588//calcium ion transmembrane transport	GO:0008324//cation transmembrane transporter activity;GO:0005262//calcium channel activity;GO:0030246//carbohydrate binding;GO:0005515//protein binding;GO:0005261//cation channel activity;GO:0033040//sour taste receptor activity	-
5961	7.72933	-2.13522	0.000110342	0.000896276	Down	PRPH2;peripherin 2 (retinal degeneration, slow)	GO:0016021//integral component of membrane	GO:0007601//visual perception;GO:0007155//cell adhesion;GO:0060041//retina development in camera-type eye	-	K07607//Amyotrophic lateral sclerosis (ALS)
84174	13.3737	-2.14042	3.06499e-06	3.92092e-05	Down	SLA2;Src-like-adaptor 2	GO:0005737//cytoplasm;GO:0005770//late endosome;GO:0010008//endosome membrane;GO:0016023//cytoplasmic membrane-bounded vesicle;GO:0005886//plasma membrane	GO:0050776//regulation of immune response;GO:0030522//intracellular receptor signaling pathway;GO:0009967//positive regulation of signal transduction;GO:0050851//antigen receptor-mediated signaling pathway;GO:0042110//T cell activation;GO:0019724//B cell mediated immunity;GO:0050849//negative regulation of calcium-mediated signaling;GO:0000122//negative regulation of transcription from RNA polyme…	GO:0047485//protein N-terminus binding;GO:0005070//SH3/SH2 adaptor activity;GO:0005515//protein binding	K05854//Epithelial cell signaling in Helicobacter pylori infection;Epstein-Barr virus infection;Long-term depression;NF-kappa B signaling pathway;Fc epsilon RI signaling pathway;Chemokine signaling pathway;B cell receptor signaling pathway;Fc gamma R-mediated phagocytosis;K08893//Fc gamma R-mediated phagocytosis;Chemokine signaling pathway
120935	7.86949	-2.16646	8.54151e-05	0.00071863	Down	CCDC38;coiled-coil domain containing 38	-	-	-	K10352//Vascular smooth muscle contraction;Regulation of actin cytoskeleton;Hypertrophic cardiomyopathy (HCM);Viral myocarditis;Cardiac muscle contraction;Dilated cardiomyopathy;Salmonella infection;Tight junction;K01468//Nicotinate and nicotinamide metabolism;Metabolic pathways;Histidine metabolism
65055	10.7716	-2.17733	1.15423e-05	0.000125319	Down	REEP1;receptor accessory protein 1	GO:0005783//endoplasmic reticulum;GO:0016021//integral component of membrane;GO:0031966//mitochondrial membrane;GO:0016020//membrane;GO:0005789//endoplasmic reticulum membrane;GO:0005737//cytoplasm	GO:0008219//cell death;GO:0071786//endoplasmic reticulum tubular network organization;GO:0051205//protein insertion into membrane;GO:0032386//regulation of intracellular transport	GO:0031849//olfactory receptor binding;GO:0008017//microtubule binding;GO:0005515//protein binding	K00939//Pyrimidine metabolism;Biosynthesis of secondary metabolites;Purine metabolism;Metabolic pathways
221060	9.97943	-2.19735	1.70915e-05	0.000177661	Down	C10orf111;chromosome 10 open reading frame 111	GO:0016021//integral component of membrane	-	-	K00939//Metabolic pathways;Pyrimidine metabolism;Biosynthesis of secondary metabolites;Purine metabolism;K11447//Transcriptional misregulation in cancer
50511	10.938	-2.20117	8.40601e-06	9.50533e-05	Down	SYCP3;synaptonemal complex protein 3	GO:0005694//chromosome;GO:0005634//nucleus	GO:0035093//spermatogenesis, exchange of chromosomal proteins;GO:0007141//male meiosis I	GO:0003677//DNA binding	K06675//Cell cycle - yeast;K09187//Lysine degradation
NR_125373	9.97349	-2.20166	1.54319e-05	0.000162546	Down	-	-	-	-	K12315//Vascular smooth muscle contraction;K05692//Viral myocarditis;Adherens junction;Phototransduction - fly;Phagosome;Salmonella infection;Arrhythmogenic right ventricular cardiomyopathy (ARVC);Influenza A;Regulation of actin cytoskeleton;Hypertrophic cardiomyopathy (HCM);Vibrio cholerae infection;Focal adhesion;Pathogenic Escherichia coli infection;Gastric acid secretion;Bacterial invasion of…
10216	35.3055	-2.20527	2.64188e-12	1.01912e-10	Down	PRG4;proteoglycan 4	GO:0005615//extracellular space	GO:0045409//negative regulation of interleukin-6 biosynthetic process;GO:0042127//regulation of cell proliferation;GO:0006898//receptor-mediated endocytosis;GO:0006955//immune response;GO:0071425//hematopoietic stem cell proliferation;GO:0008283//cell proliferation	GO:0030247//polysaccharide binding;GO:0005044//scavenger receptor activity	K06251//Focal adhesion;ECM-receptor interaction
136242	9.16333	-2.22559	2.4668e-05	0.000244062	Down	PRSS37;protease, serine, 37	GO:0005634//nucleus;GO:0005576//extracellular region	GO:0016477//cell migration;GO:0007339//binding of sperm to zona pellucida;GO:0051604//protein maturation;GO:0006508//proteolysis	GO:0004252//serine-type endopeptidase activity	K01312//Neuroactive ligand-receptor interaction;Influenza A;Protein digestion and absorption;Pancreatic secretion
238	10.3099	-2.24112	1.10697e-05	0.000120795	Down	ALK;anaplastic lymphoma receptor tyrosine kinase	GO:0043234//protein complex;GO:0005887//integral component of plasma membrane;GO:0070062//extracellular vesicular exosome	GO:0008283//cell proliferation;GO:0000187//activation of MAPK activity;GO:0007169//transmembrane receptor protein tyrosine kinase signaling pathway;GO:0018108//peptidyl-tyrosine phosphorylation;GO:0042981//regulation of apoptotic process;GO:0038061//NIK/NF-kappaB signaling;GO:0016310//phosphorylation;GO:0051092//positive regulation of NF-kappaB transcription factor activity;GO:0046777//protein au…	GO:0005524//ATP binding;GO:0004714//transmembrane receptor protein tyrosine kinase activity;GO:0004704//NF-kappaB-inducing kinase activity;GO:0004713//protein tyrosine kinase activity;GO:0005515//protein binding	-
23037	83.7535	-2.24248	4.35224e-25	5.19101e-23	Down	PDZD2;PDZ domain containing 2	GO:0005737//cytoplasm;GO:0005911//cell-cell junction;GO:0005634//nucleus;GO:0005783//endoplasmic reticulum;GO:0005576//extracellular region	GO:0007155//cell adhesion	-	K06095//Tight junction
5837	7.54942	-2.27585	6.87429e-05	0.000596458	Down	PYGM;phosphorylase, glycogen, muscle	GO:0070062//extracellular vesicular exosome;GO:0005829//cytosol	GO:0005980//glycogen catabolic process;GO:0044281//small molecule metabolic process;GO:0005977//glycogen metabolic process;GO:0006006//glucose metabolic process;GO:0005975//carbohydrate metabolic process	GO:0000166//nucleotide binding;GO:0008184//glycogen phosphorylase activity;GO:0030170//pyridoxal phosphate binding	K00688//Insulin signaling pathway;Starch and sucrose metabolism
406962	15.6143	-2.28204	1.94098e-07	3.34943e-06	Down	MIR186;microRNA 186	-	-	-	-
127003	6.73747	-2.33847	6.9412e-05	0.000601299	Down	C1orf194;chromosome 1 open reading frame 194	-	-	-	-
51703	9.96856	-2.35291	5.91884e-06	6.96731e-05	Down	ACSL5;acyl-CoA synthetase long-chain family member 5	GO:0005789//endoplasmic reticulum membrane;GO:0005634//nucleus;GO:0005739//mitochondrion;GO:0005730//nucleolus;GO:0005743//mitochondrial inner membrane;GO:0016021//integral component of membrane;GO:0016020//membrane;GO:0005783//endoplasmic reticulum;GO:0005741//mitochondrial outer membrane	GO:0001676//long-chain fatty acid metabolic process;GO:0044281//small molecule metabolic process;GO:0035338//long-chain fatty-acyl-CoA biosynthetic process;GO:0044255//cellular lipid metabolic process;GO:0019432//triglyceride biosynthetic process;GO:2001236//regulation of extrinsic apoptotic signaling pathway	GO:0005524//ATP binding;GO:0004467//long-chain fatty acid-CoA ligase activity	K01897//Metabolic pathways;PPAR signaling pathway;Adipocytokine signaling pathway;Ribosome;Fatty acid metabolism;Peroxisome
10628	15.6157	-2.37758	1.30031e-07	2.31149e-06	Down	TXNIP;thioredoxin interacting protein	GO:0005634//nucleus;GO:0005737//cytoplasm;GO:0005758//mitochondrial intermembrane space;GO:0005829//cytosol	GO:0006606//protein import into nucleus;GO:0042127//regulation of cell proliferation;GO:0051782//negative regulation of cell division;GO:0032355//response to estradiol;GO:0032570//response to progesterone;GO:0043086//negative regulation of catalytic activity;GO:0030216//keratinocyte differentiation;GO:0009612//response to mechanical stimulus;GO:0035872//nucleotide-binding domain, leucine rich rep…	GO:0004857//enzyme inhibitor activity;GO:0031625//ubiquitin protein ligase binding;GO:0005515//protein binding	-
10747	49.9476	-2.38081	6.78839e-18	4.76686e-16	Down	MASP2;mannan-binding lectin serine peptidase 2	GO:0005576//extracellular region;GO:0070062//extracellular vesicular exosome	GO:0001867//complement activation, lectin pathway;GO:0006958//complement activation, classical pathway;GO:0006508//proteolysis;GO:0045087//innate immune response;GO:0006956//complement activation	GO:0008233//peptidase activity;GO:0005515//protein binding;GO:0048306//calcium-dependent protein binding;GO:0004252//serine-type endopeptidase activity;GO:0005509//calcium ion binding;GO:0001855//complement component C4b binding	K03993//Complement and coagulation cascades;Staphylococcus aureus infection
339766	21.2442	-2.40917	7.96643e-10	2.12889e-08	Down	MROH2A;maestro heat-like repeat family member 2A	-	-	-	-
5444	10.5935	-2.44665	2.12755e-06	2.82529e-05	Down	PON1;paraoxonase 1	GO:0034364//high-density lipoprotein particle;GO:0034366//spherical high-density lipoprotein particle;GO:0070062//extracellular vesicular exosome;GO:0005576//extracellular region;GO:0072562//blood microparticle;GO:0043231//intracellular membrane-bounded organelle;GO:0005615//extracellular space	GO:0010875//positive regulation of cholesterol efflux;GO:0046470//phosphatidylcholine metabolic process;GO:0009636//response to toxic substance;GO:0019439//aromatic compound catabolic process;GO:0034445//negative regulation of plasma lipoprotein particle oxidation;GO:0032411//positive regulation of transporter activity;GO:0046395//carboxylic acid catabolic process;GO:0051099//positive regulation …	GO:0005509//calcium ion binding;GO:0005543//phospholipid binding;GO:0004064//arylesterase activity;GO:0004063//aryldialkylphosphatase activity;GO:0042803//protein homodimerization activity	K01045//Metabolic pathways
160287	23.4669	-2.4826	1.67817e-10	4.99022e-09	Down	LDHAL6A;lactate dehydrogenase A-like 6A	GO:0070062//extracellular vesicular exosome;GO:0005737//cytoplasm	GO:0055114//oxidation-reduction process;GO:0044262//cellular carbohydrate metabolic process;GO:0006096//glycolytic process	GO:0004459//L-lactate dehydrogenase activity	K00016//Cysteine and methionine metabolism;Glycolysis / Gluconeogenesis;Biosynthesis of secondary metabolites;Metabolic pathways;Propanoate metabolism;Microbial metabolism in diverse environments;Pyruvate metabolism
199920	6.56275	-2.5352	2.72506e-05	0.000266204	Down	C1orf168;chromosome 1 open reading frame 168	-	-	-	-
79370	11.2375	-2.53895	5.89041e-07	8.96327e-06	Down	BCL2L14;BCL2-like 14 (apoptosis facilitator)	GO:0012505//endomembrane system;GO:0016020//membrane;GO:0005829//cytosol;GO:0043229//intracellular organelle;GO:0005737//cytoplasm	GO:2001238//positive regulation of extrinsic apoptotic signaling pathway;GO:0042981//regulation of apoptotic process;GO:0006915//apoptotic process	GO:0005515//protein binding;GO:0019901//protein kinase binding	K03211//Transcriptional misregulation in cancer;Dorso-ventral axis formation;MAPK signaling pathway - fly
941	4.30705	-2.56424	0.000114933	0.000928221	Down	CD80;CD80 molecule	GO:0016021//integral component of membrane;GO:0009986//cell surface;GO:0005886//plasma membrane;GO:0009897//external side of plasma membrane	GO:0045627//positive regulation of T-helper 1 cell differentiation;GO:0038095//Fc-epsilon receptor signaling pathway;GO:0046641//positive regulation of alpha-beta T cell proliferation;GO:0045086//positive regulation of interleukin-2 biosynthetic process;GO:0045425//positive regulation of granulocyte macrophage colony-stimulating factor biosynthetic process;GO:0007173//epidermal growth factor rece…	GO:0005515//protein binding;GO:0015026//coreceptor activity	K05412//Rheumatoid arthritis;Autoimmune thyroid disease;Toll-like receptor signaling pathway;Intestinal immune network for IgA production;Type I diabetes mellitus;Allograft rejection;Cell adhesion molecules (CAMs);Graft-versus-host disease;Viral myocarditis;Systemic lupus erythematosus
83850	15.1045	-2.56998	2.30838e-08	4.77301e-07	Down	ESYT3;extended synaptotagmin-like protein 3	GO:0031227//intrinsic component of endoplasmic reticulum membrane;GO:0044232//organelle membrane contact site;GO:0031234//extrinsic component of cytoplasmic side of plasma membrane;GO:0005887//integral component of plasma membrane	GO:0006869//lipid transport	GO:0008289//lipid binding;GO:0046872//metal ion binding;GO:0005515//protein binding	K15290//Synaptic vesicle cycle
6554	28.8892	-2.59726	1.10964e-12	4.47192e-11	Down	SLC10A1;solute carrier family 10 (sodium/bile acid cotransporter), member 1	GO:0005887//integral component of plasma membrane;GO:0005886//plasma membrane;GO:0016323//basolateral plasma membrane	GO:0008206//bile acid metabolic process;GO:0055085//transmembrane transport;GO:0015721//bile acid and bile salt transport;GO:0044281//small molecule metabolic process;GO:0006810//transport;GO:0006814//sodium ion transport	GO:0008508//bile acid:sodium symporter activity	K14341//Bile secretion
406955	4.46999	-2.61215	7.99813e-05	0.000679077	Down	MIR181B1;microRNA 181b-1	-	-	-	-
79827	9.45354	-2.62339	1.68219e-06	2.29493e-05	Down	CLMP;CXADR-like membrane protein	GO:0016021//integral component of membrane;GO:0009986//cell surface;GO:0005923//tight junction;GO:0005886//plasma membrane;GO:0070062//extracellular vesicular exosome;GO:0005881//cytoplasmic microtubule	GO:0048565//digestive tract development	-	-
3061	7.3627	-2.69895	5.71472e-06	6.76878e-05	Down	HCRTR1;hypocretin (orexin) receptor 1	GO:0005886//plasma membrane;GO:0005887//integral component of plasma membrane	GO:0007218//neuropeptide signaling pathway;GO:0007631//feeding behavior;GO:0007268//synaptic transmission	GO:0016499//orexin receptor activity;GO:0004930//G-protein coupled receptor activity;GO:0017046//peptide hormone binding	K04238//Neuroactive ligand-receptor interaction
114792	16.5174	-2.71101	2.24339e-09	5.63312e-08	Down	KLHL32;kelch-like family member 32	-	-	-	-
26507	3.66626	-2.75695	6.04122e-05	0.00053258	Down	CNNM1;cyclin M1	GO:0016021//integral component of membrane;GO:0005886//plasma membrane	GO:0006811//ion transport	GO:0030554//adenyl nucleotide binding	K11447//Transcriptional misregulation in cancer;K00939//Purine metabolism;Pyrimidine metabolism;Biosynthesis of secondary metabolites;Metabolic pathways
283446	9.76521	-2.87126	2.70151e-07	4.48758e-06	Down	MYO1H;myosin IH	GO:0016459//myosin complex	GO:0008152//metabolic process	GO:0005524//ATP binding;GO:0003779//actin binding;GO:0003774//motor activity	-
267010	123.49	-2.96786	6.17774e-48	1.60335e-45	Down	RNU12;RNA, U12 small nuclear	-	-	-	-
83473	19.245	-3.05474	1.67244e-11	5.78436e-10	Down	KATNAL2;katanin p60 subunit A-like 2	GO:0005874//microtubule;GO:0005737//cytoplasm	GO:0006200//ATP catabolic process;GO:0051013//microtubule severing	GO:0008568//microtubule-severing ATPase activity;GO:0008017//microtubule binding;GO:0005524//ATP binding	-
383	19.2274	-3.06358	1.04784e-11	3.73973e-10	Down	ARG1;arginase 1	GO:0043005//neuron projection;GO:0005829//cytosol;GO:0005615//extracellular space;GO:0070062//extracellular vesicular exosome;GO:0005634//nucleus;GO:0043025//neuronal cell body;GO:0005737//cytoplasm	GO:0000050//urea cycle;GO:0071377//cellular response to glucagon stimulus;GO:0042493//response to drug;GO:0014075//response to amine;GO:0044281//small molecule metabolic process;GO:0001889//liver development;GO:0060056//mammary gland involution;GO:0010269//response to selenium ion;GO:0046686//response to cadmium ion;GO:0070301//cellular response to hydrogen peroxide;GO:0033197//response to vitami…	GO:0030145//manganese ion binding;GO:0004053//arginase activity	K01476//Amoebiasis;Glutathione metabolism;Arginine and proline metabolism;Biosynthesis of secondary metabolites;Metabolic pathways
107	12.001	-3.16815	5.17098e-09	1.20862e-07	Down	ADCY1;adenylate cyclase 1 (brain)	GO:0070062//extracellular vesicular exosome;GO:0005886//plasma membrane;GO:0016021//integral component of membrane;GO:0005634//nucleus	GO:0006112//energy reserve metabolic process;GO:0042752//regulation of circadian rhythm;GO:0007268//synaptic transmission;GO:0007623//circadian rhythm;GO:0007189//adenylate cyclase-activating G-protein coupled receptor signaling pathway;GO:0007173//epidermal growth factor receptor signaling pathway;GO:0007616//long-term memory;GO:0006833//water transport;GO:0007165//signal transduction;GO:0034199…	GO:0046872//metal ion binding;GO:0005524//ATP binding;GO:0005516//calmodulin binding;GO:0008294//calcium- and calmodulin-responsive adenylate cyclase activity	K08041//Salivary secretion;Dilated cardiomyopathy;Retrograde endocannabinoid signaling;Calcium signaling pathway;HTLV-I infection;Cholinergic synapse;GABAergic synapse;Chagas disease (American trypanosomiasis);Bile secretion;Melanogenesis;Gastric acid secretion;Long-term potentiation;Progesterone-mediated oocyte maturation;Pancreatic secretion;Gap junction;Chemokine signaling pathway;GnRH signali…
406886	6.85971	-3.17426	5.78828e-07	8.82441e-06	Down	MIRLET7D;microRNA let-7d	-	-	-	-
79853	5.25491	-3.20889	1.6838e-06	2.29616e-05	Down	TM4SF20;transmembrane 4 L six family member 20	GO:0005886//plasma membrane;GO:0016021//integral component of membrane	-	-	K06264//ECM-receptor interaction;K11447//Transcriptional misregulation in cancer;K01539//Protein digestion and absorption;Salivary secretion;Cardiac muscle contraction;Carbohydrate digestion and absorption;Aldosterone-regulated sodium reabsorption;Mineral absorption;Pancreatic secretion;Endocrine and other factor-regulated calcium reabsorption;Bile secretion;Proximal tubule bicarbonate reclamatio…
389332	7.1842	-3.20966	4.35557e-07	6.85939e-06	Down	LOC389332;uncharacterized LOC389332	-	-	-	-
55959	62.8652	-3.2215	1.8555e-28	2.61722e-26	Down	SULF2;sulfatase 2	GO:0005615//extracellular space;GO:0005783//endoplasmic reticulum;GO:0009986//cell surface;GO:0005795//Golgi stack;GO:0005886//plasma membrane	GO:0014846//esophagus smooth muscle contraction;GO:0040037//negative regulation of fibroblast growth factor receptor signaling pathway;GO:0060384//innervation;GO:0010575//positive regulation vascular endothelial growth factor production;GO:0030177//positive regulation of Wnt signaling pathway;GO:0030201//heparan sulfate proteoglycan metabolic process;GO:0002063//chondrocyte development;GO:0060348…	GO:0004065//arylsulfatase activity;GO:0005509//calcium ion binding;GO:0008449//N-acetylglucosamine-6-sulfatase activity	-
4688	18.5667	-3.2807	4.40218e-12	1.66258e-10	Down	NCF2;neutrophil cytosolic factor 2	GO:0032010//phagolysosome;GO:0005737//cytoplasm;GO:0005730//nucleolus;GO:0005829//cytosol;GO:0001669//acrosomal vesicle;GO:0043020//NADPH oxidase complex	GO:0043525//positive regulation of neuron apoptotic process;GO:0032496//response to lipopolysaccharide;GO:0014823//response to activity;GO:0045777//positive regulation of blood pressure;GO:0006801//superoxide metabolic process;GO:0009749//response to glucose;GO:0042493//response to drug;GO:0045087//innate immune response;GO:0034616//response to laminar fluid shear stress;GO:0002479//antigen proce…	GO:0008022//protein C-terminus binding;GO:0048365//Rac GTPase binding;GO:0005515//protein binding;GO:0009055//electron carrier activity	K08010//Leukocyte transendothelial migration;Phagosome;Leishmaniasis;Osteoclast differentiation
123722	20.7635	-3.43975	2.59083e-13	1.1192e-11	Down	FSD2;fibronectin type III and SPRY domain containing 2	-	-	-	K08285//Ubiquitin mediated proteolysis
137735	9.09547	-3.52302	1.32122e-08	2.88057e-07	Down	ABRA;actin-binding Rho activating protein	GO:0015629//actin cytoskeleton;GO:0005886//plasma membrane;GO:0030017//sarcomere	GO:0035025//positive regulation of Rho protein signal transduction;GO:0045944//positive regulation of transcription from RNA polymerase II promoter;GO:0000060//protein import into nucleus, translocation;GO:0006351//transcription, DNA-templated;GO:0051091//positive regulation of sequence-specific DNA binding transcription factor activity	GO:0003713//transcription coactivator activity;GO:0003779//actin binding	-
9515	32.5565	-4.22233	3.40147e-20	2.90396e-18	Down	STXBP5L;syntaxin binding protein 5-like	GO:0005886//plasma membrane;GO:0016021//integral component of membrane;GO:0005737//cytoplasm	GO:0015031//protein transport;GO:0046676//negative regulation of insulin secretion;GO:0050714//positive regulation of protein secretion;GO:0042593//glucose homeostasis;GO:0006887//exocytosis;GO:0017157//regulation of exocytosis	GO:0019905//syntaxin binding	-
