# Supplementary material for: Differential transcription profiles of long non-coding RNAs in primary human brain microvascular endothelial cells in response to meningitic Escherichia coli
Source: Sci Rep. 2016 Dec 13;6:38903. doi: 10.1038/srep38903 (PMC5153642; doi:10.1038/srep38903)
Supplement: Supplemental Table 4 [file srep38903-s5.xls]

## Sheet: Sheet1
Differential transcription profiles of long non-coding RNAs in primary human brain microvascular endothelial cells in response to meningitic Escherichia coli Ruicheng Yang, Fei Huang, Jiyang Fu, Beibei Dou, Bojie Xu, Ling Miao, Wentong Liu, Xiaopei Yang, Chen Tan, Huanchun Chen, Xiangru Wang
Supplemental Table 4. Annotated lncRNAs with significant changes in expression. A total of 842 out of 24,645 known lncRNAs exhibited significant differential expression, among that 345 known lncRNAs increased more than 2-fold and 497 ones decreased to ≤0.5-fold.
GeneID	baseMean	log2Fold	pvalue	qvalue	Diff
lnc-ANKRD37-1	233.784	5.55428	6.28829e-94	3.09098e-91	Up
lnc-CXCL3-1	40.1178	4.46849	2.29438e-24	2.63018e-22	Up
lnc-RAB11B-3	27.215	4.21878	2.02108e-18	1.51778e-16	Up
lnc-RAB11B-2	24.9304	4.10215	2.72682e-17	1.81278e-15	Up
lnc-PERP-10	72.8064	4.06819	5.98579e-39	1.33007e-36	Up
lnc-RAB11B-1	27.1552	4.06668	2.91377e-18	2.13866e-16	Up
lnc-PTTG1-1	34.3414	3.69676	9.14679e-21	8.19556e-19	Up
lnc-CDC6-3	15.7063	3.60697	1.22954e-11	4.33104e-10	Up
lnc-KRT80-4	11.1511	3.60278	6.88526e-10	1.85988e-08	Up
lnc-C5-1	13.5299	3.24468	4.22634e-10	1.18506e-08	Up
lnc-BIRC3-1	23.2931	3.11925	6.48899e-14	3.03774e-12	Up
lnc-SMNDC1-1	12.132	3.07025	8.05209e-09	1.81533e-07	Up
lnc-IL5-1	353.661	2.9088	3.84234e-115	2.65219e-112	Up
lnc-RP11-582J16.5.1-2	174.481	2.83867	4.08575e-65	1.52356e-62	Up
lnc-RSPH9-4	81.5348	2.75299	7.88109e-33	1.31117e-30	Up
lnc-PNMA2-3	7.1612	2.7487	4.12232e-06	5.10638e-05	Up
lnc-PDCD2L-3	384.263	2.74104	2.27677e-92	1.08622e-89	Up
lnc-FOXK2-3	39.7554	2.71835	2.90234e-18	2.13509e-16	Up
lnc-PDCD2L-4	121.448	2.63465	1.49905e-37	3.13756e-35	Up
lnc-JUNB-1	15.7027	2.62423	5.29768e-09	1.23468e-07	Up
lnc-IL7-3	4.10711	2.57653	0.000110606	0.000897032	Up
lnc-AKR1E2-13	118.576	2.56942	8.28145e-39	1.81532e-36	Up
lnc-AC037459.4.1-1	9.5566	2.55913	1.66276e-06	2.2732e-05	Up
lnc-GPRC5A-3	119.152	2.54939	4.56145e-41	1.04213e-38	Up
lnc-GJD3-1	12.6233	2.53452	1.3285e-07	2.35643e-06	Up
lnc-HKDC1-2	143.371	2.51128	3.49222e-45	8.3922e-43	Up
lnc-HILPDA-1	84.898	2.49955	1.76933e-29	2.62103e-27	Up
lnc-FAM55C-2	65.8143	2.49694	7.43711e-23	7.70846e-21	Up
lnc-VAMP2-2	19.6057	2.4814	8.28926e-10	2.20246e-08	Up
lnc-NUDT13-2	19.6078	2.46791	2.34943e-09	5.87666e-08	Up
lnc-TNNT3-4	47.503	2.42764	1.01717e-18	7.76446e-17	Up
lnc-TRIML1-7	16.7049	2.40391	2.04416e-08	4.27817e-07	Up
lnc-KIAA0355-1	80.163	2.37339	1.26851e-23	1.3903e-21	Up
lnc-TTC21A-4	16.2041	2.35561	4.47838e-08	8.79997e-07	Up
lnc-SMARCAL1-2	172.837	2.33616	4.33342e-45	1.03371e-42	Up
lnc-LRP1-2	26.5269	2.33007	2.92462e-11	9.76137e-10	Up
lnc-MRPL14-4	12.0664	2.32617	1.40658e-06	1.95931e-05	Up
lnc-RERE-1	225.22	2.31949	4.33577e-65	1.59842e-62	Up
lnc-RPS24-9	6.15013	2.30289	0.000105459	0.000862671	Up
lnc-ZC3H4-1	32.5828	2.28129	7.63527e-12	2.78236e-10	Up
lnc-NUDT13-1	14.452	2.2735	3.50435e-07	5.6674e-06	Up
lnc-GNPNAT1-3	55.9059	2.25184	7.61009e-18	5.30257e-16	Up
lnc-HORMAD2-2	290.494	2.25162	2.54542e-69	1.01949e-66	Up
lnc-SEC24C-2	47.6313	2.22585	1.42311e-16	8.84457e-15	Up
lnc-BRE-2	38.3849	2.2174	9.74859e-14	4.45442e-12	Up
lnc-C1orf124-2	146.303	2.20232	7.47839e-39	1.65044e-36	Up
lnc-UHRF1-3	18.2463	2.19348	5.64688e-08	1.07953e-06	Up
lnc-APLP1-2	27.919	2.18698	8.59726e-11	2.66647e-09	Up
lnc-SAT1-1	149.481	2.18198	1.34776e-15	7.71146e-14	Up
lnc-ELF5-4	87.9648	2.16308	1.2611e-25	1.53806e-23	Up
lnc-SMC1B-6	13.4744	2.15707	1.89574e-06	2.56044e-05	Up
lnc-C11orf89-1	16.843	2.14817	1.90722e-07	3.29995e-06	Up
lnc-NDST2-4	18.5417	2.14386	6.81614e-08	1.28414e-06	Up
lnc-LDHC-1	52.7355	2.09724	1.43894e-15	8.17549e-14	Up
lnc-PDK2-3	642.518	2.08981	7.37978e-99	3.99025e-96	Up
lnc-PRKCQ-4	36.9784	2.0698	5.1572e-06	6.18978e-05	Up
lnc-TREX1-6	21.7071	2.05445	3.14582e-08	6.33106e-07	Up
lnc-CLDN16-4	34.8675	2.05277	2.1468e-11	7.30046e-10	Up
lnc-COX7B-4	25.7676	2.05177	2.50301e-09	6.24157e-08	Up
lnc-FAM55C-1	76.4254	2.04558	2.09268e-21	1.95088e-19	Up
lnc-MC2R-3	17.1629	2.01849	4.78313e-07	7.45314e-06	Up
lnc-AGRN-2	554.266	2.00903	5.55038e-98	2.95189e-95	Up
lnc-AMOTL2-1	17.8103	2.00518	3.53007e-07	5.70331e-06	Up
lnc-GPR98-2	44.1836	2.00126	1.99057e-13	8.75043e-12	Up
lnc-ECD-3	12.8817	1.98654	1.00338e-05	0.000110683	Up
lnc-TGFB1-3	24.2221	1.97441	1.52026e-07	2.66884e-06	Up
lnc-MOB3A-2	13.5847	1.96798	9.29771e-06	0.000103798	Up
lnc-CLDN16-7	14.2304	1.9547	7.06435e-06	8.1539e-05	Up
lnc-LDHC-2	268.193	1.93997	2.83544e-49	7.66561e-47	Up
lnc-AC018816.3.1-2	28.6716	1.9359	1.46349e-09	3.77113e-08	Up
lnc-QPCTL-1	21.0173	1.93416	2.22035e-07	3.77134e-06	Up
lnc-C11orf35-2	24.7985	1.93132	1.89238e-08	3.98653e-07	Up
lnc-ARRDC3-1	688.408	1.92028	6.12121e-115	4.13717e-112	Up
lnc-FOXK2-1	33.7524	1.90614	2.12979e-09	5.36958e-08	Up
lnc-FLOT2-2	10.6844	1.89738	6.67451e-05	0.000581769	Up
lnc-TREX1-5	13.7685	1.8811	2.85857e-05	0.000277409	Up
lnc-LLPH-5	24.925	1.88022	8.01627e-08	1.49548e-06	Up
lnc-RNF223-2	268.284	1.88013	8.34179e-53	2.43806e-50	Up
lnc-KIAA1609-3	50.9696	1.8794	7.5512e-14	3.52483e-12	Up
lnc-MYO1A-2	39.1366	1.85145	3.75384e-11	1.23261e-09	Up
lnc-APOL2-5	224.22	1.849	3.50577e-15	1.9115e-13	Up
lnc-RNF223-1	243.213	1.84576	2.30038e-41	5.29283e-39	Up
lnc-LRSAM1-1	201.066	1.83907	9.83041e-39	2.14039e-36	Up
lnc-ROPN1L-12	52.5723	1.8273	1.14101e-12	4.58693e-11	Up
lnc-HES4-2	53.4952	1.81394	1.39854e-13	6.26679e-12	Up
lnc-RAB44-3	51.9678	1.81321	1.2534e-13	5.6476e-12	Up
lnc-IQCH-5	115.671	1.79443	6.50227e-25	7.67079e-23	Up
lnc-RRP1B-1	28.6448	1.78954	4.12752e-08	8.14508e-07	Up
lnc-KDM6B-1	100.332	1.77658	1.06417e-22	1.09253e-20	Up
lnc-BANP-12	56.4704	1.77075	2.36455e-13	1.03384e-11	Up
lnc-CORO2A-1	30.1489	1.75645	1.86771e-08	3.9448e-07	Up
lnc-RCAN1-5	49.8374	1.75404	1.90155e-11	6.52117e-10	Up
lnc-GRASP-2	25.6945	1.74349	1.16862e-07	2.1004e-06	Up
lnc-TTC30B-5	48.5474	1.73633	1.78592e-11	6.15061e-10	Up
lnc-TREX1-7	15.2255	1.73326	2.5008e-05	0.000246973	Up
lnc-AC069257.9.1-3	42.7854	1.7305	7.90436e-11	2.47046e-09	Up
lnc-RP11-1C1.5.1-5	66.5259	1.71749	1.67627e-14	8.5911e-13	Up
lnc-RP11-93B14.6.1-6	375.226	1.71652	8.44033e-49	2.26298e-46	Up
lnc-TIGD3-6	62.6022	1.70293	1.22218e-13	5.5223e-12	Up
lnc-ERGIC3-1	129.33	1.69817	3.5463e-26	4.44204e-24	Up
lnc-CCHCR1-1	183.654	1.69667	1.71679e-30	2.66489e-28	Up
lnc-ACACA-1	66.2939	1.69556	4.16878e-15	2.26538e-13	Up
lnc-ORAI1-1	19.6388	1.6872	8.92444e-06	0.000100356	Up
lnc-MT2A-1	165.419	1.68369	1.22345e-29	1.83755e-27	Up
lnc-PLEKHG6-1	147.702	1.68057	5.30827e-27	6.9721e-25	Up
lnc-ROPN1L-2	156.02	1.67984	6.22189e-24	7.00869e-22	Up
lnc-RAB7L1-1	22.1893	1.67735	2.41289e-06	3.1679e-05	Up
lnc-TFAP4-3	118.085	1.65954	1.01584e-22	1.04621e-20	Up
lnc-ORC6-5	27.7945	1.64982	2.75656e-07	4.56734e-06	Up
lnc-ROPN1L-11	101.721	1.63584	1.06054e-18	8.07657e-17	Up
lnc-LL22NC03-75H12.2.1-3	36.0471	1.63224	1.47527e-08	3.17848e-07	Up
lnc-C15orf58-5	74.5133	1.63144	2.14347e-15	1.19277e-13	Up
lnc-MYH7B-1	74.6037	1.6314	2.4879e-14	1.24173e-12	Up
lnc-C8orf80-1	18.9677	1.63023	1.40225e-05	0.000148764	Up
lnc-AL136115.1-1	47.7229	1.62926	1.12031e-10	3.40308e-09	Up
lnc-ZNF415-2	365.934	1.62796	1.06963e-53	3.21304e-51	Up
lnc-DNAL1-2	31.9336	1.62771	3.60201e-08	7.16911e-07	Up
lnc-CARKD-3	62.6904	1.62674	9.71057e-13	3.9527e-11	Up
lnc-ACSL6-3	18.09	1.61214	1.98462e-05	0.000202151	Up
lnc-SPOCD1-3	87.1429	1.60097	1.18717e-13	5.37908e-12	Up
lnc-STT3B-1	62.2479	1.593	2.84927e-12	1.09651e-10	Up
lnc-ZMYM3-4	40.2215	1.58691	4.21156e-09	1.00096e-07	Up
lnc-CLDN16-5	40.993	1.58639	2.02708e-08	4.25098e-07	Up
lnc-TIGD3-3	204.372	1.5856	7.59441e-31	1.18451e-28	Up
lnc-C19orf6-3	53.4131	1.57804	4.14265e-11	1.34936e-09	Up
lnc-KLHL36-2	121.119	1.57323	3.68069e-20	3.12589e-18	Up
lnc-STXBP1-1	22.1097	1.57068	6.23625e-06	7.30648e-05	Up
lnc-SP140L-3	19.6311	1.57006	2.25685e-05	0.000226047	Up
lnc-PEBP4-2	36.7209	1.5698	2.25491e-08	4.6684e-07	Up
lnc-STK16-2	166.535	1.56345	1.57807e-27	2.12431e-25	Up
lnc-TBC1D22A-4	764.055	1.55923	8.2925e-61	2.83184e-58	Up
lnc-AMN-3	74.306	1.55793	1.86583e-13	8.22438e-12	Up
lnc-NDEL1-5	21.9575	1.5543	9.96701e-06	0.000110095	Up
lnc-GJC2-2	137.249	1.55031	2.21756e-22	2.19336e-20	Up
lnc-NDRG1-7	34.7119	1.53055	1.63821e-07	2.86351e-06	Up
lnc-CHCHD5-5	127.301	1.52253	2.50778e-19	2.00882e-17	Up
lnc-MKRN1-6	43.9685	1.51924	5.03012e-08	9.75417e-07	Up
lnc-RP11-295K3.1.1-1	23.9489	1.51359	9.61918e-06	0.000106908	Up
lnc-NRP1-5	74.9123	1.50847	3.35528e-12	1.28212e-10	Up
lnc-TXN2-2	52.5479	1.50202	4.18002e-10	1.17308e-08	Up
lnc-GREB1-10	18.7791	1.48128	0.000119047	0.000957393	Up
lnc-P4HA1-2	42.8227	1.47466	5.13002e-08	9.91823e-07	Up
lnc-MEAF6-4	31.2695	1.47363	8.1706e-07	1.19833e-05	Up
lnc-PTP4A2-3	54.1299	1.47338	3.922e-10	1.10738e-08	Up
lnc-ACSF2-2	26.9905	1.47334	2.76891e-06	3.58695e-05	Up
lnc-CHMP1A-1	23.9478	1.46428	1.88238e-05	0.000192827	Up
lnc-FBRSL1-4	263.881	1.45761	1.41733e-35	2.68895e-33	Up
lnc-CGA-3	118.533	1.45111	6.13548e-17	3.94935e-15	Up
lnc-IFRD1-2	21.9244	1.44992	3.01147e-05	0.00029025	Up
lnc-TGFB1-4	92.5833	1.44439	5.92859e-14	2.78747e-12	Up
lnc-ATP2C2-1	46.1453	1.4443	6.72568e-09	1.53442e-07	Up
lnc-YPEL2-1	88.2782	1.44089	9.67805e-14	4.43468e-12	Up
lnc-TMEM30B-5	131.413	1.4403	1.69923e-19	1.37472e-17	Up
lnc-BAMBI-4	126.098	1.43222	9.09565e-19	6.99245e-17	Up
lnc-CHRAC1-2	154.949	1.4317	1.69737e-22	1.71012e-20	Up
lnc-VOPP1-5	41.055	1.42586	1.17537e-07	2.11137e-06	Up
lnc-C3orf19-4	37.5448	1.42552	4.12411e-07	6.53931e-06	Up
lnc-MYC-1	542.375	1.42497	3.6383e-37	7.51807e-35	Up
lnc-UHRF1-2	40.9987	1.42393	5.93475e-08	1.13056e-06	Up
lnc-ZNF695-1	33.9041	1.42052	7.845e-07	1.15633e-05	Up
lnc-ICOSLG-6	45.0347	1.4197	2.78864e-08	5.67205e-07	Up
lnc-MCART1-8	260.353	1.41955	1.25388e-28	1.79994e-26	Up
lnc-AC131971.1-1	43.8207	1.41925	2.53767e-08	5.20069e-07	Up
lnc-NUDT3-4	32.0226	1.4149	1.40071e-06	1.95197e-05	Up
lnc-LTBP3-1	66.0133	1.41307	2.16494e-10	6.34463e-09	Up
lnc-NDRG1-5	31.401	1.40986	2.03573e-06	2.72343e-05	Up
lnc-ATP8A2-2	30.8596	1.40847	5.61249e-06	6.67805e-05	Up
lnc-ICAM4-2	22.618	1.40645	4.29328e-05	0.000395146	Up
lnc-XAGE3-1	29.5116	1.40094	5.03483e-06	6.06311e-05	Up
lnc-KCNQ1-2	86.7211	1.39607	2.57035e-13	1.11332e-11	Up
lnc-TEX10-1	25.9051	1.39424	1.83588e-05	0.000188719	Up
lnc-DYNLL2-6	28.878	1.39333	1.00471e-05	0.000110753	Up
lnc-C16orf95-6	31.0602	1.39014	2.52367e-06	3.30399e-05	Up
lnc-CSNK1D-3	35.0664	1.38902	6.85856e-07	1.02774e-05	Up
lnc-TMEM5-3	80.6334	1.38622	3.55052e-12	1.35354e-10	Up
lnc-GJA3-1	48.1929	1.38316	1.48e-08	3.18608e-07	Up
lnc-COX4I1-5	36.041	1.38053	5.63728e-07	8.62434e-06	Up
lnc-AP3M1-1	603.922	1.3801	1.02906e-59	3.44173e-57	Up
lnc-HIST2H2AA3-1	1007.27	1.37963	2.55775e-79	1.13669e-76	Up
lnc-POLR2L-2	99.1179	1.37643	1.60885e-14	8.25861e-13	Up
lnc-MYEOV-1	145.079	1.37637	2.57724e-18	1.90024e-16	Up
lnc-CLCNKB-1	66.9088	1.37518	5.46873e-11	1.76008e-09	Up
lnc-TNRC6C-3	35.3533	1.37321	1.1873e-06	1.68056e-05	Up
lnc-MALT1-11	28.5013	1.37202	1.05978e-05	0.000116193	Up
lnc-EPRS-1	22.7129	1.37175	4.92768e-05	0.000446422	Up
lnc-C1orf61-2	27.3108	1.37138	1.14076e-05	0.000123997	Up
lnc-FKBP14-1	50.0017	1.36452	1.20499e-08	2.64494e-07	Up
lnc-C17orf63-2	129.266	1.36449	5.98428e-18	4.24818e-16	Up
lnc-TRIM69-2	100.115	1.3633	4.88239e-14	2.30896e-12	Up
lnc-SERAC1-7	122.712	1.36004	1.16839e-16	7.36019e-15	Up
lnc-TMX1-2	38.5834	1.35997	7.87359e-07	1.16e-05	Up
lnc-MMP13-1	31.1101	1.3574	6.44039e-06	7.5104e-05	Up
lnc-RAPSN-5	79.2419	1.35492	5.99601e-12	2.21804e-10	Up
lnc-AC015804.1-9	102.957	1.35176	1.19579e-14	6.21698e-13	Up
lnc-CD4-1	24.74	1.35127	3.21114e-05	0.000307666	Up
lnc-KIAA1609-2	60.9571	1.35037	6.68956e-10	1.81306e-08	Up
lnc-WIBG-1	45.7034	1.34891	8.37283e-08	1.54952e-06	Up
lnc-FLNB-3	64.9613	1.34666	1.6816e-09	4.3024e-08	Up
lnc-RFC2-1	29.1304	1.3427	7.95659e-06	9.06665e-05	Up
lnc-OLR1-3	24.6163	1.33798	5.1008e-05	0.000460434	Up
lnc-MEGF9-1	21.7801	1.33608	0.000111827	0.000905731	Up
lnc-MAPK7-3	26.7841	1.33574	1.77016e-05	0.000183066	Up
lnc-CHRAC1-4	121.647	1.32329	1.46963e-14	7.55592e-13	Up
lnc-FAM129B-2	54.0438	1.32241	2.93868e-08	5.95482e-07	Up
lnc-MIDN-1	51.0486	1.31611	3.30381e-08	6.6322e-07	Up
lnc-KCNE1L-2	57.158	1.31543	2.03727e-08	4.26683e-07	Up
lnc-TCEB3-2	30.9797	1.31435	1.19163e-05	0.000128734	Up
lnc-KIAA0664-1	79.2988	1.31013	8.16618e-10	2.17331e-08	Up
lnc-RAB15-2	80.7	1.30401	6.88549e-11	2.17507e-09	Up
lnc-VIT-3	45.1698	1.3018	4.99258e-07	7.73862e-06	Up
lnc-SAG-6	24.1417	1.2992	8.71809e-05	0.000731589	Up
lnc-UBFD1-1	37.8524	1.29703	1.79435e-06	2.43363e-05	Up
lnc-STXBP1-2	60.0884	1.29627	9.47879e-08	1.73441e-06	Up
lnc-PGPEP1L-3	58.8115	1.29397	2.59537e-08	5.3022e-07	Up
lnc-LSM3-5	179.859	1.29177	1.85282e-18	1.39465e-16	Up
lnc-ROPN1L-13	254.335	1.2895	8.25863e-24	9.23885e-22	Up
lnc-MRPL16-1	42.6455	1.28845	4.29297e-07	6.78055e-06	Up
lnc-MAPK11-2	43.1553	1.28182	1.61334e-06	2.21217e-05	Up
lnc-BAK1-2	137.996	1.27834	2.42745e-16	1.46924e-14	Up
lnc-SPOCD1-2	39.0618	1.27582	1.13621e-06	1.61458e-05	Up
lnc-SLC4A2-2	49.949	1.27377	1.39209e-07	2.4583e-06	Up
lnc-DOPEY2-1	49.7685	1.26602	2.24761e-07	3.80889e-06	Up
lnc-C19orf33-1	174.467	1.26505	1.41967e-20	1.25154e-18	Up
lnc-AC090324.1-4	34.7238	1.26327	4.41136e-05	0.000404389	Up
lnc-GCH1-2	37.7381	1.26028	3.61368e-06	4.54048e-05	Up
lnc-VIT-4	154.414	1.25594	4.18105e-16	2.47974e-14	Up
lnc-TMEM75-7	632.631	1.25557	7.48655e-37	1.51799e-34	Up
lnc-CNGB1-3	31.1818	1.25439	3.1213e-05	0.000299856	Up
lnc-C1orf124-4	71.5457	1.25218	2.87303e-09	7.07722e-08	Up
lnc-C5orf45-1	71.6812	1.24114	1.0765e-09	2.82556e-08	Up
lnc-AP000525.1-6	126.91	1.23944	9.96018e-13	4.04922e-11	Up
lnc-SLC6A20-5	69.4449	1.23844	4.10269e-09	9.77953e-08	Up
lnc-NBPF3-4	28.1976	1.23746	8.32219e-05	0.000703095	Up
lnc-TOM1L2-2	98.2975	1.23685	5.30189e-12	1.97479e-10	Up
lnc-C9orf57-4	86.4688	1.23464	2.0659e-10	6.05986e-09	Up
lnc-GRINA-1	90.0259	1.23083	4.51575e-11	1.46794e-09	Up
lnc-SSR3-2	65.5005	1.23032	2.30812e-08	4.77301e-07	Up
lnc-MYC-5	36.6607	1.22996	1.6168e-05	0.000169474	Up
lnc-RPS27L-2	1342.9	1.22852	8.10063e-75	3.413e-72	Up
lnc-CINP-1	29.6594	1.22788	4.49196e-05	0.000410733	Up
lnc-ALKBH4-4	87.8225	1.22757	1.19689e-09	3.12135e-08	Up
lnc-DPCD-2	53.7814	1.22734	8.88914e-07	1.29261e-05	Up
lnc-AKAP13-4	227.568	1.22573	1.63355e-23	1.76652e-21	Up
lnc-ITGB2-1	234.325	1.21542	2.39465e-23	2.5555e-21	Up
lnc-STYK1-2	112.292	1.20782	5.40167e-11	1.74023e-09	Up
lnc-PRR7-1	89.1498	1.20782	6.765e-10	1.83044e-08	Up
lnc-FAM183B-4	311.055	1.20744	6.23536e-25	7.4098e-23	Up
lnc-PIGF-1	128.418	1.20633	1.39964e-14	7.23045e-13	Up
lnc-KDM6A-5	162.834	1.20187	1.59774e-17	1.08439e-15	Up
lnc-WSB1-5	45.1341	1.20161	6.63175e-06	7.71137e-05	Up
lnc-TBC1D9B-4	32.3541	1.19719	3.25764e-05	0.00031111	Up
lnc-MICALCL-4	70.6475	1.19542	8.5159e-09	1.9106e-07	Up
lnc-MEGF11-2	41.2551	1.1928	1.72214e-05	0.000178783	Up
lnc-TELO2-2	29.6227	1.19269	5.5546e-05	0.000496289	Up
lnc-ANXA6-3	30.0652	1.18931	5.43855e-05	0.000487397	Up
lnc-DLG4-1	33.7421	1.18696	3.61025e-05	0.000340179	Up
lnc-FAM207A-7	224.195	1.18511	3.20912e-21	2.9493e-19	Up
lnc-PTK2-5	183.035	1.1846	7.79204e-17	4.94695e-15	Up
lnc-KIAA0100-1	57.2537	1.18448	3.04725e-07	5.00805e-06	Up
lnc-AAK1-2	37.2973	1.1838	1.08475e-05	0.00011881	Up
lnc-PDLIM4-3	80.071	1.18136	2.7526e-09	6.80121e-08	Up
lnc-PTOV1-1	34.1465	1.18109	2.29259e-05	0.00022885	Up
lnc-CDKN2B-3	30.4414	1.17882	5.02362e-05	0.000454606	Up
lnc-RP11-158I9.5.1-2	190.658	1.17836	3.44591e-19	2.7333e-17	Up
lnc-AC091435.1-3	36.6502	1.17724	1.1409e-05	0.000123997	Up
lnc-WRNIP1-38	28.7751	1.1704	9.74331e-05	0.000805947	Up
lnc-CLCF1-1	59.8898	1.16946	1.58023e-07	2.76813e-06	Up
lnc-NME3-1	38.9968	1.16374	8.75754e-06	9.86843e-05	Up
lnc-PITRM1-2	42.5983	1.15894	7.67263e-06	8.78009e-05	Up
lnc-ZFP1-4	154.21	1.15646	1.47613e-15	8.37211e-14	Up
lnc-PANK2-2	188.6	1.15573	3.86491e-18	2.81765e-16	Up
lnc-HSD17B14-4	109.171	1.15289	5.34399e-12	1.98818e-10	Up
lnc-KLHL22-1	40.3783	1.15232	1.2544e-05	0.000134619	Up
lnc-IRS2-9	43.3969	1.15048	5.75379e-06	6.81009e-05	Up
lnc-DDX47-3	1304.49	1.14983	1.98585e-67	7.66965e-65	Up
lnc-MKRN1-7	56.5376	1.14421	5.23065e-07	8.06907e-06	Up
lnc-C16orf13-1	50.8917	1.14357	9.54483e-07	1.38176e-05	Up
lnc-ATP5B-2	30.9536	1.1435	8.55287e-05	0.00071918	Up
lnc-IAH1-1	33.9349	1.13853	5.4598e-05	0.00048876	Up
lnc-LETM2-4	200.895	1.13675	3.59457e-16	2.13972e-14	Up
lnc-TIGD3-5	174.252	1.13213	2.57398e-16	1.55503e-14	Up
lnc-PTK2-1	79.4675	1.1273	8.36511e-09	1.88049e-07	Up
lnc-SLC19A1-8	45.3482	1.125	3.93847e-06	4.9011e-05	Up
lnc-SLC16A3-1	51.5038	1.12148	4.4909e-06	5.48752e-05	Up
lnc-CTD-2517M22.14.1-1	215.173	1.11953	2.62002e-19	2.09356e-17	Up
lnc-LACTB-2	115.881	1.11608	1.05197e-11	3.75035e-10	Up
lnc-H2BFM-1	56.8054	1.1119	2.33253e-06	3.07359e-05	Up
lnc-DDX1-5	34.0312	1.10899	0.000109311	0.000889902	Up
lnc-EIF4G3-4	41.4932	1.10845	1.76843e-05	0.000182945	Up
lnc-RPL26L1-2	45.061	1.10796	1.21739e-05	0.000131167	Up
lnc-FBXO31-1	39.444	1.10726	2.47601e-05	0.000244823	Up
lnc-CYBA-3	346.713	1.1016	9.17717e-27	1.18145e-24	Up
lnc-C5orf45-2	42.3795	1.10035	1.82427e-05	0.000187823	Up
lnc-SLTM-5	35.2992	1.10016	5.14312e-05	0.000463738	Up
lnc-PSMA7-2	69.3904	1.0996	7.92112e-08	1.47943e-06	Up
lnc-SLC22A2-3	144.07	1.0991	5.51285e-13	2.30474e-11	Up
lnc-EIF4G1-1	97.3349	1.09811	6.24688e-10	1.71022e-08	Up
lnc-WDR91-2	36.8247	1.09798	6.14307e-05	0.000540237	Up
lnc-C2orf63-3	209.064	1.09771	3.08238e-15	1.68917e-13	Up
lnc-EVX1-13	135.879	1.09756	6.80572e-13	2.82342e-11	Up
lnc-PYGL-4	47.2991	1.0974	9.07966e-06	0.000101699	Up
lnc-C1orf159-1	43.6662	1.09266	1.23834e-05	0.000133115	Up
lnc-PSG4-1	37.705	1.08992	8.01441e-05	0.000680103	Up
lnc-FLCN-1	50.4845	1.08548	5.70939e-06	6.76494e-05	Up
lnc-TAX1BP3-1	153.119	1.08496	1.38701e-12	5.50092e-11	Up
lnc-NPC2-1	45.0777	1.08466	2.03871e-05	0.000206816	Up
lnc-SLCO4A1-2	103.216	1.08223	1.51708e-09	3.89993e-08	Up
lnc-TTC5-4	47.3359	1.07953	6.28493e-06	7.35289e-05	Up
lnc-C10orf68-9	111.973	1.07873	3.25597e-09	7.94809e-08	Up
lnc-C3orf35-5	43.9281	1.07793	2.25854e-05	0.000226114	Up
lnc-SCGN-2	33.9032	1.07728	0.000100933	0.000831073	Up
lnc-AC015804.1-10	72.0417	1.07568	6.98257e-08	1.31397e-06	Up
lnc-DYNLL2-5	348.752	1.07341	8.45544e-22	8.04432e-20	Up
lnc-SPNS3-2	75.3875	1.07225	4.57247e-08	8.96316e-07	Up
lnc-NDST2-3	52.6146	1.06978	4.69833e-06	5.69806e-05	Up
lnc-PTP4A2-4	37.747	1.06826	9.02562e-05	0.000754079	Up
lnc-TNFRSF13B-4	43.158	1.06805	2.2316e-05	0.000224072	Up
lnc-SUSD1-2	183.721	1.06656	7.64339e-15	4.05175e-13	Up
lnc-COMMD2-1	75.7873	1.06586	3.31264e-07	5.39231e-06	Up
lnc-YWHAB-2	207.28	1.06557	1.6552e-15	9.29034e-14	Up
lnc-CUL5-1	40.609	1.06514	3.47955e-05	0.000329876	Up
lnc-ARID2-9	47.5477	1.06484	1.1005e-05	0.00012021	Up
lnc-ACSS2-1	55.4031	1.0644	2.60021e-06	3.39325e-05	Up
lnc-EPS8L1-2	59.7209	1.06162	9.90842e-07	1.42739e-05	Up
lnc-FBXL14-4	65.0987	1.06048	3.46609e-07	5.61953e-06	Up
lnc-TMSB15B-1	44.8922	1.05325	3.77925e-05	0.000354047	Up
lnc-NADSYN1-1	73.1997	1.05222	1.15061e-07	2.07263e-06	Up
lnc-C3orf19-5	64.2862	1.04963	4.72771e-07	7.38452e-06	Up
lnc-PTGR2-4	126.406	1.04923	1.67065e-11	5.78432e-10	Up
lnc-TTLL10-3	286.214	1.04896	1.86671e-16	1.13621e-14	Up
lnc-FKBP8-1	240.689	1.04785	5.46439e-19	4.26143e-17	Up
lnc-RP11-262H14.4.1-2	41.2219	1.04415	8.05899e-05	0.000683172	Up
lnc-KHDRBS3-15	244.684	1.03968	1.32222e-18	9.99896e-17	Up
lnc-SPATA18-2	41.6061	1.03914	7.46951e-05	0.000640904	Up
lnc-PLCG2-6	58.6389	1.03875	2.04748e-06	2.73461e-05	Up
lnc-PSMB3-1	46.786	1.03362	1.61863e-05	0.000169556	Up
lnc-HAPLN3-2	50.9613	1.02388	1.82822e-05	0.000187991	Up
lnc-HEATR4-2	68.253	1.02135	7.2632e-07	1.08144e-05	Up
lnc-AC092964.1-4	74.5271	1.01862	5.90633e-07	8.97906e-06	Up
lnc-ABR-5	105.219	1.01422	2.12533e-08	4.43123e-07	Up
lnc-WARS-1	69.5031	1.01384	7.09728e-07	1.05911e-05	Up
lnc-LYZL1-10	47.6293	1.00608	3.07188e-05	0.000295292	Up
lnc-COX4I1-2	40.9009	1.00537	9.184e-05	0.000765765	Up
lnc-DRG1-5	76.7661	1.00297	3.55564e-07	5.74176e-06	Up
lnc-C9orf50-2	184.893	1.00099	9.43734e-13	3.85115e-11	Up
lnc-GRM1-3	48.2531	-1.00595	4.07892e-05	0.000377865	Down
lnc-PAPPA-6	85.7563	-1.0066	5.17977e-08	1.00085e-06	Down
lnc-OGFRL1-7	166.06	-1.00937	2.96952e-11	9.88073e-10	Down
lnc-SLC35F5-15	96.7765	-1.01189	1.1737e-08	2.58149e-07	Down
lnc-NCKAP1-2	58.1844	-1.01714	1.39916e-05	0.000148484	Down
lnc-RP11-43D2.2.1-5	66.4701	-1.02048	7.65134e-07	1.12984e-05	Down
lnc-C8orf37-2	44.5539	-1.02312	3.20741e-05	0.000307399	Down
lnc-TOMM5-1	44.7275	-1.02667	6.73479e-05	0.000586393	Down
lnc-RINT1-3	40.4297	-1.02868	8.88472e-05	0.000744416	Down
lnc-MLH3-2	39.972	-1.03027	7.5824e-05	0.000649388	Down
lnc-ARPC2-1	41.5821	-1.03319	5.92303e-05	0.000524583	Down
lnc-PTPRC-5	277.959	-1.03531	2.76507e-15	1.52299e-13	Down
lnc-DHRS12-4	45.3627	-1.03538	3.76804e-05	0.000353291	Down
lnc-NMBR-5	135.224	-1.03575	4.26678e-10	1.19536e-08	Down
lnc-SNX7-6	79.5216	-1.03823	4.95854e-07	7.69341e-06	Down
lnc-GPR183-2	53.3316	-1.04107	5.81386e-06	6.85707e-05	Down
lnc-PRDM13-10	79.7768	-1.04243	2.21681e-07	3.76927e-06	Down
lnc-ELOVL1-1	77.8855	-1.04359	2.16615e-07	3.69475e-06	Down
lnc-NDUFAF2-2	72.379	-1.04368	5.27603e-07	8.13135e-06	Down
lnc-SP110-8	36.0762	-1.04455	0.000119623	0.000960837	Down
lnc-C1orf186-4	330.169	-1.04518	1.78952e-19	1.44417e-17	Down
lnc-ZCCHC13-9	197.625	-1.05087	1.74166e-15	9.74188e-14	Down
lnc-RTCD1-1	44.731	-1.05163	4.25062e-05	0.000392092	Down
lnc-AC005702.1-2	47.2625	-1.05231	2.57939e-05	0.000253424	Down
lnc-GPR83-1	39.9268	-1.05497	8.27437e-05	0.000699784	Down
lnc-HNRPLL-4	71.3086	-1.05716	1.72226e-07	3.00396e-06	Down
lnc-KATNAL2-7	76.2569	-1.05839	9.75995e-08	1.77983e-06	Down
lnc-TMEM167A-5	63.0218	-1.0606	7.81187e-07	1.15197e-05	Down
lnc-ACYP2-7	38.9699	-1.06109	6.22598e-05	0.000546492	Down
lnc-CCDC90B-2	296.934	-1.06171	5.49023e-21	4.98919e-19	Down
lnc-SMAD2-1	400.775	-1.0634	2.55025e-24	2.91321e-22	Down
lnc-TDP2-1	45.5034	-1.06515	2.08976e-05	0.0002114	Down
lnc-ALB-1	111.38	-1.06677	1.07009e-09	2.811e-08	Down
lnc-B3GALT2-2	38.8027	-1.07933	4.70271e-05	0.000427953	Down
lnc-CLDN14-4	34.6266	-1.07974	0.000115826	0.000934269	Down
lnc-NDUFS6-9	38.3238	-1.08283	4.29348e-05	0.000395146	Down
lnc-DNAJB4-1	357.856	-1.08317	1.30655e-23	1.42718e-21	Down
lnc-PAICS-3	70.8285	-1.08604	1.52704e-07	2.6793e-06	Down
lnc-GNAI3-1	53.3969	-1.08649	7.54701e-06	8.65159e-05	Down
lnc-IKBIP-1	45.9992	-1.08785	9.61605e-06	0.000106908	Down
lnc-TTC30B-3	102.232	-1.09113	5.3274e-09	1.24072e-07	Down
lnc-CROCC-6	45.0176	-1.09339	9.00447e-06	0.000101116	Down
lnc-EXTL2-2	63.636	-1.09909	2.41733e-07	4.06127e-06	Down
lnc-HEXA-3	36.5139	-1.10193	4.79265e-05	0.000435283	Down
lnc-ESRRB-2	172.195	-1.10411	8.59818e-15	4.54303e-13	Down
lnc-GOLGA4-4	138.342	-1.10562	1.13153e-12	4.55447e-11	Down
lnc-SLC35F5-18	69.8112	-1.10653	1.07237e-07	1.94357e-06	Down
lnc-PTPRC-4	82.3331	-1.10907	7.72312e-09	1.7448e-07	Down
lnc-ARID4A-2	43.1711	-1.10931	1.67909e-05	0.000175154	Down
lnc-MYO6-6	38.2666	-1.10945	5.36759e-05	0.000481702	Down
lnc-CEP120-2	65.1688	-1.11305	1.45269e-06	2.01662e-05	Down
lnc-MEX3C-4	31.3035	-1.11486	0.000123287	0.000986601	Down
lnc-IGF2BP2-1	228.885	-1.11626	9.76683e-18	6.72729e-16	Down
lnc-XPR1-1	46.1452	-1.11663	8.8654e-06	9.97611e-05	Down
lnc-MARCH4-2	98.6194	-1.11977	5.75912e-10	1.58337e-08	Down
lnc-PPIL1-1	41.2135	-1.12111	1.53307e-05	0.000161585	Down
lnc-OBFC2A-1	50.0551	-1.12261	2.34964e-06	3.09488e-05	Down
lnc-SPRYD7-1	219.527	-1.12686	7.35706e-18	5.15502e-16	Down
lnc-ANKRD56-6	64.9127	-1.12857	9.16433e-07	1.32965e-05	Down
lnc-TARS-3	116.202	-1.13116	2.30839e-11	7.80092e-10	Down
lnc-CCDC22-1	77.014	-1.13416	4.59421e-08	9.00032e-07	Down
lnc-RP11-6F2.7.1-3	90.6303	-1.13525	1.33487e-09	3.45892e-08	Down
lnc-ME3-2	45.9696	-1.13653	3.01198e-06	3.86683e-05	Down
lnc-WRB-7	36.6457	-1.13727	6.7328e-05	0.000586377	Down
lnc-GADD45A-2	39.4602	-1.14021	1.27853e-05	0.000136846	Down
lnc-SNX7-7	173.178	-1.14051	1.82917e-16	1.11966e-14	Down
lnc-SFPQ-2	1390.27	-1.14162	5.91326e-47	1.49873e-44	Down
lnc-PTPN2-4	57.6972	-1.14211	3.1354e-07	5.1399e-06	Down
lnc-AC091172.1-2	45.6137	-1.14636	3.71995e-06	4.65777e-05	Down
lnc-MARCH7-3	43.694	-1.15369	9.7771e-06	0.000108219	Down
lnc-ATP6V1G3-4	858.086	-1.15769	9.08147e-34	1.55884e-31	Down
lnc-RPL7L1-1	222.638	-1.15917	4.55034e-19	3.59178e-17	Down
lnc-RPL12-1	39.2859	-1.16024	1.04488e-05	0.000114753	Down
lnc-RMND5A-1	49.846	-1.16071	1.19699e-06	1.6928e-05	Down
lnc-HIST4H4-5	82.9726	-1.16249	3.21338e-09	7.85595e-08	Down
lnc-GNAT3-7	117.467	-1.17264	5.02173e-12	1.88123e-10	Down
lnc-MANEA-3	396.217	-1.17911	6.50933e-28	8.87293e-26	Down
lnc-CCDC7-3	28.97	-1.18142	0.000105825	0.000865218	Down
lnc-EIF2AK4-4	36.2593	-1.1825	2.79273e-05	0.000272077	Down
lnc-AC145676.2.1-4	42.0452	-1.18376	6.79612e-06	7.87428e-05	Down
lnc-NCOA3-3	55.2262	-1.19184	3.82817e-07	6.12393e-06	Down
lnc-TAF13-2	30.2731	-1.19235	7.08975e-05	0.000612482	Down
lnc-IQCG-5	51.3517	-1.19256	6.19079e-07	9.38512e-06	Down
lnc-FILIP1-2	44.4802	-1.19257	2.40339e-06	3.15671e-05	Down
lnc-RSBN1-3	30.9282	-1.19448	8.14028e-05	0.000689522	Down
lnc-MAPK6-3	176.067	-1.1967	3.02807e-17	2.00075e-15	Down
lnc-ANK2-2	44.1906	-1.19967	4.05381e-06	5.0292e-05	Down
lnc-CXorf48-5	39.5527	-1.20527	4.89153e-06	5.90149e-05	Down
lnc-POLR3G-1	31.0951	-1.20835	4.31408e-05	0.000396704	Down
lnc-RAB23-4	32.2561	-1.20898	2.82335e-05	0.000274484	Down
lnc-PSMD6-1	43.1385	-1.21142	3.12146e-06	3.98686e-05	Down
lnc-GFM1-1	85.7055	-1.21659	7.21806e-11	2.27127e-09	Down
lnc-SERPINE3-1	30.1397	-1.21891	3.90922e-05	0.000365063	Down
lnc-TSPAN18-4	30.7833	-1.22316	3.63048e-05	0.000341986	Down
lnc-DLEU1-1	90.621	-1.22604	3.40199e-10	9.65938e-09	Down
lnc-WDR60-11	52.8662	-1.23207	4.7589e-07	7.42966e-06	Down
lnc-FAM75A7-5	48.835	-1.23371	4.19087e-07	6.6322e-06	Down
lnc-WBSCR16-1	56.3045	-1.23462	5.36077e-08	1.03336e-06	Down
lnc-GPT2-12	73.8074	-1.2375	3.97337e-08	7.86001e-07	Down
lnc-SNX7-8	209.497	-1.23929	6.57541e-22	6.31123e-20	Down
lnc-TBC1D19-2	111.517	-1.24	3.08003e-13	1.32523e-11	Down
lnc-FAM127A-1	95.799	-1.24761	3.2447e-12	1.24133e-10	Down
lnc-RWDD3-9	28.3148	-1.24909	7.90537e-05	0.000672962	Down
lnc-AL669831.1-1	218.384	-1.25235	1.18835e-22	1.21234e-20	Down
lnc-GLRB-1	57.5702	-1.25317	5.56592e-07	8.53353e-06	Down
lnc-OXGR1-6	28.3379	-1.25343	3.92965e-05	0.000366549	Down
lnc-H2AFJ-6	28.4763	-1.26279	4.4635e-05	0.000408477	Down
lnc-GPT2-1	29.6173	-1.26281	3.06965e-05	0.000295243	Down
lnc-HM13-1	62.7317	-1.26612	1.73644e-08	3.68435e-07	Down
lnc-C4orf51-3	25.5328	-1.26714	7.31448e-05	0.00062985	Down
lnc-CENPC1-2	42.0796	-1.27188	1.96549e-06	2.64035e-05	Down
lnc-SNX7-9	111.986	-1.27526	4.91749e-12	1.84645e-10	Down
lnc-PYCARD-1	39.3406	-1.28223	1.82362e-06	2.47023e-05	Down
lnc-HSBP1L1-1	25.8386	-1.28705	7.89613e-05	0.000672529	Down
lnc-ROS1-3	29.444	-1.29074	1.91256e-05	0.000195425	Down
lnc-CD53-2	31.8681	-1.29423	1.05085e-05	0.000115369	Down
lnc-ANO10-1	38.5929	-1.29652	3.14993e-06	4.02165e-05	Down
lnc-ZFC3H1-4	39.229	-1.30208	1.1588e-06	1.64236e-05	Down
lnc-LNPEP-1	59.0683	-1.30284	2.32314e-08	4.79943e-07	Down
lnc-WDFY2-2	21.9535	-1.31163	0.000120771	0.00096838	Down
lnc-ZNF841-1	23.7074	-1.31176	8.31114e-05	0.000702344	Down
lnc-RP11-181C3.1.1-10	23.2188	-1.31715	0.000115031	0.000928778	Down
lnc-PLCD3-2	27.4992	-1.32021	1.99259e-05	0.000202645	Down
lnc-ASXL1-1	33.0361	-1.32547	4.17262e-06	5.16475e-05	Down
lnc-PAPSS2-2	30.5394	-1.32604	9.08112e-06	0.000101699	Down
lnc-BBS9-1	35.4718	-1.32629	1.95995e-06	2.63508e-05	Down
lnc-C6orf120-3	33.6399	-1.32846	3.74837e-06	4.68973e-05	Down
lnc-RAD1-1	46.5249	-1.33104	1.96854e-07	3.38259e-06	Down
lnc-ADCK2-1	24.0271	-1.33275	8.14633e-05	0.000689854	Down
lnc-RFC4-1	150.034	-1.33663	7.41462e-16	4.31858e-14	Down
lnc-C12orf61-2	55.0976	-1.33815	1.49179e-08	3.20296e-07	Down
lnc-UBE2E2-1	32.2485	-1.34239	8.59409e-06	9.70709e-05	Down
lnc-FUBP1-3	26.0228	-1.34391	2.96314e-05	0.000285967	Down
lnc-PHKB-5	115.146	-1.34607	1.12514e-15	6.46049e-14	Down
lnc-C15orf29-1	21.7864	-1.34886	8.60879e-05	0.000723536	Down
lnc-WDR54-1	32.1923	-1.34886	4.69512e-06	5.6963e-05	Down
lnc-DLX6-3	81.7759	-1.3505	1.17752e-11	4.15681e-10	Down
lnc-FARSB-1	56.7186	-1.35282	3.85356e-09	9.22637e-08	Down
lnc-RAB30-2	128.684	-1.35504	3.53967e-17	2.31988e-15	Down
lnc-RPRD1A-1	26.1312	-1.35505	3.95274e-05	0.000368295	Down
lnc-CERKL-2	24.3452	-1.35602	7.82121e-05	0.000667024	Down
lnc-RP11-582J16.5.1-4	28.7461	-1.35897	2.2911e-05	0.000228842	Down
lnc-ZNF181-1	31.8425	-1.36228	6.53756e-06	7.61003e-05	Down
lnc-TNRC6C-4	23.6157	-1.37551	0.000110396	0.000896487	Down
lnc-TARDBP-3	29.6009	-1.37805	5.70833e-06	6.76494e-05	Down
lnc-OGFRL1-5	44.0103	-1.38451	2.52983e-07	4.23055e-06	Down
lnc-C8orf83-2	37.8279	-1.38825	8.61911e-07	1.25842e-05	Down
lnc-SERPINC1-3	149.847	-1.3891	1.8544e-16	1.13297e-14	Down
lnc-CNOT7-1	45.3255	-1.39018	3.6162e-08	7.18853e-07	Down
lnc-PRSS16-2	24.8684	-1.39743	1.82657e-05	0.000187935	Down
lnc-RSL24D1-1	48.7855	-1.39805	2.1585e-08	4.49749e-07	Down
lnc-ADH5-1	25.6526	-1.40181	4.73688e-05	0.000430821	Down
lnc-AQP8-2	83.5509	-1.40587	4.72662e-13	1.99403e-11	Down
lnc-MRPL3-1	98.8207	-1.40954	1.95348e-14	9.90231e-13	Down
lnc-AL391421.1-9	91.7925	-1.42244	3.14408e-14	1.54546e-12	Down
lnc-C4orf43-1	28.4059	-1.4248	6.31016e-06	7.37708e-05	Down
lnc-PRPF4B-3	37.9581	-1.42973	2.73911e-07	4.54073e-06	Down
lnc-B3GAT2-6	131.047	-1.43115	3.30186e-17	2.1728e-15	Down
lnc-TMEM238-2	28.5737	-1.43833	3.50166e-06	4.41168e-05	Down
lnc-SEPT11-2	22.2517	-1.44239	2.80871e-05	0.000273306	Down
lnc-CAST-5	134.392	-1.4497	2.64378e-19	2.10736e-17	Down
lnc-RXFP3-3	19.822	-1.45284	6.05543e-05	0.000533688	Down
lnc-ARHGAP18-1	51.6418	-1.48166	3.55645e-09	8.56558e-08	Down
lnc-LDHAL6A-1	22.0684	-1.48356	1.81027e-05	0.000186619	Down
lnc-ADH5-6	23.4839	-1.48841	2.2924e-05	0.00022885	Down
lnc-PFKP-31	51.7861	-1.49113	7.24571e-10	1.95075e-08	Down
lnc-ZBED5-3	109.176	-1.49369	1.08017e-17	7.41045e-16	Down
lnc-SYF2-3	178.601	-1.49914	8.94764e-27	1.15649e-24	Down
lnc-FGF10-3	36.8568	-1.50074	7.87862e-08	1.47234e-06	Down
lnc-GPR180-7	37.6315	-1.50867	6.40898e-08	1.21307e-06	Down
lnc-C19orf12-8	21.0675	-1.51206	2.11481e-05	0.000213801	Down
lnc-PAIP2B-2	33.7583	-1.51254	2.33336e-07	3.93269e-06	Down
lnc-COPZ2-1	37.1061	-1.51773	9.39558e-08	1.72113e-06	Down
lnc-CAPN9-4	35.881	-1.51915	6.74292e-08	1.27108e-06	Down
lnc-GABARAPL2-3	21.2664	-1.5224	2.01444e-05	0.000204482	Down
lnc-FAM22E-4	30.6358	-1.52715	6.71474e-07	1.00898e-05	Down
lnc-UBE2S-1	21.4331	-1.53544	1.64368e-05	0.000171737	Down
lnc-USP25-1	239.48	-1.53655	5.82299e-33	9.73761e-31	Down
lnc-TARS-2	20.7565	-1.54163	1.49163e-05	0.000157524	Down
lnc-SPCS2-1	28.2203	-1.54385	1.00355e-06	1.44314e-05	Down
lnc-BIVM-3	18.8292	-1.54513	3.84898e-05	0.000359852	Down
lnc-FUCA2-1	65.5094	-1.54729	9.0648e-12	3.26031e-10	Down
lnc-C1orf55-1	75.148	-1.55189	3.23303e-14	1.58199e-12	Down
lnc-F11-8	69.5709	-1.56532	1.34554e-12	5.3495e-11	Down
lnc-NUDT16-2	20.4285	-1.57098	1.4753e-05	0.000155952	Down
lnc-GABPA-4	45.4125	-1.5818	1.93677e-09	4.91263e-08	Down
lnc-NIF3L1-3	90.271	-1.58187	1.62911e-16	1.0067e-14	Down
lnc-CORO2B-1	106.139	-1.58325	1.16242e-18	8.83168e-17	Down
lnc-POPDC2-1	15.0678	-1.5855	0.000110629	0.000897032	Down
lnc-STRN3-1	30.3032	-1.58768	2.95369e-07	4.86168e-06	Down
lnc-KCNRG-1	129.812	-1.589	1.35269e-19	1.09985e-17	Down
lnc-KIAA1009-2	24.7825	-1.59116	2.06492e-06	2.75226e-05	Down
lnc-SNX14-3	146.734	-1.5938	4.37408e-23	4.60727e-21	Down
lnc-NUDCD2-7	67.078	-1.59396	1.14972e-12	4.61054e-11	Down
lnc-TGFBI-1	19.2894	-1.59455	1.5672e-05	0.0001647	Down
lnc-IER5-3	16.6442	-1.59592	0.000121749	0.000975498	Down
lnc-RP11-1070N10.3.1-3	20.8948	-1.6062	1.41717e-05	0.000150101	Down
lnc-COMMD10-6	27.2413	-1.6078	1.04594e-06	1.49878e-05	Down
lnc-C7orf11-1	16.0438	-1.60916	7.79057e-05	0.000664585	Down
lnc-USP25-3	42.6305	-1.61114	3.94037e-09	9.41337e-08	Down
lnc-SCCPDH-1	116.35	-1.61481	2.95933e-21	2.72746e-19	Down
lnc-C21orf58-1	107.599	-1.61568	2.34627e-17	1.56944e-15	Down
lnc-ANKRD42-1	17.4923	-1.61774	4.11122e-05	0.000380423	Down
lnc-GS1-211B7.1.1-5	57.545	-1.61837	1.05656e-11	3.76256e-10	Down
lnc-PIGN-7	22.3594	-1.61902	3.31776e-06	4.20613e-05	Down
lnc-CCDC90B-3	17.4803	-1.62333	2.8173e-05	0.000273977	Down
lnc-ZNF846-2	27.3982	-1.62474	3.93337e-07	6.27367e-06	Down
lnc-CNKSR3-5	31.8016	-1.62826	1.12993e-07	2.03878e-06	Down
lnc-FAM71F2-5	38.7485	-1.62981	2.83443e-09	6.99274e-08	Down
lnc-LYRM7-5	17.6564	-1.63322	3.31187e-05	0.000315547	Down
lnc-DICER1-3	35.6645	-1.63725	1.12324e-07	2.02784e-06	Down
lnc-RP1-239B22.1.1-3	30.4938	-1.63909	1.1224e-07	2.02745e-06	Down
lnc-FAM111A-1	15.5616	-1.64143	5.08019e-05	0.00045883	Down
lnc-CHST6-1	32.7638	-1.64521	5.34991e-08	1.03188e-06	Down
lnc-DPYD-3	139.997	-1.64623	4.57477e-22	4.45689e-20	Down
lnc-OGFRL1-6	262.85	-1.65611	1.10577e-36	2.21441e-34	Down
lnc-CASD1-1	17.1717	-1.65846	2.51947e-05	0.000248433	Down
lnc-TET1-1	87.462	-1.65932	2.01338e-16	1.22319e-14	Down
lnc-METTL19-2	15.6879	-1.66109	4.24984e-05	0.000392092	Down
lnc-AC103801.2-1	16.5305	-1.66158	3.74943e-05	0.000351761	Down
lnc-ELF5-1	21.5478	-1.66194	4.78598e-06	5.79137e-05	Down
lnc-DPYD-2	40.1673	-1.66372	1.31577e-09	3.41217e-08	Down
lnc-PKIA-1	25.9077	-1.66903	5.8115e-07	8.85149e-06	Down
lnc-MANEA-6	16.6943	-1.67008	4.6164e-05	0.000421224	Down
lnc-SP3-4	22.353	-1.67271	2.03344e-06	2.72149e-05	Down
lnc-CTH-4	33.2412	-1.67273	2.24913e-08	4.66239e-07	Down
lnc-FAM164A-4	33.3211	-1.68336	2.32412e-08	4.79943e-07	Down
lnc-ZC3H15-2	67.0614	-1.6871	4.16825e-13	1.7723e-11	Down
lnc-S100A13-1	25.5866	-1.69098	9.73685e-07	1.4058e-05	Down
lnc-PGRMC2-2	29.162	-1.69183	7.4705e-08	1.40253e-06	Down
lnc-MKNK2-1	16.0292	-1.69494	2.56143e-05	0.000251964	Down
lnc-SLC38A11-2	21.8594	-1.69512	1.64553e-06	2.25346e-05	Down
lnc-ZKSCAN2-3	13.0948	-1.69516	0.000110235	0.000895628	Down
lnc-ZFYVE1-1	17.6696	-1.69877	1.99145e-05	0.000202592	Down
lnc-HDDC2-12	42.5841	-1.70561	1.98203e-10	5.84024e-09	Down
lnc-IRAK3-1	14.0736	-1.70987	0.000105472	0.000862671	Down
lnc-GJC1-1	14.8897	-1.73251	3.27112e-05	0.000312185	Down
lnc-NR1I2-1	108.204	-1.73289	1.01773e-21	9.62596e-20	Down
lnc-ACYP2-8	20.2036	-1.73611	4.42792e-06	5.42898e-05	Down
lnc-COPG-3	12.7975	-1.74348	9.4845e-05	0.000787349	Down
lnc-OLA1-4	33.0148	-1.74389	7.88847e-09	1.77968e-07	Down
lnc-CLN6-1	12.7673	-1.7451	9.87881e-05	0.000816531	Down
lnc-OBFC2A-9	69.4053	-1.74577	1.07592e-14	5.62985e-13	Down
lnc-DFFB-1	24.944	-1.75621	1.95657e-07	3.36443e-06	Down
lnc-PRDM9-11	29.4549	-1.75822	2.11366e-08	4.40973e-07	Down
lnc-DCAF10-2	43.2545	-1.76195	5.70601e-11	1.82739e-09	Down
lnc-ZNF730-11	100.324	-1.76261	1.15953e-19	9.47545e-18	Down
lnc-TARS-4	20.5614	-1.76416	2.39895e-06	3.15216e-05	Down
lnc-SNTG2-4	12.9137	-1.76621	8.6132e-05	0.000723536	Down
lnc-AK5-1	37.2276	-1.76694	6.94043e-10	1.87322e-08	Down
lnc-TAS2R10-1	35.7697	-1.7703	1.39319e-09	3.60142e-08	Down
lnc-MED1-2	13.7572	-1.77222	4.52282e-05	0.000413439	Down
lnc-LRRC37A2-1	31.5422	-1.77682	5.50843e-08	1.05776e-06	Down
lnc-USPL1-3	25.2591	-1.77928	1.29317e-07	2.30006e-06	Down
lnc-KCNK12-4	17.6086	-1.78429	5.74485e-06	6.80199e-05	Down
lnc-RHD-4	33.0093	-1.78599	2.9783e-09	7.31984e-08	Down
lnc-RGMB-5	12.2834	-1.78861	7.2777e-05	0.000627267	Down
lnc-KLHL8-2	28.4982	-1.78903	2.98074e-08	6.03251e-07	Down
lnc-SP6-2	42.4104	-1.79311	3.85572e-11	1.26223e-09	Down
lnc-ATP1A1-1	13.9066	-1.79326	3.47927e-05	0.000329876	Down
lnc-RPS16-1	47.2183	-1.80233	5.10641e-12	1.90855e-10	Down
lnc-GOLPH3-1	28.1683	-1.81558	2.56241e-08	5.24146e-07	Down
lnc-ACTR6-4	17.29	-1.8212	6.57998e-06	7.65666e-05	Down
lnc-UPRT-4	47.9424	-1.82293	2.2381e-12	8.71651e-11	Down
lnc-CCDC85A-7	21.9882	-1.82571	3.80149e-07	6.08426e-06	Down
lnc-AC139099.1-1	12.6027	-1.82923	4.84385e-05	0.000439195	Down
lnc-SUCLA2-3	15.0051	-1.83147	1.98778e-05	0.000202409	Down
lnc-ZSCAN12-2	18.2852	-1.83981	2.57817e-06	3.36854e-05	Down
lnc-OPN4-1	17.4518	-1.83981	4.13979e-06	5.12607e-05	Down
lnc-ARF6-5	16.623	-1.84233	5.52004e-06	6.58145e-05	Down
lnc-CNTF-2	36.5327	-1.84445	5.64171e-10	1.55504e-08	Down
lnc-MICALCL-5	12.7544	-1.85021	3.9653e-05	0.000369237	Down
lnc-AL669831.1-4	33.489	-1.85155	1.06802e-09	2.80784e-08	Down
lnc-RIMS3-6	19.2345	-1.85316	1.85775e-06	2.51331e-05	Down
lnc-MTRR-11	12.1084	-1.86117	6.83282e-05	0.000593972	Down
lnc-AL669831.1-6	56.9783	-1.86166	2.41632e-14	1.20973e-12	Down
lnc-SYT1-6	12.1368	-1.8622	5.59998e-05	0.000499793	Down
lnc-TMEM135-5	22.4558	-1.86234	2.61719e-07	4.36315e-06	Down
lnc-PSMF1-1	11.4501	-1.87704	0.000102489	0.000842187	Down
lnc-HSPD1-1	74.5185	-1.88391	7.75323e-18	5.37458e-16	Down
lnc-TRIM62-3	23.0731	-1.9062	1.74587e-07	3.0396e-06	Down
lnc-CTDSP2-2	14.8509	-1.90858	7.43142e-06	8.53417e-05	Down
lnc-SULF2-5	10.0145	-1.91409	0.000117535	0.000945937	Down
lnc-TSEN2-3	20.8022	-1.92491	3.7425e-07	6.00169e-06	Down
lnc-NFKBIZ-3	23.4369	-1.92943	8.13749e-08	1.51114e-06	Down
lnc-PDE7B-1	15.1532	-1.93186	8.95772e-06	0.00010066	Down
lnc-ZNF252-2	12.7791	-1.93957	2.7099e-05	0.000265042	Down
lnc-CPO-6	21.9999	-1.94619	1.26726e-07	2.25893e-06	Down
lnc-PTPN12-1	31.994	-1.94817	3.71189e-10	1.04934e-08	Down
lnc-NAALAD2-2	36.1889	-1.94942	3.79472e-11	1.24478e-09	Down
lnc-SNX14-2	14.5476	-1.95008	1.11248e-05	0.000121273	Down
lnc-PCDH20-21	12.7566	-1.95497	1.65841e-05	0.000173165	Down
lnc-DNAJC10-2	30.7156	-1.9558	4.23603e-09	1.00604e-07	Down
lnc-FTSJ3-1	11.136	-1.95665	5.05534e-05	0.000457221	Down
lnc-VCAN-5	28.874	-1.96247	3.85677e-09	9.22725e-08	Down
lnc-POLR1D-1	16.2722	-1.9631	4.44286e-06	5.44111e-05	Down
lnc-LYRM7-4	9.53216	-1.96669	0.000118944	0.000956801	Down
lnc-DKK3-6	12.1023	-1.97636	2.46223e-05	0.000243833	Down
lnc-AC087650.1-2	94.9482	-1.97722	2.14931e-23	2.31655e-21	Down
lnc-OTOGL-1	54.9527	-1.98496	9.76651e-16	5.6278e-14	Down
lnc-RAD23B-2	10.4917	-1.98511	6.2732e-05	0.000550338	Down
lnc-RASSF4-1	13.883	-1.98557	7.54283e-06	8.64986e-05	Down
lnc-CDC42SE2-1	36.1612	-1.9872	3.80861e-11	1.24807e-09	Down
lnc-NIPBL-3	211.27	-1.99103	1.04289e-47	2.66406e-45	Down
lnc-ADAP2-3	19.3313	-1.99689	1.10142e-06	1.57097e-05	Down
lnc-TRMT11-1	211.33	-1.99886	2.96678e-44	6.97452e-42	Down
lnc-RFWD2-4	20.023	-2.00003	1.57126e-07	2.75391e-06	Down
lnc-RD3-7	9.66486	-2.00078	8.008e-05	0.000679737	Down
lnc-DIMT1-3	12.2444	-2.00154	1.71864e-05	0.000178534	Down
lnc-SLC7A7-1	9.66373	-2.00224	7.69641e-05	0.00065759	Down
lnc-C20orf94-3	10.6106	-2.01176	5.05939e-05	0.00045746	Down
lnc-UPK1B-1	11.4559	-2.01221	2.19544e-05	0.000220996	Down
lnc-CDC40-3	21.9591	-2.01643	4.22373e-08	8.3147e-07	Down
lnc-IL20RA-3	10.6451	-2.02248	3.30457e-05	0.000314944	Down
lnc-AC009336.1-11	11.6013	-2.03012	2.01211e-05	0.00020431	Down
lnc-RDH10-3	47.8518	-2.03124	9.71287e-14	4.44436e-12	Down
lnc-NIT1-1	133.644	-2.03143	2.28341e-34	4.07024e-32	Down
lnc-ROCK1-1	13.3781	-2.03153	7.43507e-06	8.53534e-05	Down
lnc-C15orf37-4	47.1514	-2.03763	2.52542e-13	1.09678e-11	Down
lnc-SCRN3-9	13.3917	-2.03781	5.35506e-06	6.40593e-05	Down
lnc-C15orf41-8	43.4137	-2.04106	1.55217e-13	6.90747e-12	Down
lnc-C10orf10-4	34.7134	-2.0414	3.17668e-11	1.05376e-09	Down
lnc-AC007952.2-2	92.9796	-2.05302	5.72913e-24	6.49875e-22	Down
lnc-KLHDC9-6	32.2715	-2.05618	7.9546e-11	2.48376e-09	Down
lnc-KATNAL2-5	21.6038	-2.0582	4.39415e-08	8.6397e-07	Down
lnc-RBX1-3	9.18398	-2.06371	7.30591e-05	0.000629364	Down
lnc-CHD1-4	19.0243	-2.07002	1.29184e-07	2.29895e-06	Down
lnc-TRPM5-1	15.6544	-2.07468	1.90201e-06	2.5657e-05	Down
lnc-SMAD4-3	35.8265	-2.09425	1.65196e-11	5.73187e-10	Down
lnc-TMEM22-1	16.6018	-2.09689	4.44879e-07	6.98923e-06	Down
lnc-WDR1-1	18.5604	-2.10397	1.25891e-07	2.24651e-06	Down
lnc-GCC1-1	8.54287	-2.11357	7.31544e-05	0.00062985	Down
lnc-RNF216-1	10.4659	-2.12011	2.59898e-05	0.00025518	Down
lnc-S1PR5-1	7.71215	-2.13475	0.000114667	0.0009263	Down
lnc-FAIM-3	41.346	-2.13501	1.06969e-13	4.87398e-12	Down
lnc-IFT81-4	12.4196	-2.13694	5.31692e-06	6.36735e-05	Down
lnc-SGTB-3	8.70398	-2.13956	5.86616e-05	0.000520684	Down
lnc-ZNF654-1	15.3176	-2.1444	9.8981e-07	1.42654e-05	Down
lnc-CTR9-1	15.3072	-2.15038	7.29893e-07	1.0857e-05	Down
lnc-KLHL7-2	9.66435	-2.15091	2.64341e-05	0.000259008	Down
lnc-HMGB2-5	22.0565	-2.15581	2.67131e-08	5.45391e-07	Down
lnc-SREK1-1	8.86163	-2.15774	5.41894e-05	0.000485907	Down
lnc-LEF1-2	12.5762	-2.16012	3.66681e-06	4.6001e-05	Down
lnc-C5orf42-2	31.4635	-2.16055	1.64615e-11	5.7178e-10	Down
lnc-IGIP-1	10.8012	-2.17103	1.2813e-05	0.000137097	Down
lnc-RNPC3-4	8.84752	-2.17459	3.94955e-05	0.000368193	Down
lnc-GALNT1-1	15.639	-2.17868	5.61107e-07	8.59463e-06	Down
lnc-C12orf35-6	19.5083	-2.18678	3.21236e-08	6.45696e-07	Down
lnc-KCNB2-2	18.7282	-2.19105	7.81553e-08	1.46139e-06	Down
lnc-HERC1-5	8.03661	-2.19166	6.90279e-05	0.000598451	Down
lnc-SIRPA-3	9.01641	-2.19576	3.32461e-05	0.000316667	Down
lnc-PFKP-9	11.1125	-2.20318	1.11727e-05	0.000121714	Down
lnc-NHLH1-1	9.16936	-2.21918	2.87087e-05	0.000278353	Down
lnc-LGR5-1	8.20634	-2.2193	5.51611e-05	0.000493121	Down
lnc-ZNF329-2	9.16525	-2.22676	2.37233e-05	0.000235578	Down
lnc-ZNF236-1	15.1438	-2.22775	5.35273e-07	8.23391e-06	Down
lnc-RD3-6	7.38236	-2.2422	9.53798e-05	0.000791181	Down
lnc-UTP3-1	10.3122	-2.24439	1.01444e-05	0.000111712	Down
lnc-HMGB2-1	11.2643	-2.24708	4.54039e-06	5.5251e-05	Down
lnc-RNF146-3	32.2592	-2.24788	5.13285e-12	1.91402e-10	Down
lnc-NIN-1	9.32372	-2.25519	1.71788e-05	0.000178512	Down
lnc-TGFBR2-1	64.353	-2.25566	1.95591e-20	1.70574e-18	Down
lnc-PTGIR-4	25.4597	-2.26243	3.09899e-10	8.87356e-09	Down
lnc-PTCH1-3	15.4558	-2.26752	2.23467e-07	3.79339e-06	Down
lnc-ECHDC1-1	14.4921	-2.26985	4.72048e-07	7.37677e-06	Down
lnc-ANKRD27-2	39.6589	-2.27038	2.44399e-14	1.2217e-12	Down
lnc-MON2-2	307.4	-2.27302	6.81539e-79	2.9879e-76	Down
lnc-CYP27A1-2	8.51698	-2.27478	3.2151e-05	0.000307864	Down
lnc-RWDD1-1	19.8268	-2.28908	1.34945e-08	2.93621e-07	Down
lnc-RAD51B-1	12.8799	-2.31039	1.30264e-06	1.82787e-05	Down
lnc-C2orf89-2	23.3309	-2.31871	1.36369e-09	3.52798e-08	Down
lnc-SOCS6-1	11.9106	-2.33243	1.54107e-06	2.12746e-05	Down
lnc-KBTBD6-1	46.5591	-2.34125	3.49562e-17	2.29565e-15	Down
lnc-CHST4-3	23.5044	-2.34199	3.19004e-10	9.11015e-09	Down
lnc-FRG1B-1	20.4416	-2.34376	4.35775e-09	1.03118e-07	Down
lnc-CNOT6-6	9.95284	-2.35426	6.0287e-06	7.08121e-05	Down
lnc-TMEM242-7	6.90603	-2.36034	5.93671e-05	0.000525405	Down
lnc-CA4-2	34.7499	-2.36628	1.03468e-12	4.18542e-11	Down
lnc-LPHN2-1	48.3124	-2.36665	7.73405e-18	5.37276e-16	Down
lnc-SLC25A29-4	9.00627	-2.36743	1.094e-05	0.00011954	Down
lnc-ZNF398-3	5.94304	-2.38754	9.76686e-05	0.000807645	Down
lnc-PEX7-2	5.92096	-2.3907	9.62046e-05	0.000796801	Down
lnc-QPCT-3	12.3816	-2.39365	7.10553e-07	1.05985e-05	Down
lnc-C18orf25-1	13.4953	-2.39727	3.25796e-07	5.31664e-06	Down
lnc-MTHFS-1	9.14756	-2.39786	7.80084e-06	8.91191e-05	Down
lnc-TUSC5-3	5.92955	-2.40144	8.29492e-05	0.000701339	Down
lnc-ASAP2-5	7.05215	-2.40942	3.58931e-05	0.000338797	Down
lnc-INPP4B-2	9.32217	-2.41094	7.80156e-06	8.91191e-05	Down
lnc-PLN-2	6.0828	-2.42112	7.75526e-05	0.000661747	Down
lnc-TUSC5-1	6.09404	-2.43592	6.30944e-05	0.000553219	Down
lnc-LRRC7-1	16.2194	-2.44277	5.34838e-08	1.03188e-06	Down
lnc-RFWD2-1	7.37777	-2.45076	2.86754e-05	0.000278113	Down
lnc-BBOX1-5	12.862	-2.45137	3.28214e-07	5.3534e-06	Down
lnc-ENOSF1-1	7.37101	-2.45817	2.53007e-05	0.000249257	Down
lnc-MARVELD3-3	5.12314	-2.46598	0.000109761	0.000892446	Down
lnc-GJA10-10	5.12765	-2.46845	0.000107151	0.00087407	Down
lnc-ATF2-2	28.0118	-2.47122	1.65954e-11	5.75201e-10	Down
lnc-TIPARP-1	9.78898	-2.48696	3.42449e-06	4.32454e-05	Down
lnc-SUMF1-3	9.79907	-2.48715	3.20983e-06	4.08572e-05	Down
lnc-EFHD1-1	8.64581	-2.49445	7.19964e-06	8.28853e-05	Down
lnc-CAPZA3-3	37.0288	-2.52646	3.31112e-15	1.81146e-13	Down
lnc-NFKBIZ-2	25.4302	-2.53616	1.07329e-11	3.81376e-10	Down
lnc-KIAA0513-4	10.1101	-2.54561	1.43731e-06	1.99868e-05	Down
lnc-USP14-3	16.0484	-2.5469	1.47549e-08	3.17848e-07	Down
lnc-PAPPA2-7	53.0247	-2.55583	4.06117e-20	3.43105e-18	Down
lnc-GABPA-16	13.8121	-2.56293	6.40719e-08	1.21307e-06	Down
lnc-FILIP1-1	4.31603	-2.56594	0.000112098	0.000907579	Down
lnc-BMI1-4	4.31564	-2.56789	0.000110463	0.000896807	Down
lnc-HIST1H3A-1	6.7291	-2.57417	1.87555e-05	0.000192187	Down
lnc-ATP6V0E1-1	6.72725	-2.57651	1.80214e-05	0.000185957	Down
lnc-C2CD4A-12	8.00196	-2.58022	7.48904e-06	8.59425e-05	Down
lnc-CLDN24-1	5.60241	-2.58775	4.18669e-05	0.000386634	Down
lnc-KIAA1755-2	43.5868	-2.60152	5.42009e-18	3.8731e-16	Down
lnc-DUT-1	6.89848	-2.60272	1.44156e-05	0.000152535	Down
lnc-SMC6-1	11.8813	-2.62009	2.09882e-07	3.58935e-06	Down
lnc-RPN2-1	8.33839	-2.62353	5.12138e-06	6.15591e-05	Down
lnc-DYNC1I1-4	7.05171	-2.62628	1.20507e-05	0.000130056	Down
lnc-UGP2-3	7.0274	-2.62913	1.21562e-05	0.00013102	Down
lnc-FER-2	48.4174	-2.64264	2.78989e-20	2.40079e-18	Down
lnc-RPL19-3	15.9071	-2.6469	6.7472e-09	1.53825e-07	Down
lnc-SRRM2-1	21.0277	-2.65025	1.59204e-10	4.76026e-09	Down
lnc-DLGAP1-1	4.62252	-2.6566	5.77944e-05	0.00051383	Down
lnc-BUB1B-1	10.9059	-2.65929	3.43661e-07	5.57732e-06	Down
lnc-MRPS9-2	3.50965	-2.66368	0.000115569	0.000932428	Down
lnc-AKR1B1-3	34.1896	-2.68162	2.67922e-15	1.47822e-13	Down
lnc-CASP3-1	4.78476	-2.69287	4.43054e-05	0.000405828	Down
lnc-USP12-5	47.4349	-2.69424	4.12777e-20	3.47826e-18	Down
lnc-FUS-1	8.64795	-2.70621	1.7181e-06	2.33803e-05	Down
lnc-TNFRSF1A-3	4.7911	-2.71179	3.66033e-05	0.000344398	Down
lnc-SLC25A35-2	3.50402	-2.72142	7.6529e-05	0.000654562	Down
lnc-ARFIP1-3	6.22775	-2.73431	1.18975e-05	0.000128612	Down
lnc-ARID2-10	24.8811	-2.74502	1.22369e-12	4.88904e-11	Down
lnc-KLHL20-3	3.65838	-2.74675	6.5115e-05	0.000569089	Down
lnc-RPN2-3	4.94884	-2.7518	2.66908e-05	0.000261366	Down
lnc-OSTC-2	7.67635	-2.76094	3.05538e-06	3.91116e-05	Down
lnc-ECI2-7	3.66289	-2.76166	5.83067e-05	0.000517959	Down
lnc-HSP90AA1-11	3.66514	-2.76728	5.59077e-05	0.000499108	Down
lnc-ROPN1L-3	3.66289	-2.77066	5.44887e-05	0.000487917	Down
lnc-FCGR1B-7	18.5967	-2.77346	2.85267e-10	8.21175e-09	Down
lnc-ADSS-3	5.11108	-2.78487	2.07214e-05	0.000209748	Down
lnc-THBS4-4	14.7522	-2.79474	5.85083e-09	1.35387e-07	Down
lnc-SLC12A3-2	6.55742	-2.80698	5.77426e-06	6.82684e-05	Down
lnc-TGM6-3	12.1874	-2.8091	5.88609e-08	1.12327e-06	Down
lnc-SLC44A5-4	3.8195	-2.81884	3.87081e-05	0.00036158	Down
lnc-FOXS1-1	6.7077	-2.82997	4.889e-06	5.90063e-05	Down
lnc-KIF18A-1	10.8913	-2.83106	1.28446e-07	2.28707e-06	Down
lnc-ADCY2-9	6.70096	-2.83541	4.6164e-06	5.6029e-05	Down
lnc-ATG3-1	20.8481	-2.84362	1.61669e-11	5.62149e-10	Down
lnc-RCOR1-2	12.67	-2.84568	5.00574e-08	9.71993e-07	Down
lnc-NPIPL2-2	11.2079	-2.87069	8.16981e-08	1.51628e-06	Down
lnc-RFWD2-3	5.42808	-2.8707	9.87647e-06	0.000109207	Down
lnc-DOK6-1	15.5641	-2.87231	1.68854e-09	4.31676e-08	Down
lnc-NXPH3-1	24.2175	-2.87488	8.13578e-13	3.34526e-11	Down
lnc-CCDC7-6	18.4366	-2.87518	1.26572e-10	3.82331e-09	Down
lnc-TGM6-2	33.0645	-2.88274	3.37782e-16	2.0181e-14	Down
lnc-SRSF6-5	5.58807	-2.90735	7.19274e-06	8.28353e-05	Down
lnc-PTPN14-1	45.9215	-2.92518	4.44298e-21	4.06026e-19	Down
lnc-CTTNBP2-3	28.2225	-2.93402	1.83443e-14	9.32797e-13	Down
lnc-ACTN1-1	11.834	-2.95083	2.85778e-08	5.80176e-07	Down
lnc-SYT1-3	37.2143	-2.95373	9.73967e-10	2.57518e-08	Down
lnc-CLDN24-2	8.96669	-2.97365	2.93689e-07	4.83648e-06	Down
lnc-ABI1-7	6.06089	-2.99945	3.25588e-06	4.13738e-05	Down
lnc-PRRC2C-3	9.43396	-3.05002	1.163e-07	2.09147e-06	Down
lnc-ABT1-5	25.9586	-3.05699	1.58722e-13	7.05379e-12	Down
lnc-LANCL2-7	33.0324	-3.09716	4.60098e-17	2.99128e-15	Down
lnc-SREK1-3	4.77719	-3.09785	4.36926e-06	5.36719e-05	Down
lnc-RPN2-2	4.93718	-3.12439	3.53799e-06	4.45399e-05	Down
lnc-CYP3A43-1	25.6324	-3.15071	1.9851e-14	1.00469e-12	Down
lnc-FAM187B-4	5.09604	-3.16799	2.42069e-06	3.17558e-05	Down
lnc-HDAC9-11	6.86535	-3.16892	6.22352e-07	9.42154e-06	Down
lnc-CCDC7-4	5.09604	-3.17334	2.2976e-06	3.03003e-05	Down
lnc-ALPK2-7	21.6358	-3.22462	6.17258e-13	2.57392e-11	Down
lnc-LEKR1-5	23.5273	-3.22955	1.50698e-13	6.73409e-12	Down
lnc-PRRC2C-2	44.5456	-3.27161	6.30062e-22	6.06542e-20	Down
lnc-ZC3H12C-2	18.5783	-3.27708	5.10505e-12	1.90855e-10	Down
lnc-IVNS1ABP-3	78.0493	-3.27978	3.84657e-35	7.17186e-33	Down
lnc-RP11-1007G5.2.1-5	5.73826	-3.30098	7.43093e-07	1.1018e-05	Down
lnc-CXCR5-1	5.73037	-3.30747	6.92971e-07	1.03792e-05	Down
lnc-C7orf11-5	21.308	-3.31839	8.28831e-13	3.40366e-11	Down
lnc-MRPS14-1	58.4842	-3.35396	1.26935e-28	1.8141e-26	Down
lnc-PCIF1-1	34.5868	-3.41309	4.66432e-19	3.66392e-17	Down
lnc-NXPH2-1	10.7075	-3.43067	7.24993e-09	1.64708e-07	Down
lnc-LMOD2-1	14.8864	-3.43966	1.34652e-10	4.05985e-09	Down
lnc-MIOS-2	8.45286	-3.44802	2.94588e-08	5.96568e-07	Down
lnc-EPB41-4	15.9793	-3.56913	9.91537e-12	3.55049e-10	Down
lnc-LUC7L2-2	12.1368	-3.61469	5.488e-10	1.51654e-08	Down
lnc-DIRC1-1	16.6126	-3.61865	4.78823e-12	1.8e-10	Down
lnc-LUC7L2-1	34.3943	-3.69051	5.2678e-20	4.40458e-18	Down
lnc-MKLN1-6	21.1058	-3.73589	1.23006e-13	5.55015e-12	Down
lnc-GAPT-3	18.8542	-3.77079	4.66638e-13	1.97118e-11	Down
lnc-PPP2R5B-6	14.0335	-3.82029	2.38904e-11	8.05669e-10	Down
lnc-FAM21A-2	14.3647	-3.85962	1.15051e-11	4.06588e-10	Down
lnc-ITGA11-1	10.1898	-4.01972	2.54278e-10	7.36544e-09	Down
lnc-DHX9-1	16.2575	-4.28453	2.49665e-13	1.08574e-11	Down
lnc-OLFML3-5	23.2704	-4.73579	7.79075e-17	4.94695e-15	Down
lnc-SLC1A2-4	44.3638	-4.7799	8.08216e-25	9.46575e-23	Down
lnc-PRSS16-1	28.2121	-4.96921	7.88569e-19	6.12028e-17	Down
