# Supplementary material for: Differential transcription profiles of long non-coding RNAs in primary human brain microvascular endothelial cells in response to meningitic Escherichia coli
Source: Sci Rep. 2016 Dec 13;6:38903. doi: 10.1038/srep38903 (PMC5153642; doi:10.1038/srep38903)
Supplement: Supplemental Table 5 [file srep38903-s6.xls]

## Sheet: Sheet1
Differential transcription profiles of long non-coding RNAs in primary human brain microvascular endothelial cells in response to meningitic Escherichia coli Ruicheng Yang, Fei Huang, Jiyang Fu, Beibei Dou, Bojie Xu, Ling Miao, Wentong Liu, Xiaopei Yang, Chen Tan, Huanchun Chen, Xiangru Wang
Supplemental Table 5. Cis analysis of novel lncRNAs and mRNAs.
chr	LncRNA	LncRNA_Strand	mRNA	mRNA_Strand	RelationShip	Cor
chrX	XLOC_184745	-	26576	+	overlap	0.698925
chrX	XLOC_184745	-	3421	-	Downstream:1599	0.925246
chrX	XLOC_184511	-	79366	-	overlap	0.673669
chrX	XLOC_184334	-	4943	+	Upstream:4705	-0.695192
chrX	XLOC_184334	-	5935	+	overlap	-0.637676
chrX	XLOC_184149	+	26576	+	Downstream:14552	0.829011
chrX	XLOC_184149	+	5365	+	overlap	0.710299
chrX	XLOC_184052	+	10735	+	Downstream:90603	0.775995
chrX	XLOC_184052	+	331	+	Intron	0.696015
chrX	XLOC_184007	+	54521	+	Intron	0.783718
chrX	XLOC_183999	+	7224	-	Downstream:56907	-0.635132
chrX	XLOC_183982	+	56156	-	Downstream:41616	0.90704
chrX	XLOC_183846	+	554203	+	Intron	0.770862
chrX	XLOC_183842	+	NM_001300884	+	overlap	0.684879
chrX	XLOC_183738	+	29057	-	Upstream:53288	0.929673
chrX	XLOC_183738	+	54328	+	overlap	0.930904
chrX	XLOC_183660	+	641339	-	Intron	0.692589
chrUn_gl000222	XLOC_183307	+	401074	-	Downstream:36108	0.798182
chrUn_gl000220	XLOC_183231	-	100008587	+	overlap	0.839247
chrUn_gl000220	XLOC_183228	-	100008587	+	overlap	0.959185
chrUn_gl000218	XLOC_183188	-	389834	-	Upstream:23789	0.747029
chrUn_gl000218	XLOC_183187	-	389834	-	Upstream:5673	0.923142
chr9	XLOC_175773	-	2176	-	Upstream:96008	0.641997
chr9	XLOC_175773	-	5727	-	Downstream:16163	-0.85813
chr9	XLOC_175762	-	84641	+	Upstream:82564	0.613181
chr9	XLOC_175699	-	55582	-	Intron	0.681147
chr9	XLOC_175664	-	23137	+	Downstream:41236	0.923227
chr9	XLOC_175479	-	92014	-	Downstream:293	0.953872
chr9	XLOC_175397	-	304	+	Downstream:35479	-0.682704
chr9	XLOC_175397	-	441459	+	Upstream:8801	0.634106
chr9	XLOC_175351	-	3456	-	Downstream:58406	0.678526
chr9	XLOC_174652	+	653427	-	Downstream:71600	-0.692099
chr9	XLOC_174545	+	401509	-	Intron	0.912245
chr9	XLOC_174531	+	100289137	-	Upstream:7870	0.850054
chr9	XLOC_174489	+	57704	-	overlap	0.96356
chr9	XLOC_174489	+	9827	+	Downstream:10559	0.883354
chr8	XLOC_167711	-	27161	-	Intron	0.911181
chr8	XLOC_166608	+	23514	+	Intron	0.745555
chr8	XLOC_166495	+	157313	+	Upstream:1903	0.978155
chr7	XLOC_157408	-	116988	+	Intron	0.927963
chr7	XLOC_157408	-	2636	-	Downstream:52074	-0.906927
chr7	XLOC_157212	-	29923	+	Downstream:45830	0.726435
chr7	XLOC_157212	-	3614	-	overlap	0.792361
chr7	XLOC_157155	-	858	+	Downstream:35	-0.896099
chr7	XLOC_156769	-	442578	-	Downstream:24338	0.83324
chr7	XLOC_156579	-	989	+	overlap	0.651327
chr7	XLOC_156103	+	378805	-	Intron	-0.61474
chr7	XLOC_155833	+	57154	-	Intron	0.851219
chr7	XLOC_155730	+	100133091	+	Intron	0.717015
chr7	XLOC_155539	+	10793	+	Downstream:62860	0.92184
chr7	XLOC_155539	+	7697	+	Intron	0.626834
chr7	XLOC_155529	+	728927	+	Intron	0.694228
chr7	XLOC_155242	+	6119	-	Intron	-0.833717
chr6	XLOC_146457	-	9590	+	Intron	0.855673
chr6	XLOC_146211	-	23376	+	Downstream:140	0.970189
chr6	XLOC_145752	-	3096	+	Intron	0.869363
chr6	XLOC_145745	-	9247	-	Downstream:90696	0.884333
chr5	XLOC_134397	-	4552	+	Intron	0.649868
chr5	XLOC_134153	+	2760	+	Upstream:1642	0.781916
chr5	XLOC_133882	+	167227	+	overlap	0.816339
chr5	XLOC_133882	+	4163	-	Downstream:33788	0.93201
chr4_gl000194_random	XLOC_133301	-	727764	-	Intron	0.688307
chr4_gl000194_random	XLOC_133299	+	727764	-	Intron	0.657183
chr4	XLOC_122898	-	55646	-	Downstream:29390	-0.810744
chr4	XLOC_122898	-	85013	-	overlap	-0.774619
chr4	XLOC_122192	+	285550	+	overlap	0.737585
chr3	XLOC_110192	-	55164	-	Downstream:21443	-0.795424
chr3	XLOC_109004	+	2632	-	Intron	-0.859037
chr22	XLOC_106123	-	83642	+	overlap	0.787589
chr22	XLOC_106123	-	85378	-	Downstream:7508	0.88246
chr22	XLOC_105961	-	140564	+	Downstream:710	-0.606574
chr22	XLOC_105947	-	400927	-	Intron	-0.793462
chr22	XLOC_105944	-	23764	+	Downstream:72210	0.973694
chr22	XLOC_105944	-	8398	-	overlap	0.966718
chr22	XLOC_105826	-	8563	-	Downstream:7199	-0.824129
chr22	XLOC_105785	-	91355	-	Intron	0.995618
chr22	XLOC_105741	-	29799	-	Intron	-0.670168
chr22	XLOC_105730	-	9127	+	Downstream:888	0.834803
chr22	XLOC_105700	-	1312	+	Downstream:5239	-0.874406
chr22	XLOC_105677	-	51807	+	Downstream:16473	0.620111
chr22	XLOC_105485	+	5155	-	Intron	0.965727
chr22	XLOC_105485	+	6122	-	Downstream:70721	0.97533
chr22	XLOC_105382	+	3985	+	Downstream:23323	0.94041
chr22	XLOC_105377	+	55000	+	overlap	-0.840907
chr21	XLOC_103235	-	6573	-	Downstream:14541	0.674538
chr21	XLOC_103163	-	10311	-	overlap	0.844981
chr21	XLOC_103036	-	391267	-	Downstream:44307	0.783891
chr21	XLOC_103016	-	100132288	-	Intron	-0.863315
chr21	XLOC_102999	+	54059	+	Intron	0.626624
chr21	XLOC_102973	+	54084	-	Downstream:6450	-0.887162
chr21	XLOC_102834	+	10600	+	overlap	0.956395
chr20	XLOC_099095	-	11054	+	overlap	0.845573
chr20	XLOC_099095	-	55257	+	overlap	0.895441
chr20	XLOC_099037	-	128553	+	Intron	0.963198
chr20	XLOC_098817	-	22974	+	Downstream:29268	-0.62599
chr20	XLOC_098817	-	598	-	Intron	0.628063
chr20	XLOC_098788	-	63908	-	overlap	0.774444
chr20	XLOC_098633	-	85364	+	Upstream:18715	0.634298
chr20	XLOC_098626	+	4987	+	Upstream:1578	0.718876
chr20	XLOC_098618	+	54963	-	Downstream:3055	0.9471
chr20	XLOC_098519	+	27304	+	Downstream:13114	0.850272
chr20	XLOC_098519	+	8813	-	overlap	0.926742
chr20	XLOC_098514	+	84612	+	overlap	-0.673196
chr20	XLOC_098499	+	9334	-	Intron	0.655209
chr20	XLOC_098469	+	4318	+	Upstream:5112	-0.613771
chr20	XLOC_098462	+	140831	+	Downstream:13339	0.673798
chr20	XLOC_098373	+	9584	-	Upstream:29614	0.974933
chr20	XLOC_098357	+	26133	-	Intron	0.936043
chr20	XLOC_098351	+	23054	-	Intron	0.713701
chr20	XLOC_098308	+	598	-	Intron	-0.639241
chr20	XLOC_098298	+	284800	+	Downstream:35141	0.897484
chr2	XLOC_084184	-	51776	+	Intron	0.709782
chr2	XLOC_083472	-	9581	-	Intron	-0.885569
chr2	XLOC_082995	+	151050	-	overlap	0.879426
chr19	XLOC_077123	-	7554	+	Downstream:46	0.68784
chr19	XLOC_077111	-	2282	-	Downstream:3177	0.850552
chr19	XLOC_077111	-	79818	-	overlap	0.954278
chr19	XLOC_077047	-	112724	-	Downstream:2188	-0.861642
chr19	XLOC_077001	-	399669	-	Downstream:47324	-0.659365
chr19	XLOC_076999	-	55769	-	overlap	0.684001
chr19	XLOC_076985	-	162962	-	Downstream:14938	-0.92975
chr19	XLOC_076982	-	90317	-	Downstream:18625	0.705284
chr19	XLOC_076941	-	101928378	-	overlap	0.979986
chr19	XLOC_076941	-	11284	-	Downstream:861	0.845594
chr19	XLOC_076927	-	100422979	-	Upstream:18511	0.803152
chr19	XLOC_076927	-	8463	-	Downstream:3585	0.623914
chr19	XLOC_076825	-	8189	-	overlap	0.888281
chr19	XLOC_076813	-	10848	-	overlap	0.96796
chr19	XLOC_076813	-	10849	+	Downstream:7220	0.666927
chr19	XLOC_076772	-	342908	-	Downstream:26234	0.925178
chr19	XLOC_076731	-	10567	-	Downstream:58092	-0.737187
chr19	XLOC_076664	-	147968	-	Downstream:78296	0.613978
chr19	XLOC_076664	-	81	+	Intron	0.72213
chr19	XLOC_076577	-	26330	+	Intron	0.934775
chr19	XLOC_076547	-	2821	+	Intron	0.797318
chr19	XLOC_076547	-	84306	+	Downstream:31399	0.853267
chr19	XLOC_076509	-	101927151	+	overlap	0.775795
chr19	XLOC_076454	-	148206	+	overlap	0.746958
chr19	XLOC_076454	-	170959	+	overlap	0.752827
chr19	XLOC_076451	-	170959	+	Downstream:18328	0.765246
chr19	XLOC_076306	-	5989	-	overlap	-0.948443
chr19	XLOC_076254	-	2057	-	Upstream:9637	0.620572
chr19	XLOC_076254	-	57139	-	overlap	0.768123
chr19	XLOC_076157	-	8744	+	Upstream:46521	0.627752
chr19	XLOC_076157	-	970	-	Downstream:2266	0.644309
chr19	XLOC_076070	-	4616	+	Downstream:13925	-0.67708
chr19	XLOC_075997	-	3004	+	Upstream:11685	-0.897866
chr19	XLOC_075997	-	682	+	Downstream:430	0.723683
chr19	XLOC_075992	-	51298	-	Downstream:17650	-0.707088
chr19	XLOC_075992	-	54531	-	Intron	-0.650688
chr19	XLOC_075948	+	79818	-	Downstream:15752	0.728987
chr19	XLOC_075935	+	388567	+	overlap	0.64844
chr19	XLOC_075894	+	5794	-	overlap	0.967349
chr19	XLOC_075872	+	59283	+	Downstream:37631	-0.819592
chr19	XLOC_075872	+	59284	+	Intron	0.774892
chr19	XLOC_075858	+	147804	+	overlap	0.700528
chr19	XLOC_075858	+	91661	+	Upstream:19950	0.801101
chr19	XLOC_075841	+	125893	-	Downstream:22240	0.942244
chr19	XLOC_075841	+	162967	-	Upstream:35001	0.923004
chr19	XLOC_075733	+	8463	-	overlap	0.884184
chr19	XLOC_075707	+	51171	-	Intron	0.777293
chr19	XLOC_075707	+	57664	-	Downstream:13316	0.748142
chr19	XLOC_075639	+	2696	+	overlap	0.968372
chr19	XLOC_075639	+	442902	-	Upstream:29097	-0.782234
chr19	XLOC_075639	+	693227	+	Downstream:5253	0.918762
chr19	XLOC_075609	+	100616355	-	Upstream:375	0.827963
chr19	XLOC_075603	+	9310	-	Downstream:14125	0.889818
chr19	XLOC_075571	+	3991	-	Downstream:1656	-0.613374
chr19	XLOC_075477	+	126231	-	Downstream:32625	0.634199
chr19	XLOC_075477	+	163115	-	overlap	0.764652
chr19	XLOC_075477	+	84775	-	overlap	0.656895
chr19	XLOC_075444	+	728752	+	Downstream:30161	-0.87961
chr19	XLOC_075366	+	9710	+	Intron	0.892329
chr19	XLOC_075365	+	2821	+	Downstream:9144	0.988149
chr19	XLOC_075365	+	9710	+	overlap	0.808761
chr19	XLOC_075314	+	9534	+	Downstream:15006	0.86508
chr19	XLOC_075253	+	90649	+	Upstream:57270	-0.625939
chr19	XLOC_075249	+	7643	+	Upstream:4745	0.671474
chr19	XLOC_074990	+	100507588	+	overlap	0.869486
chr19	XLOC_074990	+	6618	+	Downstream:1203	0.728396
chr19	XLOC_074896	+	10362	+	Downstream:28171	0.717708
chr19	XLOC_074896	+	126321	-	overlap	0.788775
chr19	XLOC_074855	+	10975	-	Downstream:4722	0.647293
chr19	XLOC_074852	+	148223	-	Downstream:11357	0.958118
chr19	XLOC_074835	+	22904	-	overlap	0.770016
chr19	XLOC_074835	+	6794	+	Downstream:30945	0.697167
chr18	XLOC_071288	-	4087	-	overlap	0.882664
chr18	XLOC_071162	-	125228	-	Intron	0.96002
chr18	XLOC_071162	-	8731	+	Downstream:50230	0.857018
chr18	XLOC_071090	+	9150	+	Intron	0.626091
chr18	XLOC_071055	+	9306	+	overlap	0.843585
chr18	XLOC_071055	+	NR_126336	+	Downstream:20227	0.919187
chr18	XLOC_071023	+	23327	+	Downstream:7717	0.685911
chr18	XLOC_071021	+	23327	+	Downstream:99425	0.678561
chr18	XLOC_070997	+	11201	+	overlap	0.756758
chr18	XLOC_070970	+	9811	+	Intron	0.804777
chr18	XLOC_070887	+	1824	-	overlap	0.952356
chr18	XLOC_070818	+	56984	+	overlap	-0.631107
chr18	XLOC_070777	+	84777	+	Downstream:5275	-0.624766
chr18	XLOC_070777	+	9229	-	Intron	0.686628
chr17_ctg5_hap1	XLOC_070661	-	246744	-	Upstream:11574	-0.949643
chr17	XLOC_066387	-	26502	+	Downstream:320	0.698349
chr17	XLOC_066375	-	2194	-	Upstream:2355	-0.622294
chr17	XLOC_066353	-	339231	-	overlap	0.828078
chr17	XLOC_066290	-	11322	-	overlap	0.970145
chr17	XLOC_066290	-	147138	+	Downstream:15037	0.823743
chr17	XLOC_066290	-	57690	+	overlap	-0.830668
chr17	XLOC_066246	-	85451	+	Intron	-0.632728
chr17	XLOC_066210	-	642843	-	Downstream:8803	-0.708556
chr17	XLOC_066194	-	5608	+	Downstream:87759	-0.827504
chr17	XLOC_066027	-	339210	-	overlap	-0.802801
chr17	XLOC_066027	-	8526	+	Downstream:259	-0.748652
chr17	XLOC_065985	-	102724596	+	Downstream:53736	0.773298
chr17	XLOC_065985	-	22834	-	Intron	0.774106
chr17	XLOC_065965	-	3217	-	Downstream:2176	0.677234
chr17	XLOC_065902	-	9020	-	Intron	0.887579
chr17	XLOC_065871	-	51629	-	Downstream:4303	0.67555
chr17	XLOC_065871	-	6521	-	Upstream:31414	-0.856614
chr17	XLOC_065760	-	782	-	overlap	0.868045
chr17	XLOC_065747	-	100170841	-	Upstream:6497	0.603381
chr17	XLOC_065747	-	100616203	-	overlap	-0.668716
chr17	XLOC_065747	-	4302	+	overlap	0.61828
chr17	XLOC_065724	-	440434	-	overlap	-0.772462
chr17	XLOC_065685	-	64149	-	overlap	0.63112
chr17	XLOC_065578	-	27077	-	Downstream:28419	0.722113
chr17	XLOC_065474	-	6844	-	Upstream:9907	0.935053
chr17	XLOC_065441	-	100529209	+	overlap	-0.746978
chr17	XLOC_065382	-	1497	+	overlap	-0.620354
chr17	XLOC_065367	-	23277	-	Downstream:41615	-0.887791
chr17	XLOC_065367	-	5048	+	Intron	0.692288
chr17	XLOC_065347	-	101927839	+	Downstream:73819	0.909898
chr17	XLOC_065336	-	124997	+	Downstream:259	-0.647456
chr17	XLOC_065280	+	3607	+	Downstream:51595	0.975308
chr17	XLOC_065262	+	284001	-	Intron	0.602582
chr17	XLOC_065226	+	124565	-	Downstream:3524	0.967683
chr17	XLOC_065224	+	146705	-	Downstream:21819	0.785942
chr17	XLOC_065224	+	22994	-	Intron	0.935105
chr17	XLOC_065222	+	10458	+	overlap	-0.719757
chr17	XLOC_065140	+	201294	-	Downstream:32978	-0.652274
chr17	XLOC_065054	+	5718	-	Downstream:410	0.986037
chr17	XLOC_065054	+	9931	-	Upstream:72625	-0.608947
chr17	XLOC_065020	+	90799	+	Intron	0.973994
chr17	XLOC_064968	+	6198	+	overlap	0.921202
chr17	XLOC_064865	+	406972	-	Upstream:14274	0.747383
chr17	XLOC_064544	+	55288	+	overlap	0.85504
chr17	XLOC_064451	+	51701	+	overlap	0.936188
chr17	XLOC_064444	+	26118	+	overlap	0.836097
chr17	XLOC_064278	+	147040	+	Downstream:237	0.792596
chr17	XLOC_064278	+	9744	+	overlap	0.907123
chr17	XLOC_064264	+	54478	+	overlap	0.670282
chr17	XLOC_064258	+	708	-	overlap	-0.807914
chr17	XLOC_064258	+	84268	+	overlap	0.843202
chr17	XLOC_064186	+	4335	-	Downstream:41409	0.823002
chr17	XLOC_064186	+	9905	+	overlap	0.838254
chr17	XLOC_064179	+	101927839	+	Downstream:65548	0.700448
chr17	XLOC_064126	+	64359	-	Intron	0.757459
chr16	XLOC_060515	-	22980	+	Intron	0.962039
chr16	XLOC_060515	-	4157	+	Downstream:9184	0.917297
chr16	XLOC_060508	-	2175	-	overlap	0.984409
chr16	XLOC_060508	-	84501	+	Downstream:19566	0.87445
chr16	XLOC_060433	-	79791	-	Intron	0.919357
chr16	XLOC_060433	-	81631	+	Downstream:8592	-0.947585
chr16	XLOC_060411	-	23406	-	Downstream:60922	0.989831
chr16	XLOC_060411	-	57707	-	overlap	0.948743
chr16	XLOC_060359	-	10428	-	Upstream:9653	-0.6617
chr16	XLOC_060352	-	84937	+	Intron	0.720019
chr16	XLOC_060297	-	283970	-	Intron	0.959529
chr16	XLOC_060288	-	10725	+	Intron	0.669319
chr16	XLOC_060155	-	10265	+	Downstream:2800	0.904086
chr16	XLOC_060155	-	643911	-	overlap	0.822775
chr16	XLOC_060142	-	80205	+	Intron	0.674651
chr16	XLOC_060014	-	487	+	Downstream:137	-0.621717
chr16	XLOC_059983	-	115584	+	Downstream:27453	-0.745526
chr16	XLOC_059983	-	27327	+	Intron	0.891063
chr16	XLOC_059969	-	100132247	+	overlap	0.745774
chr16	XLOC_059969	-	641298	+	Upstream:3270	0.626491
chr16	XLOC_059969	-	653786	+	Downstream:3794	-0.603296
chr16	XLOC_059943	-	23117	-	overlap	0.986557
chr16	XLOC_059719	-	6755	+	Downstream:97	0.803701
chr16	XLOC_059701	-	9727	+	Intron	0.790539
chr16	XLOC_059675	+	172	+	overlap	0.670889
chr16	XLOC_059675	+	79007	-	Downstream:25590	-0.8169
chr16	XLOC_059662	+	8558	+	Downstream:420	0.675677
chr16	XLOC_059650	+	101927817	+	Downstream:45993	0.634777
chr16	XLOC_059613	+	102724467	-	Downstream:31380	-0.777279
chr16	XLOC_059613	+	54758	-	Intron	0.858577
chr16	XLOC_059485	+	463	-	Intron	0.892504
chr16	XLOC_059455	+	1723	+	overlap	0.705462
chr16	XLOC_059455	+	3240	+	Downstream:27615	0.937535
chr16	XLOC_059398	+	23659	+	overlap	-0.661203
chr16	XLOC_059349	+	2806	-	overlap	-0.715715
chr16	XLOC_059314	+	9688	+	Downstream:45991	0.978894
chr16	XLOC_059120	+	100132247	+	Upstream:5235	0.910487
chr16	XLOC_059111	+	1039	-	Downstream:10418	-0.815128
chr16	XLOC_059111	+	55718	+	overlap	0.973782
chr16	XLOC_059099	+	387254	-	overlap	0.945527
chr16	XLOC_058910	+	79412	+	overlap	0.746342
chr16	XLOC_058899	+	652276	+	Downstream:41360	-0.658282
chr15	XLOC_053701	-	64784	+	overlap	-0.830504
chr15	XLOC_053701	-	8826	+	Upstream:24237	0.670227
chr15	XLOC_053643	-	123207	-	overlap	0.761218
chr15	XLOC_053643	-	53339	-	Downstream:4797	0.758136
chr15	XLOC_053545	-	57184	-	overlap	0.673947
chr15	XLOC_053382	-	101928784	+	Downstream:40	0.608714
chr15	XLOC_053382	-	79664	-	overlap	0.672693
chr15	XLOC_053289	-	54822	-	Upstream:17513	0.689618
chr15	XLOC_053289	-	84888	-	Downstream:1421	0.98514
chr15	XLOC_053288	-	54822	-	Upstream:15202	0.728865
chr15	XLOC_053288	-	84888	-	Downstream:3222	0.996377
chr15	XLOC_053210	-	146059	-	overlap	0.976327
chr15	XLOC_053065	+	374666	+	overlap	-0.914129
chr15	XLOC_053043	+	4205	+	overlap	0.810989
chr15	XLOC_052881	+	646938	+	Upstream:1480	0.899435
chr15	XLOC_052831	+	4123	-	Downstream:507	0.653002
chr15	XLOC_052827	+	NM_001301104	+	overlap	0.896411
chr15	XLOC_052816	+	10620	+	overlap	0.978661
chr15	XLOC_052816	+	1198	+	Downstream:10088	0.918276
chr15	XLOC_052795	+	693215	+	Downstream:88607	0.650725
chr15	XLOC_052763	+	54982	-	Downstream:8029	-0.643713
chr15	XLOC_052763	+	91860	-	overlap	0.823951
chr15	XLOC_052673	+	79664	-	Downstream:37272	-0.617855
chr15	XLOC_052665	+	145773	+	Downstream:66305	-0.642598
chr14	XLOC_047634	-	196872	+	Upstream:31456	-0.942624
chr14	XLOC_047634	-	283638	+	Downstream:304	0.627395
chr14	XLOC_047366	-	5890	+	Intron	0.739652
chr14	XLOC_047275	-	5926	+	Downstream:329	-0.605255
chr14	XLOC_047247	-	3958	+	Downstream:71715	-0.66973
chr14	XLOC_047247	-	93487	+	Intron	0.612955
chr14	XLOC_047201	-	27109	+	Downstream:2	-0.911993
chr14	XLOC_047190	-	122769	+	overlap	0.814032
chr14	XLOC_047190	-	6235	-	Upstream:177	-0.699925
chr14	XLOC_047171	-	122553	-	overlap	0.753706
chr14	XLOC_047171	-	5411	+	Downstream:4810	-0.918951
chr14	XLOC_047085	-	57594	-	overlap	0.907393
chr14	XLOC_047085	-	90673	-	Downstream:9813	-0.85489
chr14	XLOC_047078	-	84962	-	Downstream:689	0.983447
chr14	XLOC_046832	+	23768	+	overlap	0.678512
chr14	XLOC_046818	+	9517	-	overlap	0.619593
chr14	XLOC_046712	+	87	-	Intron	0.930264
chr14	XLOC_046659	+	6617	+	overlap	0.971413
chr14	XLOC_046616	+	341880	-	Intron	0.817113
chr14	XLOC_046580	+	23034	+	Intron	0.938662
chr14	XLOC_046369	+	3183	-	Intron	-0.672363
chr13	XLOC_043225	-	8660	-	Intron	0.890981
chr13	XLOC_043019	-	9617	-	overlap	0.94888
chr13	XLOC_043008	-	1997	-	Downstream:9771	0.709959
chr13	XLOC_042987	-	23111	-	Intron	0.967953
chr13	XLOC_042968	-	23047	+	Downstream:58628	0.779866
chr13	XLOC_042920	-	64328	-	overlap	0.78181
chr13	XLOC_042895	+	65110	+	overlap	0.809241
chr13	XLOC_042616	+	11340	+	overlap	0.725
chr13	XLOC_042563	+	9818	+	overlap	0.866036
chr13	XLOC_042525	+	54737	+	overlap	0.868065
chr13	XLOC_042525	+	55269	-	Downstream:25160	0.683829
chr12	XLOC_035344	-	10019	+	Downstream:11493	0.928779
chr12	XLOC_035343	-	10019	+	Downstream:36911	0.971921
chr12	XLOC_035318	-	693204	-	Upstream:4772	0.952968
chr12	XLOC_035227	-	55591	+	Intron	0.889068
chr12	XLOC_035106	-	51643	-	overlap	0.676848
chr12	XLOC_035033	-	5939	+	Intron	0.94644
chr12	XLOC_035033	-	NM_001300905	-	Downstream:18563	0.939999
chr12	XLOC_034979	-	7786	-	Downstream:3104	0.781848
chr12	XLOC_034969	-	3856	-	overlap	0.872436
chr12	XLOC_034969	-	3875	+	Intron	0.945647
chr12	XLOC_034858	-	10138	-	Downstream:20380	0.745845
chr12	XLOC_034759	-	54477	+	Downstream:8606	0.899967
chr12	XLOC_034690	-	3823	-	overlap	-0.953161
chr12	XLOC_034666	-	5830	+	Downstream:56190	0.649163
chr12	XLOC_034666	-	83758	-	overlap	0.818721
chr12	XLOC_034666	-	9746	+	overlap	0.936229
chr12	XLOC_034568	+	10795	+	Downstream:41347	0.912404
chr12	XLOC_034128	+	10818	+	overlap	0.978278
chr12	XLOC_034076	+	57522	+	overlap	0.69082
chr12	XLOC_033819	+	636	+	overlap	0.84719
chr12	XLOC_033692	+	100129361	+	Downstream:23272	0.881527
chr12	XLOC_033692	+	259293	-	overlap	0.746755
chr12	XLOC_033690	+	259290	-	Upstream:23516	0.89612
chr12	XLOC_033690	+	259292	-	overlap	0.660116
chr12	XLOC_033690	+	259293	-	Downstream:1023	0.803309
chr12	XLOC_033684	+	50838	-	Upstream:21	0.905817
chr12	XLOC_033684	+	5555	+	Downstream:6407	0.989803
chr12	XLOC_033637	+	10233	+	Downstream:16531	0.689868
chr12	XLOC_033580	+	NM_001301248	+	Downstream:18469	-0.683842
chr11	XLOC_026756	-	23310	-	overlap	-0.668336
chr11	XLOC_026710	-	84959	+	Intron	-0.683299
chr11	XLOC_026572	-	329	+	Downstream:10451	0.647344
chr11	XLOC_026572	-	330	+	overlap	0.980157
chr11	XLOC_026570	-	10413	+	Intron	-0.682487
chr11	XLOC_026570	-	330	+	Downstream:94304	0.966539
chr11	XLOC_026332	-	254439	+	Downstream:16885	0.742164
chr11	XLOC_026285	-	11007	+	Upstream:6	0.80085
chr11	XLOC_026285	-	83638	-	Downstream:16172	0.862368
chr11	XLOC_026267	-	693197	+	overlap	0.856147
chr11	XLOC_025970	-	NR_125766	-	Intron	0.670976
chr11	XLOC_025944	-	11234	-	overlap	0.822157
chr11	XLOC_025944	-	2965	+	Downstream:5157	-0.796444
chr11	XLOC_025868	-	619562	+	Downstream:1578	-0.975497
chr11	XLOC_025742	+	27034	+	overlap	0.628151
chr11	XLOC_025742	+	29087	-	Upstream:167	-0.775187
chr11	XLOC_025669	+	84959	+	overlap	-0.749293
chr11	XLOC_025587	+	55216	+	overlap	0.65219
chr11	XLOC_025525	+	26973	-	Upstream:27848	0.75201
chr11	XLOC_025294	+	9986	+	Downstream:29924	-0.636161
chr11	XLOC_025246	+	57410	+	Downstream:17626	-0.84169
chr11	XLOC_025073	+	100507401	+	overlap	-0.613662
chr11	XLOC_025073	+	4038	-	Downstream:9834	-0.625052
chr11	XLOC_024949	+	NR_125766	-	Intron	0.66389
chr11	XLOC_024908	+	7166	-	Downstream:90210	0.802749
chr11	XLOC_024733	+	8045	+	Downstream:5063	0.811051
chr10	XLOC_018079	-	657	+	Intron	0.856136
chr10	XLOC_017577	-	22982	-	Intron	0.715664
chr10	XLOC_016694	+	54906	+	Intron	0.650302
chr1	XLOC_003848	-	84919	-	Downstream:647	-0.898595
chr1	XLOC_002150	-	653635	-	Intron	-0.824067
chr1	XLOC_002084	+	9156	+	overlap	0.635561
chr1	XLOC_002013	+	100129094	-	Upstream:58060	0.621584
chr1	XLOC_002013	+	58480	+	Downstream:17639	0.965547
chr1	XLOC_001494	+	25790	-	Downstream:9895	0.647421
