# Supplementary material for: Differential transcription profiles of long non-coding RNAs in primary human brain microvascular endothelial cells in response to meningitic Escherichia coli
Source: Sci Rep. 2016 Dec 13;6:38903. doi: 10.1038/srep38903 (PMC5153642; doi:10.1038/srep38903)
Supplement: Supplemental Table 6 [file srep38903-s7.xls]

## Sheet: lncRNA-mRNA.cis
Differential transcription profiles of long non-coding RNAs in primary human brain microvascular endothelial cells in response to meningitic Escherichia coli Ruicheng Yang, Fei Huang, Jiyang Fu, Beibei Dou, Bojie Xu, Ling Miao, Wentong Liu, Xiaopei Yang, Chen Tan, Huanchun Chen, Xiangru Wang
Supplemental Table 6. Cis analysis of annotated lncRNAs and mRNAs.
chr	LncRNA	LncRNA_Strand	mRNA	mRNA_Strand	RelationShip	Cor
chr3	lnc-ZXDC-1	-	348807	+	Upstream:1045	0.943309
chrX	lnc-ZXDB-3	+	7789	-	Downstream:633	0.853382
chr11	lnc-ZW10-2	-	57646	-	Intron	0.703911
chr11	lnc-ZW10-1	-	80975	-	overlap	0.691124
chr6	lnc-ZUFSP-1	-	345895	+	Downstream:125	0.706586
chr6	lnc-ZUFSP-1	-	51389	+	Upstream:3239	0.774812
chr17	lnc-ZSWIM7-6	-	9611	-	Downstream:33634	0.821142
chr17	lnc-ZSWIM7-1	-	10626	-	overlap	0.675036
chr17	lnc-ZSWIM7-1	-	4213	+	overlap	-0.616439
chr17	lnc-ZSWIM7-1	-	57335	+	overlap	-0.780152
chr17	lnc-ZSWIM7-1	-	9611	-	Downstream:45088	0.729621
chr2	lnc-ZSWIM2-8	-	55854	+	Intron	0.602686
chr2	lnc-ZSWIM2-3	-	55854	+	Downstream:2	0.740667
chr18	lnc-ZSCAN30-5	-	1837	+	Upstream:201	0.616779
chr15	lnc-ZSCAN2-5	+	54993	+	Upstream:7734	0.730366
chr15	lnc-ZSCAN2-5	+	84942	-	Downstream:1854	0.685934
chr19	lnc-ZSCAN22-3	+	116412	-	Downstream:8020	0.606299
chr19	lnc-ZSCAN22-3	+	162968	-	overlap	0.823387
chr15	lnc-ZSCAN2-1	+	9640	+	Downstream:61640	-0.620984
chr19	lnc-ZSCAN1-3	+	80095	-	overlap	0.857554
chr6	lnc-ZSCAN12-2	-	64288	-	Upstream:524	0.950961
chr6	lnc-ZSCAN12-2	-	80317	+	overlap	0.894938
chr6	lnc-ZSCAN12-2	-	9753	-	Downstream:24616	0.67525
chr16	lnc-ZSCAN10-3	-	7755	+	overlap	-0.861285
chr16	lnc-ZSCAN10-3	-	7760	+	Downstream:228	-0.621699
chrX	lnc-ZRSR2-1	+	8905	-	overlap	0.852298
chr5	lnc-ZRSR1-3	+	167227	+	Downstream:90964	0.658008
chr5	lnc-ZRSR1-3	+	7905	-	Intron	0.789606
chr5	lnc-ZRSR1-2	+	167227	+	Downstream:78338	0.939459
chr5	lnc-ZRSR1-2	+	7905	-	Intron	0.789042
chr5	lnc-ZRSR1-1	+	167227	+	Downstream:82708	0.633314
chr5	lnc-ZRSR1-1	+	7905	-	Intron	0.867646
chr10	lnc-ZRANB1-4	+	54764	+	Downstream:19921	0.69334
chr10	lnc-ZRANB1-3	+	23172	+	Upstream:89161	0.78702
chr17	lnc-ZPBP2-4	+	55876	-	Downstream:5910	0.896672
chr16	lnc-ZNRF1-2	+	79152	-	Upstream:96535	0.77127
chr16	lnc-ZNRF1-2	+	79726	-	Downstream:1153	-0.61518
chr16	lnc-ZNRF1-1	+	440387	-	Downstream:55087	0.796462
chr1	lnc-ZNHIT6-1	-	23576	-	overlap	-0.81727
chr1	lnc-ZNHIT6-1	-	3491	+	Downstream:2610	0.803674
chr19	lnc-ZNF98-9	-	100128139	+	Downstream:59	0.646544
chr19	lnc-ZNF93-2	+	56242	+	overlap	0.650944
chr19	lnc-ZNF93-2	+	81931	+	Downstream:22217	0.963989
chr7	lnc-ZNF92-3	+	168374	+	Downstream:54206	-0.849656
chr7	lnc-ZNF92-2	+	168374	+	Downstream:16622	0.646077
chr19	lnc-ZNF90-3	+	7643	+	Downstream:43661	0.604889
chr19	lnc-ZNF90-3	+	91120	-	Intron	0.601518
chr7	lnc-ZNF862-3	+	168544	-	Downstream:38920	0.925261
chr7	lnc-ZNF862-3	+	84626	+	overlap	0.902388
chr7	lnc-ZNF853-2	+	100131017	+	overlap	0.930898
chr7	lnc-ZNF853-2	+	7559	-	Downstream:47428	0.898425
chr16	lnc-ZNF843-2	-	283933	-	Upstream:13683	0.781599
chr16	lnc-ZNF843-2	-	7041	+	Downstream:12418	0.791458
chr16	lnc-ZNF843-2	-	79798	+	overlap	-0.642982
chr19	lnc-ZNF841-1	-	9668	-	Upstream:9669	0.933516
chr19	lnc-ZNF83-8	-	147658	+	Downstream:5211	0.953598
chr19	lnc-ZNF836-4	-	147657	+	overlap	0.827426
chr19	lnc-ZNF836-4	-	162963	+	Downstream:199	0.708489
chr19	lnc-ZNF836-3	-	147657	+	overlap	-0.618676
chr19	lnc-ZNF836-3	-	162963	+	Downstream:38324	-0.797125
chr19	lnc-ZNF836-2	-	90321	+	Downstream:40270	0.608659
chr19	lnc-ZNF83-6	-	55762	+	Downstream:13977	0.645011
chr19	lnc-ZNF83-2	-	55769	-	Downstream:13477	-0.619316
chr19	lnc-ZNF83-1	-	84436	+	Downstream:6294	0.895167
chr16	lnc-ZNF821-1	-	342372	-	Downstream:3802	-0.78395
chr19	lnc-ZNF8-2	+	342945	+	Downstream:25167	-0.687189
chr19	lnc-ZNF8-2	+	7554	+	Upstream:1478	0.922712
chr19	lnc-ZNF816-2	-	100271846	+	Downstream:6854	-0.794404
chr19	lnc-ZNF816-2	-	125893	-	overlap	0.720976
chr19	lnc-ZNF814-2	-	84914	+	overlap	-0.794002
chr19	lnc-ZNF814-1	-	730051	-	Downstream:1206	0.810805
chr19	lnc-ZNF813-3	+	284379	-	Downstream:43778	-0.754183
chr19	lnc-ZNF813-1	+	126017	+	Upstream:4144	-0.60012
chr7	lnc-ZNF800-7	-	2918	-	Intron	0.881791
chr7	lnc-ZNF800-2	-	168850	-	Downstream:5283	0.920024
chr19	lnc-ZNF793-1	+	390927	+	Upstream:5590	0.720027
chr19	lnc-ZNF793-1	+	51276	-	overlap	0.851399
chr19	lnc-ZNF792-4	-	126375	-	Downstream:5148	0.650479
chr19	lnc-ZNF792-4	-	90075	+	Upstream:3865	0.912057
chr19	lnc-ZNF791-3	+	4125	-	Downstream:2522	0.656859
chr19	lnc-ZNF791-2	+	10224	-	Upstream:9822	0.767263
chr19	lnc-ZNF791-2	+	163051	-	Downstream:478	0.832807
chr9	lnc-ZNF79-1	+	64855	-	Downstream:51325	0.824634
chr9	lnc-ZNF79-1	+	90678	+	overlap	0.779696
chr7	lnc-ZNF786-2	-	155054	-	Intron	0.713436
chr16	lnc-ZNF785-2	-	146540	-	Downstream:9000	0.688295
chr16	lnc-ZNF785-1	-	115509	-	Downstream:14637	0.693261
chr16	lnc-ZNF785-1	-	146540	-	Upstream:1890	0.887304
chr19	lnc-ZNF784-1	-	100507290	+	Upstream:2190	-0.761738
chr19	lnc-ZNF784-1	-	147808	-	overlap	0.879911
chr19	lnc-ZNF781-2	-	22835	-	overlap	0.658056
chr19	lnc-ZNF781-2	-	84775	-	Downstream:4099	0.789238
chr19	lnc-ZNF781-1	-	163115	-	Upstream:964	0.866288
chr19	lnc-ZNF781-1	-	84775	-	Downstream:2798	0.640172
chr19	lnc-ZNF780A-3	-	4294	+	Downstream:69575	-0.708728
chr7	lnc-ZNF775-1	+	29803	+	Downstream:1124	0.887143
chr19	lnc-ZNF773-3	+	79744	+	Downstream:4714	0.720813
chr19	lnc-ZNF772-1	-	79744	+	Downstream:10174	-0.824672
chr19	lnc-ZNF77-2	-	79816	+	Downstream:26989	-0.813086
chr15	lnc-ZNF770-1	-	54989	-	Upstream:11605	-0.709675
chr19	lnc-ZNF765-2	+	147804	+	Downstream:6820	-0.872381
chr19	lnc-ZNF765-2	+	91661	+	Upstream:11018	-0.619416
chr16	lnc-ZNF75A-1	+	10127	+	Downstream:15919	-0.90513
chr17	lnc-ZNF750-1	-	79755	-	Downstream:33338	0.85045
chr7	lnc-ZNF746-3	-	79970	-	overlap	0.72602
chr19	lnc-ZNF738-5	+	148203	+	Downstream:64168	0.865151
chr19	lnc-ZNF738-5	+	170959	+	Upstream:89551	0.945949
chr19	lnc-ZNF738-5	+	7562	-	overlap	0.921622
chr19	lnc-ZNF738-4	+	284443	+	overlap	0.832444
chr19	lnc-ZNF738-3	+	148203	+	Downstream:40213	0.881196
chr19	lnc-ZNF738-3	+	7562	-	Intron	0.901569
chr19	lnc-ZNF737-3	-	100302179	-	overlap	0.740195
chr19	lnc-ZNF737-1	-	199777	-	Downstream:36291	0.655369
chr7	lnc-ZNF736-2	+	649395	+	Downstream:44551	-0.794047
chr7	lnc-ZNF736-1	+	649395	+	Downstream:58732	-0.781494
chr4	lnc-ZNF732-9	-	152687	+	overlap	0.81205
chr4	lnc-ZNF732-9	-	255403	+	Downstream:35982	0.858025
chr4	lnc-ZNF732-5	-	693156	+	Downstream:11573	0.848003
chr4	lnc-ZNF732-5	-	7700	+	Intron	0.648866
chr4	lnc-ZNF732-4	-	654254	-	Downstream:4405	0.622159
chr4	lnc-ZNF732-2	-	642280	+	Upstream:12997	0.869495
chr19	lnc-ZNF730-8	+	440519	-	Intron	0.958605
chr19	lnc-ZNF730-6	+	100129543	+	Downstream:20703	0.843202
chr19	lnc-ZNF730-5	+	440519	-	Downstream:73843	0.791228
chr19	lnc-ZNF730-1	+	100129543	+	Downstream:4909	0.743387
chr7	lnc-ZNF727-8	+	442319	+	Upstream:7010	0.872632
chr7	lnc-ZNF727-1	+	442319	+	Upstream:239	0.630853
chr19	lnc-ZNF726-2	+	9534	+	Downstream:46156	0.978698
chr19	lnc-ZNF726-1	+	388524	+	Intron	-0.728746
chr19	lnc-ZNF724P-4	-	440519	-	Downstream:99716	0.874882
chr4	lnc-ZNF721-3	-	5158	+	Downstream:89602	0.650244
chr16	lnc-ZNF720-4	+	124411	+	Downstream:7968	-0.64842
chr16	lnc-ZNF720-2	+	10308	+	overlap	-0.833459
chr7	lnc-ZNF716-3	+	441234	+	Downstream:31411	0.870808
chr19	lnc-ZNF71-4	+	58491	+	Upstream:8682	0.867995
chr19	lnc-ZNF708-7	-	148203	+	overlap	0.679134
chr19	lnc-ZNF708-6	-	148203	+	Intron	0.725519
chr19	lnc-ZNF708-6	-	284443	+	Downstream:22674	0.659413
chr19	lnc-ZNF708-4	-	7562	-	Downstream:1161	0.945449
chr19	lnc-ZNF708-3	-	148203	+	Downstream:67146	0.744074
chr19	lnc-ZNF708-3	-	7562	-	overlap	0.738696
chr19	lnc-ZNF708-2	-	284443	+	Upstream:21634	-0.758772
chr19	lnc-ZNF708-11	-	353088	+	Intron	0.89335
chr8	lnc-ZNF707-3	+	225689	+	overlap	0.781866
chr8	lnc-ZNF705D-2	+	100847066	+	Downstream:94271	0.680024
chr8	lnc-ZNF705D-2	+	389633	-	Downstream:21050	-0.738376
chr12	lnc-ZNF705A-2	+	101927905	+	overlap	0.801297
chr12	lnc-ZNF705A-1	+	653113	-	Downstream:4597	0.96777
chr8	lnc-ZNF704-3	-	65986	+	Upstream:68549	-0.725399
chr8	lnc-ZNF704-1	-	619279	-	Downstream:89315	-0.741464
chr8	lnc-ZNF704-1	-	65986	+	Upstream:8740	0.660487
chr8	lnc-ZNF703-1	+	80139	+	Downstream:10971	0.687466
chr19	lnc-ZNF701-2	+	100529240	-	Intron	0.728008
chr19	lnc-ZNF701-2	+	399669	-	overlap	0.885837
chr19	lnc-ZNF701-2	+	7576	-	overlap	-0.665273
chr19	lnc-ZNF701-2	+	79986	-	Downstream:18247	-0.602921
chr19	lnc-ZNF701-1	+	55762	+	Upstream:4863	0.950274
chr1	lnc-ZNF695-1	-	57116	-	Upstream:25595	-0.783353
chr1	lnc-ZNF695-1	-	93474	-	Downstream:357	0.908446
chr1	lnc-ZNF691-2	+	51058	+	Downstream:20782	0.690977
chr1	lnc-ZNF691-1	+	6513	-	overlap	0.928472
chr1	lnc-ZNF683-3	-	3151	+	Downstream:0	0.782767
chr19	lnc-ZNF682-7	-	100302179	-	Downstream:74703	-0.689435
chr19	lnc-ZNF682-6	-	90649	+	Upstream:20106	0.72544
chr19	lnc-ZNF682-3	-	100302179	-	Downstream:77966	0.737343
chr19	lnc-ZNF682-3	-	7643	+	Upstream:10725	0.776926
chr19	lnc-ZNF681-5	-	9534	+	Intron	0.909648
chr19	lnc-ZNF681-4	-	9534	+	Downstream:23541	0.835855
chr19	lnc-ZNF681-2	-	730087	+	Upstream:18180	0.812626
chr19	lnc-ZNF681-2	-	9534	+	Downstream:75178	0.781504
chr7	lnc-ZNF680-13	-	340252	-	Downstream:75134	-0.764559
chr7	lnc-ZNF679-1	+	728927	+	Intron	0.916017
chr1	lnc-ZNF678-1	+	8476	-	Upstream:75481	0.635057
chrX	lnc-ZNF674-7	-	641339	-	Downstream:40525	0.901325
chrX	lnc-ZNF674-5	-	56548	+	Downstream:13457	0.735292
chr1	lnc-ZNF672-3	+	80851	-	Downstream:109	0.969524
chr1	lnc-ZNF672-2	+	79894	+	overlap	0.70958
chr19	lnc-ZNF671-1	-	54807	+	Downstream:14714	0.707198
chr19	lnc-ZNF665-2	-	79788	-	overlap	0.691587
chr19	lnc-ZNF665-2	-	84671	-	Upstream:143	0.891338
chr19	lnc-ZNF665-1	-	79788	-	overlap	0.642859
chr7	lnc-ZNF655-1	+	221785	+	Downstream:11388	-0.761468
chr3	lnc-ZNF654-2	+	8545	-	Intron	0.865787
chr3	lnc-ZNF654-1	+	285237	+	overlap	0.839102
chr19	lnc-ZNF649-3	-	101928571	+	Downstream:89	0.931819
chr19	lnc-ZNF649-3	-	84765	-	overlap	0.974733
chr1	lnc-ZNF644-2	-	84146	-	Downstream:52379	0.645058
chr1	lnc-ZNF643-1	+	65243	+	Upstream:600	0.766808
chr1	lnc-ZNF642-2	+	127396	+	Downstream:16937	0.667734
chr1	lnc-ZNF642-1	+	65243	+	Upstream:9336	0.754069
chr3	lnc-ZNF639-4	+	27094	-	Downstream:2247	0.835016
chr3	lnc-ZNF639-4	+	5290	+	Upstream:1080	0.965618
chr3	lnc-ZNF639-2	+	51193	+	Upstream:2586	0.881352
chr3	lnc-ZNF639-1	+	55669	+	Downstream:5804	0.960116
chr19	lnc-ZNF625-1	-	7695	+	Upstream:1729	0.769763
chr9	lnc-ZNF618-2	+	619556	+	Downstream:35823	-0.777251
chr19	lnc-ZNF615-1	-	284370	-	Downstream:4528	0.911244
chr19	lnc-ZNF615-1	-	59348	-	overlap	0.982025
chr19	lnc-ZNF613-7	+	9668	-	overlap	0.924057
chr19	lnc-ZNF613-1	+	59348	-	overlap	0.702048
chr19	lnc-ZNF613-1	+	79898	+	Upstream:3375	0.924137
chr19	lnc-ZNF611-1	-	81856	-	Downstream:49528	0.773338
chr15	lnc-ZNF609-3	+	4947	-	Upstream:1234	-0.747848
chr15	lnc-ZNF609-2	+	4947	-	Intron	-0.826501
chr15	lnc-ZNF609-1	+	4947	-	Intron	-0.871216
chr12	lnc-ZNF605-4	-	7574	+	Upstream:10951	-0.771003
chr12	lnc-ZNF605-1	-	7637	+	Downstream:374	0.973046
chr19	lnc-ZNF599-8	-	55900	+	Downstream:57	0.825582
chr19	lnc-ZNF599-5	-	55900	+	Upstream:46905	0.961704
chr1	lnc-ZNF593-1	+	51042	+	Upstream:1560	-0.66182
chr15	lnc-ZNF592-2	+	9640	+	Downstream:6571	-0.609352
chr15	lnc-ZNF592-1	+	9640	+	Downstream:4396	-0.815093
chr19	lnc-ZNF585B-2	-	163087	+	Downstream:8310	0.919606
chr19	lnc-ZNF585B-2	-	92285	-	overlap	0.919639
chr19	lnc-ZNF585A-4	-	199704	-	Downstream:68832	0.773017
chr19	lnc-ZNF585A-4	-	374900	+	Upstream:78889	0.886427
chr19	lnc-ZNF585A-3	-	147923	+	overlap	0.625075
chr19	lnc-ZNF584-2	+	201514	+	overlap	0.670131
chr19	lnc-ZNF584-2	+	646862	+	Upstream:4491	-0.726494
chr19	lnc-ZNF580-1	+	147808	-	Upstream:9373	0.639453
chr19	lnc-ZNF577-2	-	84765	-	Downstream:14857	-0.790124
chr19	lnc-ZNF573-2	-	126231	-	Downstream:7658	0.936275
chr19	lnc-ZNF573-2	-	84775	-	Upstream:8795	0.848828
chr8	lnc-ZNF572-3	+	6713	+	overlap	0.659374
chr8	lnc-ZNF572-3	+	9897	-	Downstream:3984	0.946826
chr19	lnc-ZNF571-1	-	163255	+	Intron	0.776737
chr19	lnc-ZNF571-1	-	51276	-	Downstream:473	0.953098
chr19	lnc-ZNF570-2	+	148268	+	Upstream:2640	-0.655425
chr19	lnc-ZNF570-1	+	148268	+	overlap	-0.787042
chr19	lnc-ZNF569-5	-	148268	+	Upstream:11802	-0.799831
chr19	lnc-ZNF569-5	-	390927	+	Downstream:707	0.601619
chr19	lnc-ZNF569-4	-	390927	+	Downstream:2473	0.801179
chr19	lnc-ZNF569-2	-	148266	-	Downstream:7311	0.838487
chr19	lnc-ZNF569-2	-	84503	+	Upstream:8339	0.9692
chr19	lnc-ZNF569-1	-	NM_001300993	+	overlap	0.644672
chr19	lnc-ZNF568-3	+	199704	-	Downstream:54873	0.927793
chr19	lnc-ZNF567-4	+	342892	-	Downstream:11234	0.691796
chr19	lnc-ZNF565-1	-	1346	-	Upstream:20536	-0.745233
chr19	lnc-ZNF565-1	-	147929	-	Downstream:8206	-0.687033
chr19	lnc-ZNF564-2	-	163051	-	overlap	-0.609486
chr19	lnc-ZNF560-1	-	79088	-	Downstream:13362	0.751641
chr19	lnc-ZNF557-1	+	79230	+	overlap	0.747771
chr19	lnc-ZNF552-1	-	2282	-	Downstream:10385	0.698576
chr19	lnc-ZNF552-1	-	79818	-	overlap	0.80146
chr19	lnc-ZNF546-3	+	4294	+	Downstream:98068	-0.635913
chr19	lnc-ZNF546-1	+	163131	-	Downstream:29709	0.785726
chr19	lnc-ZNF546-1	+	5704	+	Upstream:2369	-0.63174
chr19	lnc-ZNF544-3	+	10782	+	overlap	0.656707
chr19	lnc-ZNF544-2	+	27300	+	Downstream:3234	0.680773
chr19	lnc-ZNF544-1	+	7554	+	Downstream:11266	0.876265
chr19	lnc-ZNF541-2	-	29998	+	Intron	0.608485
chr19	lnc-ZNF541-1	-	29998	+	Intron	0.859182
chr19	lnc-ZNF541-1	-	30846	+	Downstream:86948	0.866559
chr19	lnc-ZNF540-1	+	23094	+	overlap	0.832648
chr19	lnc-ZNF530-1	+	7693	+	Downstream:1742	0.728592
chr19	lnc-ZNF529-1	-	339324	-	overlap	0.761971
chr19	lnc-ZNF527-5	+	284459	+	Intron	0.764723
chr19	lnc-ZNF527-4	+	284459	+	overlap	0.727136
chr19	lnc-ZNF527-1	+	284459	+	overlap	0.692637
chr18	lnc-ZNF519-1	-	440482	+	Downstream:46606	0.805773
chr8	lnc-ZNF517-1	+	6132	-	Downstream:4182	-0.636088
chr2	lnc-ZNF514-6	-	30818	+	Upstream:15936	-0.755397
chr2	lnc-ZNF514-6	-	51011	+	Downstream:325	-0.692233
chr2	lnc-ZNF514-4	-	30818	+	Intron	0.815076
chr9	lnc-ZNF510-2	-	441455	+	Downstream:6398	0.649488
chr9	lnc-ZNF510-1	-	22869	-	Downstream:2216	0.944907
chr19	lnc-ZNF507-7	+	147991	+	Intron	0.605034
chr19	lnc-ZNF506-8	-	7643	+	Downstream:38543	0.727133
chr19	lnc-ZNF506-8	-	91120	-	overlap	0.765152
chr19	lnc-ZNF506-6	-	56242	+	Intron	0.72407
chr19	lnc-ZNF506-3	-	284440	-	Upstream:12341	-0.895769
chr19	lnc-ZNF506-3	-	440515	-	Downstream:2179	0.923929
chr19	lnc-ZNF506-2	-	440515	-	Upstream:13125	0.968391
chr19	lnc-ZNF506-2	-	56242	+	overlap	0.947021
chr19	lnc-ZNF506-2	-	81931	+	Downstream:3142	0.819156
chr10	lnc-ZNF503-AS2-11	+	83938	+	overlap	0.710807
chr19	lnc-ZNF492-3	+	148198	-	Upstream:69807	-0.914219
chr19	lnc-ZNF491-2	+	126070	+	Intron	-0.614555
chr10	lnc-ZNF487P-7	+	220992	+	overlap	0.675939
chr10	lnc-ZNF487P-4	+	3185	-	Upstream:2225	-0.658668
chr10	lnc-ZNF487P-1	+	3185	-	Upstream:11350	0.899454
chr19	lnc-ZNF486-7	+	7643	+	overlap	0.699164
chr19	lnc-ZNF486-4	+	7643	+	overlap	0.695873
chr19	lnc-ZNF486-11	+	100129842	-	Downstream:9376	0.762205
chr9	lnc-ZNF484-1	-	83744	-	Downstream:1511	0.92433
chr9	lnc-ZNF483-3	+	158401	-	Downstream:19743	0.664265
chr9	lnc-ZNF483-3	+	2790	+	Intron	-0.652293
chr9	lnc-ZNF483-1	+	158401	-	Downstream:23685	0.72993
chr19	lnc-ZNF480-2	+	162963	+	overlap	0.647882
chr19	lnc-ZNF480-2	+	400713	+	Downstream:21867	0.840397
chr19	lnc-ZNF473-1	+	25888	+	Upstream:1905	-0.758505
chr19	lnc-ZNF470-3	+	58491	+	overlap	0.791407
chr16	lnc-ZNF469-1	+	54971	+	Upstream:9747	0.752709
chr19	lnc-ZNF468-3	-	7576	-	overlap	0.636396
chr7	lnc-ZNF467-1	-	155066	+	overlap	0.652523
chr19	lnc-ZNF461-4	-	342892	-	Downstream:25854	0.773076
chr19	lnc-ZNF461-4	-	92283	-	overlap	0.694533
chr19	lnc-ZNF461-3	-	101927599	+	overlap	0.654192
chr19	lnc-ZNF461-3	-	57711	-	overlap	0.812889
chr19	lnc-ZNF461-1	-	92283	-	Upstream:16051	0.93598
chr19	lnc-ZNF460-2	+	125919	+	Downstream:11934	0.90049
chr19	lnc-ZNF45-2	-	7773	+	Downstream:88	0.747992
chr19	lnc-ZNF45-1	-	7596	-	overlap	0.841342
chr19	lnc-ZNF45-1	-	7638	+	Downstream:16680	0.713008
chrX	lnc-ZNF449-5	+	203523	+	Downstream:14021	0.837186
chrX	lnc-ZNF449-5	+	7626	-	Intron	0.910739
chr19	lnc-ZNF446-2	+	25799	+	Upstream:1261	0.617473
chr19	lnc-ZNF446-2	+	55663	+	Downstream:727	0.774241
chr19	lnc-ZNF446-1	+	10998	-	overlap	0.87122
chr3	lnc-ZNF445-4	-	285343	+	overlap	0.940007
chr3	lnc-ZNF445-1	-	353274	-	Downstream:16881	0.637118
chr19	lnc-ZNF444-1	+	126208	-	Upstream:310	-0.630338
chr19	lnc-ZNF439-1	+	126070	+	Upstream:13610	-0.872589
chr10	lnc-ZNF438-2	-	220929	-	Downstream:23350	0.721377
chr19	lnc-ZNF43-2	-	641367	+	overlap	-0.700052
chr19	lnc-ZNF429-3	+	353088	+	overlap	0.723823
chr19	lnc-ZNF429-1	+	400680	+	overlap	0.632456
chr19	lnc-ZNF419-1	+	256051	+	Downstream:20942	0.621584
chr19	lnc-ZNF419-1	+	374928	+	overlap	0.616285
chr19	lnc-ZNF417-2	-	10172	-	Downstream:15038	0.900476
chr19	lnc-ZNF417-2	-	147686	-	overlap	0.733172
chr19	lnc-ZNF417-1	-	147687	-	Downstream:4075	-0.796906
chr19	lnc-ZNF415-2	-	90338	-	overlap	0.993827
chr19	lnc-ZNF415-1	-	55786	-	Upstream:2016	-0.695581
chr19	lnc-ZNF415-1	-	84671	-	Downstream:3381	0.749101
chr11	lnc-ZNF408-5	+	9776	+	Intron	-0.643178
chr19	lnc-ZNF404-1	-	7596	-	Downstream:10826	0.842755
chr7	lnc-ZNF398-3	+	136051	-	Downstream:37252	0.650337
chr18	lnc-ZNF397-5	+	100616257	+	Upstream:4094	0.796128
chr18	lnc-ZNF397-5	+	2589	+	Downstream:56969	0.727381
chr18	lnc-ZNF397-4	+	10778	+	overlap	0.966203
chr18	lnc-ZNF397-4	+	7572	-	Downstream:18832	0.783528
chr18	lnc-ZNF397-3	+	10778	+	Downstream:20033	0.794875
chr18	lnc-ZNF396-1	-	125476	-	Downstream:84301	0.767699
chr8	lnc-ZNF395-1	-	55893	-	Upstream:29063	0.625866
chr7	lnc-ZNF394-2	-	84124	-	Downstream:12011	0.887854
chr17	lnc-ZNF385C-6	-	7266	-	Intron	0.809921
chr17	lnc-ZNF385C-4	-	28511	+	Downstream:573	-0.641559
chr10	lnc-ZNF37A-9	+	100129055	+	Downstream:25377	-0.794398
chr10	lnc-ZNF37A-7	+	7587	+	Upstream:787	0.941755
chr10	lnc-ZNF37A-4	+	399744	+	Upstream:1027	0.615251
chr10	lnc-ZNF37A-11	+	100129055	+	overlap	0.625131
chr10	lnc-ZNF37A-1	+	7587	+	Upstream:41297	-0.627466
chr9	lnc-ZNF367-1	-	8555	-	Downstream:3783	0.854391
chr5	lnc-ZNF366-9	-	79810	+	Downstream:5678	0.644826
chr5	lnc-ZNF366-6	-	100616152	+	Upstream:62140	0.6073
chr5	lnc-ZNF366-6	-	115548	+	Downstream:626	0.734585
chr5	lnc-ZNF366-5	-	3842	+	Downstream:24	0.655358
chr5	lnc-ZNF366-14	-	100616152	+	Upstream:74971	-0.601777
chr5	lnc-ZNF366-12	-	3842	+	overlap	0.840333
chr1	lnc-ZNF362-1	+	127550	-	overlap	-0.822628
chr1	lnc-ZNF362-1	+	1912	-	overlap	0.8656
chr5	lnc-ZNF354B-1	+	80108	+	Downstream:7792	0.704644
chr3	lnc-ZNF35-1	+	7584	+	Upstream:6620	0.87415
chr19	lnc-ZNF347-2	-	55786	-	overlap	0.758046
chr19	lnc-ZNF345-4	+	374899	-	overlap	0.902142
chr19	lnc-ZNF345-4	+	374900	+	Downstream:8120	0.813631
chr19	lnc-ZNF345-1	+	388536	-	overlap	0.856793
chr19	lnc-ZNF345-1	+	728485	+	Upstream:20471	0.725063
chr20	lnc-ZNF341-2	+	128866	+	Downstream:16539	-0.683408
chr10	lnc-ZNF33B-4	-	7582	-	Downstream:36295	0.619551
chr10	lnc-ZNF33A-2	+	57209	-	overlap	0.683609
chr20	lnc-ZNF337-1	-	26152	-	Downstream:2808	0.677479
chr19	lnc-ZNF333-5	+	30817	-	Downstream:32341	0.837577
chr19	lnc-ZNF333-5	+	84449	+	overlap	-0.768894
chr19	lnc-ZNF333-4	+	30817	-	Upstream:13776	0.771561
chr4	lnc-ZNF330-6	+	3600	+	overlap	0.810173
chr19	lnc-ZNF329-2	-	10782	+	Downstream:411	0.769272
chr19	lnc-ZNF329-2	-	79673	-	Upstream:29100	0.955812
chr1	lnc-ZNF326-1	+	284695	+	overlap	0.734516
chr1	lnc-ZNF326-1	+	55144	+	Upstream:55936	0.876965
chr6	lnc-ZNF322-5	-	79692	-	Upstream:14205	0.735373
chr6	lnc-ZNF322-2	-	11120	+	overlap	-0.681605
chr6	lnc-ZNF322-2	-	285819	-	overlap	-0.759585
chr19	lnc-ZNF320-2	-	162967	-	overlap	0.909527
chr19	lnc-ZNF320-2	-	399669	-	Downstream:29485	0.834304
chr19	lnc-ZNF320-1	-	162967	-	overlap	0.991481
chr19	lnc-ZNF320-1	-	399669	-	Downstream:31978	0.669115
chr19	lnc-ZNF30-1	+	102723513	-	overlap	1
chr19	lnc-ZNF296-5	-	1209	+	Intron	-0.624992
chr19	lnc-ZNF296-4	-	5971	+	Downstream:22962	0.91725
chr19	lnc-ZNF296-3	-	5971	+	Downstream:5943	-0.839108
chr19	lnc-ZNF296-1	-	1209	+	Downstream:422	-0.654567
chr17	lnc-ZNF287-1	-	388341	-	Upstream:43433	-0.70713
chr17	lnc-ZNF286A-7	+	10626	-	Upstream:16697	0.62763
chr17	lnc-ZNF286A-11	+	201158	-	Downstream:58072	0.649741
chr19	lnc-ZNF284-2	+	342909	+	Downstream:8115	-0.87661
chr19	lnc-ZNF284-2	+	7766	+	Intron	0.918751
chr15	lnc-ZNF280D-1	-	54816	-	Downstream:610	0.865196
chr15	lnc-ZNF280D-1	-	55329	-	Upstream:82800	0.953958
chrX	lnc-ZNF275-1	+	10838	+	overlap	-0.613587
chr19	lnc-ZNF274-4	+	79673	-	Intron	0.714044
chr19	lnc-ZNF274-3	+	10782	+	Downstream:5986	0.625028
chr19	lnc-ZNF274-3	+	79673	-	Upstream:4961	0.814139
chr19	lnc-ZNF274-1	+	7554	+	Downstream:47131	0.798096
chr7	lnc-ZNF273-8	+	168374	+	overlap	0.639002
chr7	lnc-ZNF273-7	+	643180	+	Upstream:9520	0.729696
chr16	lnc-ZNF267-1	+	10308	+	Downstream:83117	0.920436
chr16	lnc-ZNF267-1	+	124411	+	Upstream:26636	0.93213
chr12	lnc-ZNF26-5	+	100289635	-	Upstream:251	0.613619
chr12	lnc-ZNF26-4	+	7574	+	Downstream:25277	0.767014
chr12	lnc-ZNF26-1	+	100289635	-	Downstream:7138	-0.830103
chr19	lnc-ZNF257-6	+	7594	-	Intron	0.885988
chr19	lnc-ZNF254-2	+	730087	+	Upstream:1252	0.822162
chr19	lnc-ZNF254-2	+	9534	+	Downstream:97231	0.92742
chr19	lnc-ZNF253-2	+	284440	-	Upstream:229	-0.877759
chr19	lnc-ZNF253-2	+	440515	-	Downstream:3623	0.860236
chr19	lnc-ZNF253-2	+	56242	+	Downstream:30977	0.731559
chr8	lnc-ZNF252-2	-	286101	-	Downstream:22713	0.874316
chr8	lnc-ZNF252-2	-	7564	-	overlap	0.953168
chr10	lnc-ZNF25-1	-	7581	+	Upstream:31696	-0.749786
chr10	lnc-ZNF25-1	-	7587	+	Downstream:2284	-0.711687
chr1	lnc-ZNF238-5	+	10000	-	Downstream:11790	0.797898
chr18	lnc-ZNF236-1	+	4155	-	Downstream:33229	0.820913
chr18	lnc-ZNF236-1	+	7776	+	Upstream:8106	0.697622
chr19	lnc-ZNF235-1	-	353355	+	Downstream:11505	0.726595
chr19	lnc-ZNF235-1	-	7770	+	Upstream:9209	0.884063
chr16	lnc-ZNF23-5	-	10164	+	Downstream:41505	0.895367
chr16	lnc-ZNF23-5	-	7567	-	overlap	0.702211
chr19	lnc-ZNF229-1	-	26974	-	overlap	0.783858
chr19	lnc-ZNF227-1	+	7769	+	Upstream:18049	0.703035
chr19	lnc-ZNF226-1	+	7768	+	Intron	0.952656
chr19	lnc-ZNF225-1	+	7769	+	Downstream:16250	0.749715
chr10	lnc-ZNF22-5	+	7570	+	Upstream:50326	0.731031
chr19	lnc-ZNF224-1	+	7767	+	Downstream:1930	0.723307
chr19	lnc-ZNF221-2	+	7596	-	overlap	0.740244
chr19	lnc-ZNF221-2	+	7638	+	Downstream:24677	0.64737
chr20	lnc-ZNF217-2	-	128553	+	Intron	0.82551
chr11	lnc-ZNF214-1	-	7762	+	Upstream:29836	0.903111
chr7	lnc-ZNF212-3	+	100289678	+	overlap	0.779135
chr6	lnc-ZNF192-1	+	80345	+	Upstream:6770	0.877454
chr9	lnc-ZNF189-2	+	229	-	overlap	0.749781
chr9	lnc-ZNF189-2	+	7743	+	Upstream:8356	0.805929
chr6	lnc-ZNF184-3	-	7738	-	Downstream:61516	-0.774715
chr19	lnc-ZNF181-1	+	148103	-	Downstream:15201	0.76597
chr19	lnc-ZNF181-1	+	55900	+	Upstream:47796	0.883624
chr17	lnc-ZNF18-1	-	1770	+	overlap	-0.757562
chr17	lnc-ZNF18-1	-	6416	+	Downstream:43223	0.808913
chr19	lnc-ZNF177-3	+	79088	-	Downstream:32283	-0.634956
chr19	lnc-ZNF175-2	+	8778	-	Downstream:11032	-0.632252
chr19	lnc-ZNF175-1	+	7728	+	Upstream:1171	0.684458
chr16	lnc-ZNF174-1	+	54925	-	overlap	0.929792
chr9	lnc-ZNF169-2	+	54754	-	Downstream:12062	0.629261
chr19	lnc-ZNF155-2	+	7673	+	Downstream:20589	0.804477
chr19	lnc-ZNF155-2	+	7773	+	overlap	-0.769643
chr19	lnc-ZNF146-1	+	57677	-	Downstream:13160	-0.643466
chr19	lnc-ZNF146-1	+	7705	+	Upstream:72407	-0.73248
chr2	lnc-ZNF142-2	-	57695	-	Intron	0.924802
chr2	lnc-ZNF142-2	-	9125	+	Downstream:67542	0.720658
chr19	lnc-ZNF136-1	+	51710	-	Downstream:36894	-0.777229
chr19	lnc-ZNF136-1	+	7695	+	Upstream:5628	0.676574
chr19	lnc-ZNF134-3	+	10520	+	overlap	0.76969
chr19	lnc-ZNF134-2	+	10520	+	Downstream:6216	0.609826
chr19	lnc-ZNF134-2	+	7693	+	Upstream:2763	0.703003
chr19	lnc-ZNF134-1	+	10520	+	Downstream:12719	0.67214
chr19	lnc-ZNF134-1	+	7693	+	overlap	0.721198
chr20	lnc-ZNF133-3	+	7692	+	Upstream:9154	-0.719177
chr5	lnc-ZNF131-8	+	648987	-	overlap	0.617449
chr5	lnc-ZNF131-5	+	153684	+	Upstream:16126	0.945446
chr5	lnc-ZNF131-2	+	389289	-	Downstream:14617	0.708417
chr5	lnc-ZNF131-2	+	648987	-	Upstream:5230	0.885759
chr1	lnc-ZNF124-1	-	7678	-	Upstream:15263	0.953103
chr19	lnc-ZNF121-2	-	93134	-	overlap	0.869499
chr19	lnc-ZNF121-1	-	7675	-	Downstream:2968	0.923361
chr7	lnc-ZNF12-1	-	100131017	+	Upstream:10501	-0.7942
chr7	lnc-ZNF117-5	-	340252	-	overlap	0.697407
chr7	lnc-ZNF107-7	+	340252	-	overlap	-0.762403
chr19	lnc-ZNF100-8	-	353088	+	Upstream:42278	0.700634
chr19	lnc-ZNF100-3	-	353088	+	Upstream:25977	0.717574
chr20	lnc-ZMYND8-6	-	8202	+	Downstream:22846	0.655617
chr1	lnc-ZMYM6NB-3	-	79830	+	Downstream:27938	0.905766
chr1	lnc-ZMYM6NB-3	-	9204	-	overlap	0.856016
chr1	lnc-ZMYM6NB-1	-	79830	+	Downstream:50993	0.811193
chr1	lnc-ZMYM6NB-1	-	9204	-	overlap	0.64428
chr13	lnc-ZMYM5-2	-	55269	-	Intron	0.938972
chr13	lnc-ZMYM5-2	-	9205	-	Downstream:86229	-0.70452
chrX	lnc-ZMYM3-4	-	6872	+	Intron	0.869433
chr13	lnc-ZMYM2-8	+	2700	-	Downstream:5051	0.938843
chr13	lnc-ZMYM2-8	+	7750	+	Upstream:40722	0.721038
chr13	lnc-ZMYM2-4	+	2700	-	Upstream:20486	0.938843
chr13	lnc-ZMYM2-1	+	7750	+	Downstream:607	0.609753
chr1	lnc-ZMYM1-2	+	6421	-	Downstream:61115	0.658286
chr1	lnc-ZMYM1-2	+	79830	+	Upstream:6163	0.67927
chr22	lnc-ZMAT5-1	-	164633	+	Downstream:587	0.750769
chr3	lnc-ZMAT3-6	-	10242	+	Upstream:65173	0.647025
chr3	lnc-ZMAT3-5	-	64393	-	Downstream:33875	0.697531
chr3	lnc-ZMAT3-2	-	10242	+	overlap	0.666274
chr7	lnc-ZKSCAN5-1	+	23660	+	Downstream:3630	0.662293
chr6	lnc-ZKSCAN4-4	-	7718	+	overlap	0.893721
chr6	lnc-ZKSCAN4-1	-	80345	+	overlap	0.851402
chr16	lnc-ZKSCAN2-3	-	342357	-	Upstream:3028	0.822095
chr16	lnc-ZKSCAN2-1	-	343	+	Downstream:70715	-0.628837
chr13	lnc-ZIC5-2	-	101927437	-	overlap	0.802074
chr13	lnc-ZIC5-2	-	85416	-	Downstream:5873	0.609281
chr20	lnc-ZHX3-1	-	102466912	+	Downstream:31019	-0.610103
chr20	lnc-ZHX3-1	-	5335	+	overlap	-0.739104
chr20	lnc-ZHX3-1	-	7150	+	overlap	0.629838
chr8	lnc-ZHX1-1	-	11244	-	overlap	0.895775
chr8	lnc-ZHX1-1	-	29028	-	Downstream:45853	0.944631
chr19	lnc-ZGLP1-3	-	3383	+	overlap	-0.676942
chr14	lnc-ZFYVE21-1	+	23368	-	Intron	-0.887257
chr3	lnc-ZFYVE20-2	-	344875	-	Downstream:33153	0.758999
chr14	lnc-ZFYVE1-7	-	8110	-	overlap	0.624435
chr14	lnc-ZFYVE1-5	-	5663	+	Downstream:67816	0.832251
chr14	lnc-ZFYVE1-2	-	26094	+	Upstream:3995	0.625461
chr14	lnc-ZFYVE1-2	-	53349	-	Downstream:5436	-0.822233
chr14	lnc-ZFYVE1-1	-	53349	-	Upstream:31218	-0.91851
chr14	lnc-ZFYVE1-1	-	5663	+	Downstream:77019	0.946728
chrX	lnc-ZFX-1	+	1968	+	overlap	0.692218
chr16	lnc-ZFP90-3	+	55512	-	Upstream:348	-0.962202
chr16	lnc-ZFP90-1	+	1001	+	Downstream:67977	0.766734
chr16	lnc-ZFP90-1	+	146198	+	Upstream:8530	-0.640743
chr5	lnc-ZFP62-2	-	643836	-	overlap	0.74659
chr14	lnc-ZFP36L1-8	-	5890	+	Intron	-0.726178
chr14	lnc-ZFP36L1-7	-	5890	+	Upstream:43546	0.660399
chr17	lnc-ZFP3-1	+	124961	+	Downstream:16335	0.868535
chr16	lnc-ZFP1-4	+	84937	+	overlap	0.870043
chr16	lnc-ZFP1-1	+	162239	+	Downstream:2619	-0.615174
chr8	lnc-ZFHX4-1	+	5828	-	Downstream:66858	0.917428
chr8	lnc-ZFHX4-1	+	79776	+	Upstream:37305	0.784808
chr16	lnc-ZFHX3-5	-	NR_126330	-	Intron	0.618017
chr12	lnc-ZFC3H1-4	-	23011	+	Upstream:6484	0.733137
chr12	lnc-ZFC3H1-3	-	23011	+	Downstream:44503	0.824738
chr12	lnc-ZFC3H1-3	-	55266	+	Upstream:5111	0.961045
chr8	lnc-ZFAT-1	-	407033	-	overlap	-0.921438
chr15	lnc-ZFAND6-1	+	100996492	-	Downstream:28498	0.703711
chr9	lnc-ZFAND5-1	-	7763	-	Downstream:578	-0.617515
chr10	lnc-ZFAND4-1	-	93550	-	Downstream:21009	0.814953
chr6	lnc-ZFAND3-6	+	266727	-	Upstream:6833	-0.739799
chr6	lnc-ZFAND3-1	+	60685	+	Upstream:7373	-0.76149
chr2	lnc-ZFAND2B-1	+	10058	-	Intron	0.849401
chr2	lnc-ZFAND2B-1	+	79065	-	Downstream:6379	0.839519
chr2	lnc-ZEB2-8	-	79712	-	overlap	0.664366
chr2	lnc-ZEB2-8	-	9839	-	Downstream:64504	0.686527
chr10	lnc-ZDHHC6-4	-	6934	+	overlap	-0.621215
chr10	lnc-ZDHHC6-1	-	64429	-	Downstream:20799	-0.692584
chr11	lnc-ZDHHC5-1	+	10978	+	Downstream:6967	0.895758
chr11	lnc-ZDHHC5-1	+	219539	-	overlap	0.930167
chr11	lnc-ZDHHC5-1	+	406919	+	overlap	0.913764
chr3	lnc-ZDHHC23-2	+	54762	+	Intron	0.898569
chr8	lnc-ZDHHC2-3	+	137492	+	overlap	0.74602
chr8	lnc-ZDHHC2-2	+	29883	-	Downstream:3451	0.994397
chr8	lnc-ZDHHC2-2	+	51201	+	Upstream:809	0.975944
chr9	lnc-ZDHHC21-3	-	340481	-	Downstream:21005	0.908104
chr9	lnc-ZDHHC21-2	-	340481	-	Downstream:1072	0.905249
chr12	lnc-ZDHHC17-12	+	114882	-	Upstream:11507	0.917872
chr6	lnc-ZDHHC14-1	+	79683	+	Downstream:57047	0.690547
chr11	lnc-ZDHHC13-4	+	54503	+	overlap	0.867614
chr11	lnc-ZDHHC13-4	+	8048	-	Downstream:63212	0.749745
chr11	lnc-ZDHHC13-1	+	79733	-	Upstream:10500	0.750249
chr11	lnc-ZDHHC13-1	+	8048	-	overlap	0.651142
chr11	lnc-ZDHHC13-1	+	89797	+	Downstream:96984	-0.77676
chr5	lnc-ZDHHC11-1	-	65980	-	Downstream:3499	0.873269
chr5	lnc-ZDHHC11-1	-	79844	-	Upstream:7892	0.969618
chr2	lnc-ZDBF2-1	+	57683	+	Upstream:1089	0.718058
chr3	lnc-ZCWPW2-4	+	27303	+	Intron	-0.731373
chr7	lnc-ZCWPW1-1	-	56257	+	Downstream:638	0.836613
chr9	lnc-ZCCHC7-6	+	100506710	+	Downstream:50783	0.824158
chr9	lnc-ZCCHC7-2	+	100506710	+	overlap	0.929593
chr4	lnc-ZCCHC4-2	+	29945	+	overlap	0.957472
chr10	lnc-ZCCHC24-8	-	57178	+	Intron	0.647422
chr10	lnc-ZCCHC24-4	-	143244	+	Downstream:56151	-0.626179
chr10	lnc-ZCCHC24-3	-	57178	+	Downstream:1516	0.74925
chr10	lnc-ZCCHC24-2	-	57178	+	Downstream:65231	0.913415
chr10	lnc-ZCCHC24-1	-	219654	-	Downstream:3280	-0.934238
chr18	lnc-ZCCHC2-2	+	54877	+	Downstream:11489	0.790388
chr18	lnc-ZCCHC2-1	+	54877	+	Upstream:3219	0.913858
chr1	lnc-ZCCHC17-8	+	692200	-	Upstream:68496	0.854927
chr16	lnc-ZCCHC14-1	-	79791	-	Intron	-0.667602
chr16	lnc-ZCCHC14-1	-	81631	+	Downstream:3228	0.679427
chrX	lnc-ZCCHC13-2	+	664614	-	Downstream:34605	0.683986
chrX	lnc-ZCCHC13-17	+	554203	+	Intron	0.615167
chrX	lnc-ZCCHC12-1	+	170261	+	Upstream:12587	0.806277
chrX	lnc-ZC4H2-3	-	81887	-	Intron	-0.870151
chr7	lnc-ZC3HC1-2	-	7328	-	overlap	0.931458
chr7	lnc-ZC3HAV1L-1	-	56829	-	Downstream:10331	0.642545
chr7	lnc-ZC3HAV1-4	-	254048	+	Downstream:32342	0.75796
chr7	lnc-ZC3HAV1-4	-	79989	+	Upstream:6570	0.685868
chr2	lnc-ZC3H8-1	-	727851	-	Downstream:81946	0.653423
chr2	lnc-ZC3H6-2	+	376940	+	Upstream:24732	0.778623
chr19	lnc-ZC3H4-1	-	100422899	+	Downstream:4373	0.886011
chr19	lnc-ZC3H4-1	-	27113	-	overlap	0.969394
chr2	lnc-ZC3H15-2	+	3685	+	Downstream:47917	0.787035
chr2	lnc-ZC3H15-2	+	55854	+	Upstream:4150	0.779123
chr11	lnc-ZC3H12C-2	+	5962	-	Downstream:8543	0.951808
chrX	lnc-ZC3H12B-4	+	92249	-	Downstream:74381	-0.699126
chrX	lnc-ZC3H12B-13	+	92249	-	Intron	0.691605
chrX	lnc-ZC3H12B-12	+	92249	-	overlap	0.647537
chrX	lnc-ZC3H12B-11	+	100302115	-	Downstream:18601	1
chr1	lnc-ZC3H11A-1	+	6635	+	Downstream:59411	0.985665
chr18	lnc-ZBTB7C-7	-	9811	+	Intron	0.820778
chr18	lnc-ZBTB7C-4	-	4087	-	Intron	0.71429
chr9	lnc-ZBTB5-2	-	84186	+	Upstream:47080	-0.63231
chr9	lnc-ZBTB5-2	-	9380	+	Downstream:13381	0.801308
chr4	lnc-ZBTB49-1	+	166793	+	Upstream:175	0.676982
chr1	lnc-ZBTB41-2	-	259266	-	Intron	0.751609
chr1	lnc-ZBTB41-2	-	360023	-	Downstream:14376	0.65111
chr12	lnc-ZBTB39-2	-	8608	-	Upstream:35803	0.845963
chr1	lnc-ZBTB37-3	+	462	-	Downstream:1165	0.790157
chr1	lnc-ZBTB37-3	+	84614	+	Upstream:9298	0.850162
chr9	lnc-ZBTB34-1	+	23099	+	Intron	0.836039
chr9	lnc-ZBTB34-1	+	403341	+	Downstream:35752	0.882244
chr19	lnc-ZBTB32-3	+	100862728	-	Upstream:24307	-0.66743
chr19	lnc-ZBTB32-3	+	27033	+	Downstream:10905	0.899389
chr9	lnc-ZBTB26-2	-	23637	+	Intron	0.686493
chr14	lnc-ZBTB25-5	-	23224	+	Downstream:51714	0.655549
chr1	lnc-ZBTB17-3	-	23013	+	Intron	0.689439
chr3	lnc-ZBTB11-1	-	57092	+	Upstream:4805	0.903784
chr8	lnc-ZBTB10-1	+	619279	-	Downstream:85346	-0.864201
chr8	lnc-ZBTB10-1	+	65986	+	Upstream:15034	0.649019
chr11	lnc-ZBED5-2	-	58486	-	overlap	0.729802
chr22	lnc-ZBED4-5	+	9889	+	Downstream:36136	0.656414
chr3	lnc-ZBED2-1	-	257068	+	Intron	-0.634395
chr2	lnc-ZAP70-3	+	10120	-	Downstream:8557	-0.766629
chr2	lnc-ZAP70-3	+	1329	+	overlap	0.6789
chr2	lnc-ZAP70-2	+	10120	-	Upstream:4549	-0.691971
chr1	lnc-YY1AP1-6	-	645682	+	Upstream:64591	0.634681
chr8	lnc-YWHAZ-5	-	51123	-	Downstream:13861	0.629214
chr8	lnc-YWHAZ-2	-	7534	-	Downstream:506	0.824837
chr20	lnc-YWHAB-2	+	10953	-	Downstream:4942	0.701784
chr20	lnc-YWHAB-2	+	80336	+	overlap	0.924162
chr20	lnc-YWHAB-1	+	7529	+	Downstream:3651	0.635535
chr5	lnc-YTHDC2-1	+	83942	-	Upstream:47	0.907154
chr11	lnc-YPEL4-1	-	10978	+	Downstream:7806	0.881855
chr11	lnc-YPEL4-1	-	219539	-	overlap	0.867134
chr17	lnc-YPEL2-1	+	100616204	+	Downstream:9779	0.919413
chr17	lnc-YPEL2-1	+	388403	+	overlap	0.972853
chr10	lnc-YME1L1-2	-	10730	-	Downstream:94112	0.79673
chr10	lnc-YME1L1-2	-	22852	-	overlap	0.728531
chr14	lnc-YLPM1-1	+	1743	+	Downstream:26215	-0.786408
chr14	lnc-YLPM1-1	+	283571	-	overlap	0.610675
chr14	lnc-YLPM1-1	+	56252	+	Upstream:6713	-0.659437
chr7	lnc-YKT6-2	+	23386	-	Downstream:60143	0.653646
chr2	lnc-YIPF4-1	+	84272	+	Upstream:2441	0.955329
chr1	lnc-YIPF1-2	-	115353	+	Downstream:17325	0.728243
chr1	lnc-YIPF1-2	-	51668	-	overlap	-0.72277
chr11	lnc-YIF1A-4	-	64837	+	overlap	-0.853453
chr11	lnc-YIF1A-4	-	81876	+	Downstream:2918	-0.613281
chr12	lnc-YEATS4-5	+	10818	+	Intron	0.901571
chr12	lnc-YEATS4-4	+	10818	+	Downstream:43232	0.974912
chr12	lnc-YEATS4-4	+	8089	+	Upstream:35657	0.702975
chr12	lnc-YEATS4-2	+	8089	+	Upstream:10032	-0.603411
chr21	lnc-YBEY-2	+	4047	-	Upstream:400	0.769666
chr21	lnc-YBEY-2	+	54059	+	Downstream:41487	-0.850991
chr21	lnc-YBEY-2	+	8888	-	overlap	0.987118
chr12	lnc-YARS2-1	-	10059	+	Intron	0.782061
chr12	lnc-YARS2-1	-	51067	-	Downstream:53695	0.80979
chr11	lnc-YAP1-1	+	10413	+	Downstream:618	0.651795
chr3	lnc-XYLB-1	+	9942	+	Upstream:5235	0.832424
chr3	lnc-XXYLT1-1	-	23527	-	Intron	0.919527
chr22	lnc-XXbac-B461K10.4.1-7	-	11274	+	Downstream:9938	0.636996
chr22	lnc-XXbac-B461K10.4.1-7	-	51807	+	Upstream:8008	-0.751818
chr11	lnc-XRRA1-1	-	143570	-	overlap	-0.748783
chr3	lnc-XRN1-1	-	545	-	overlap	0.673746
chr2	lnc-XRCC5-1	+	57574	-	Downstream:37669	-0.795991
chr5	lnc-XRCC4-3	+	153339	-	Downstream:30305	0.755573
chr14	lnc-XRCC3-6	-	23368	-	Intron	0.753612
chr14	lnc-XRCC3-3	-	3831	+	Intron	0.60816
chr14	lnc-XRCC3-2	-	7517	-	Downstream:493	0.891297
chr14	lnc-XRCC3-1	-	3831	+	Intron	0.893585
chr14	lnc-XRCC3-1	-	7517	-	Downstream:16141	0.948029
chr7	lnc-XRCC2-10	-	58508	-	Intron	0.965941
chr19	lnc-XRCC1-1	-	390940	+	Downstream:2788	0.673746
chr1	lnc-XPR1-1	+	9213	+	Upstream:4830	0.823503
chr12	lnc-XPOT-4	+	11260	+	Downstream:7307	-0.771185
chr6	lnc-XPO5-2	-	54676	-	overlap	-0.748937
chr2	lnc-XPO1-3	-	100124537	-	Downstream:24990	0.779371
chrX	lnc-XKRX-1	-	59353	+	Downstream:41307	0.830406
chrX	lnc-XKRX-1	-	79979	-	overlap	0.738164
chr8	lnc-XKR9-1	+	2138	-	Downstream:34860	-0.700979
chrX	lnc-XAGE3-3	-	29057	-	overlap	0.606267
chrX	lnc-XAGE3-3	-	54328	+	Downstream:53854	0.726012
chrX	lnc-XAGE3-1	-	29057	-	Downstream:38880	0.908482
chr3	lnc-WWTR1-1	-	51122	-	Downstream:1755	0.964969
chr8	lnc-WWP1-2	+	8895	+	overlap	0.767527
chr16	lnc-WWOX-2	+	4094	-	Upstream:75356	0.612631
chr12	lnc-WSB2-3	-	5037	+	Downstream:57180	-0.641336
chr17	lnc-WSB1-5	+	26118	+	overlap	0.721203
chr17	lnc-WSB1-3	+	26118	+	Upstream:19636	-0.66508
chr17	lnc-WSB1-2	+	26118	+	Upstream:23531	-0.66305
chr17	lnc-WSB1-1	+	26118	+	Upstream:1023	0.814571
chr6	lnc-WRNIP1-9	+	1992	-	Downstream:5395	0.654219
chr6	lnc-WRNIP1-3	+	2762	-	overlap	0.760833
chr6	lnc-WRNIP1-20	+	340156	-	overlap	-0.620345
chr6	lnc-WRNIP1-15	+	1992	-	Upstream:6334	0.837873
chr6	lnc-WRNIP1-12	+	1992	-	Intron	0.889371
chr6	lnc-WRNIP1-10	+	1992	-	Downstream:1771	0.897111
chr8	lnc-WRN-1	+	7486	+	Upstream:2417	0.731306
chr21	lnc-WRB-7	+	54014	-	Downstream:578	0.783975
chr21	lnc-WRB-7	+	8624	-	Upstream:954	0.88391
chr21	lnc-WRB-5	+	54014	-	Intron	0.894504
chr21	lnc-WRB-3	+	6450	+	Downstream:17342	-0.646211
chr1	lnc-WRAP73-4	-	1953	-	overlap	0.72743
chr1	lnc-WRAP73-2	-	7161	+	Downstream:21899	-0.802689
chr5	lnc-WNT8A-2	+	51306	-	overlap	0.779494
chr12	lnc-WNT5B-1	+	79602	+	overlap	-0.86467
chr12	lnc-WNT5B-1	+	93589	-	Downstream:60900	0.87242
chr1	lnc-WNT4-4	-	998	+	Intron	0.673751
chr1	lnc-WNT4-3	-	54361	-	Downstream:12255	0.780519
chr1	lnc-WNT4-3	-	998	+	Upstream:2642	0.788919
chr12	lnc-WNT1-3	+	121268	-	Downstream:632	-0.635222
chr12	lnc-WNT1-3	+	8085	-	Upstream:6803	-0.617077
chr11	lnc-WNT11-3	-	7405	+	overlap	0.794645
chr11	lnc-WNT11-2	-	7405	+	Intron	-0.681141
chr1	lnc-WLS-1	-	9077	-	Intron	0.823528
chr8	lnc-WISP1-10	+	6482	-	Intron	0.956288
chr12	lnc-WIF1-2	-	253827	+	Intron	0.888863
chr12	lnc-WIBG-4	-	1017	+	Downstream:726	-0.73342
chr12	lnc-WIBG-4	-	6490	-	overlap	-0.701775
chr12	lnc-WIBG-1	-	1017	+	overlap	0.968726
chr4	lnc-WHSC2-2	-	7468	+	Upstream:11222	0.629066
chr8	lnc-WHSC1L1-9	-	54904	-	Downstream:7306	-0.751722
chr8	lnc-WHSC1L1-9	-	84513	-	overlap	0.752623
chr8	lnc-WHSC1L1-4	-	2260	-	Downstream:20627	0.605086
chr8	lnc-WHSC1L1-3	-	137994	+	Intron	-0.623277
chr8	lnc-WHSC1L1-12	-	2260	-	Intron	0.90264
chr15	lnc-WHAMM-3	+	283693	-	Upstream:4442	0.811451
chr15	lnc-WHAMM-2	+	123722	-	overlap	0.638391
chr20	lnc-WFDC12-1	-	128488	-	Upstream:13240	0.874606
chr8	lnc-WDYHV1-2	+	55093	+	Downstream:64081	0.665215
chr8	lnc-WDYHV1-1	+	55093	+	Upstream:20364	0.765785
chr1	lnc-WDTC1-1	+	23038	+	Upstream:2606	-0.931592
chr1	lnc-WDTC1-1	+	84065	+	Downstream:10306	-0.671587
chr2	lnc-WDSUB1-3	-	643072	+	overlap	0.678357
chr10	lnc-WDR96-1	-	100616323	-	Downstream:9364	0.717545
chr7	lnc-WDR91-3	-	4850	-	Downstream:241	0.835167
chr7	lnc-WDR91-2	-	29062	-	Downstream:15658	0.883095
chr14	lnc-WDR89-2	-	81537	-	Downstream:26886	0.702862
chr9	lnc-WDR85-1	-	375775	-	Intron	0.845549
chr19	lnc-WDR83-2	+	4125	-	Downstream:34113	-0.7191
chr17	lnc-WDR81-2	+	8578	-	overlap	0.606391
chr1	lnc-WDR77-2	-	515	+	Upstream:158	0.889772
chr1	lnc-WDR77-1	-	515	+	Downstream:7892	0.734787
chr1	lnc-WDR77-1	-	79084	-	overlap	-0.823674
chr11	lnc-WDR74-1	-	9298	-	overlap	0.811192
chr11	lnc-WDR74-1	-	9299	-	overlap	0.757442
chr11	lnc-WDR74-1	-	9300	-	Downstream:278	0.704232
chr11	lnc-WDR74-1	-	9304	-	Upstream:36	0.86808
chr15	lnc-WDR73-7	-	84942	-	overlap	0.603486
chr15	lnc-WDR73-3	-	374650	-	overlap	0.880757
chr15	lnc-WDR73-2	-	54993	+	Intron	0.800137
chr18	lnc-WDR7-1	+	23335	+	Upstream:5507	0.651128
chr5	lnc-WDR70-4	+	55100	+	Downstream:1338	-0.776964
chr8	lnc-WDR67-4	+	22882	+	Intron	0.608581
chr8	lnc-WDR67-2	+	22882	+	Intron	0.673656
chr8	lnc-WDR67-1	+	93594	+	Downstream:41928	0.871745
chr1	lnc-WDR63-2	+	84144	-	Upstream:24559	0.886205
chr7	lnc-WDR60-9	+	55112	+	Upstream:11490	-0.676337
chr3	lnc-WDR5B-1	-	26355	+	Downstream:17413	0.950314
chr9	lnc-WDR5-7	+	7410	-	Upstream:281	-0.887727
chr2	lnc-WDR54-3	+	1639	-	Downstream:9734	-0.790187
chr2	lnc-WDR54-1	+	1639	-	overlap	-0.77725
chr2	lnc-WDR54-1	+	388963	-	Downstream:21279	-0.746098
chr3	lnc-WDR53-1	-	200933	+	Upstream:42438	0.733519
chr9	lnc-WDR5-1	+	11091	+	Downstream:77036	0.975317
chr3	lnc-WDR49-5	-	11235	-	overlap	0.822574
chr3	lnc-WDR49-3	-	11235	-	Intron	-0.771591
chr3	lnc-WDR49-3	-	5274	+	Downstream:41001	-0.608681
chr3	lnc-WDR49-1	-	5276	-	overlap	0.613811
chr17	lnc-WDR45L-4	-	3607	+	Intron	0.908794
chr17	lnc-WDR45L-4	-	56270	-	Downstream:37170	0.885583
chr17	lnc-WDR45L-2	-	3607	+	overlap	0.927002
chr17	lnc-WDR45L-2	-	56270	-	Downstream:26150	0.918686
chr5	lnc-WDR41-4	-	55109	+	Upstream:8406	0.921694
chr5	lnc-WDR41-1	-	55255	-	overlap	0.944986
chr5	lnc-WDR41-1	-	8622	+	overlap	0.757542
chr9	lnc-WDR34-3	-	2733	+	Downstream:13448	0.82074
chr9	lnc-WDR34-2	-	6709	+	Downstream:8871	-0.799784
chr9	lnc-WDR31-1	-	114987	-	Downstream:37	0.848569
chr9	lnc-WDR31-1	-	138065	-	Upstream:14182	-0.627218
chr6	lnc-WDR27-3	-	253769	-	Downstream:6193	-0.833459
chr14	lnc-WDR25-4	+	57596	-	Intron	0.807549
chr14	lnc-WDR25-3	+	79446	+	Downstream:9497	-0.68982
chr4	lnc-WDR19-1	+	5981	-	overlap	-0.931761
chr19	lnc-WDR18-2	+	1820	+	Intron	0.865081
chr4	lnc-WDR17-1	+	2823	-	Intron	0.633089
chr17	lnc-WDR16-2	+	146845	+	Downstream:81606	0.664584
chrX	lnc-WDR13-2	+	7454	+	Downstream:46662	0.782313
chr2	lnc-WDPCP-9	-	200728	-	Upstream:1075	-0.662106
chr2	lnc-WDPCP-1	-	5013	+	Downstream:3447	0.68619
chr14	lnc-WDHD1-4	-	9787	-	overlap	0.750548
chr14	lnc-WDHD1-2	-	2643	-	overlap	-0.831614
chr13	lnc-WDFY2-2	+	26512	-	overlap	0.911497
chr13	lnc-WDFY2-1	+	79758	-	Upstream:2619	-0.810844
chr7	lnc-WBSCR27-1	-	135886	+	Downstream:4332	0.695163
chr7	lnc-WBSCR22-6	+	83451	-	Upstream:3403	0.69287
chr7	lnc-WBSCR22-5	+	83451	-	Upstream:2618	-0.847082
chr7	lnc-WBSCR16-1	-	81554	-	Downstream:10639	-0.679505
chr17	lnc-WBP2-2	-	201294	-	overlap	0.732062
chr7	lnc-WASL-1	-	442721	+	overlap	0.782073
chr7	lnc-WASL-1	-	8976	-	Downstream:5352	0.783441
chrX	lnc-WAS-1	+	7454	+	Downstream:20247	0.695529
chr14	lnc-WARS-3	-	123096	-	overlap	0.894993
chr14	lnc-WARS-3	-	442910	+	Downstream:13470	-0.836393
chr1	lnc-WARS2-3	-	6913	-	Upstream:28933	-0.638279
chr14	lnc-WARS-2	-	123096	-	overlap	0.96016
chr14	lnc-WARS-2	-	442910	+	Downstream:1326	-0.745639
chr14	lnc-WARS-1	-	123096	-	Intron	0.848559
chr14	lnc-WARS-1	-	442910	+	Downstream:2997	-0.825085
chr2	lnc-VWC2L-2	+	580	-	Downstream:67813	0.772018
chr2	lnc-VWC2L-1	+	26154	-	Downstream:97452	0.682455
chr10	lnc-VWA2-2	+	3983	-	Downstream:440	0.688658
chr17	lnc-VTN-3	-	113235	-	overlap	0.711103
chr17	lnc-VTN-1	-	23098	+	Intron	0.778057
chr14	lnc-VTI1B-1	-	51109	-	Intron	-0.603522
chr10	lnc-VTI1A-7	+	6934	+	Intron	0.830953
chr10	lnc-VTI1A-3	+	6934	+	Intron	0.688351
chr1	lnc-VTCN1-3	-	10905	+	Downstream:1989	0.941593
chr20	lnc-VSX1-4	-	30813	-	Downstream:28162	0.685226
chr11	lnc-VSTM5-1	-	79101	-	overlap	0.886683
chrX	lnc-VSIG1-1	+	115201	+	overlap	0.773681
chr19	lnc-VRK3-2	-	25888	+	overlap	-0.744056
chr2	lnc-VPS54-9	-	51057	-	Intron	0.809486
chr2	lnc-VPS54-2	-	51542	-	Downstream:19460	0.74532
chr2	lnc-VPS54-2	-	7360	+	Intron	0.765217
chr2	lnc-VPS54-1	-	7360	+	Downstream:39373	0.649144
chr1	lnc-VPS45-4	+	11311	+	Downstream:20708	-0.634586
chr1	lnc-VPS45-2	+	11311	+	Downstream:5848	0.865833
chr1	lnc-VPS45-2	+	56957	-	Upstream:47255	-0.851593
chr15	lnc-VPS39-1	-	25963	-	Downstream:38890	0.782467
chr12	lnc-VPS37B-1	-	79720	-	Downstream:1385	0.6372
chr12	lnc-VPS37B-1	-	9026	+	Upstream:592	-0.663459
chr16	lnc-VPS35-1	-	55737	-	Downstream:38325	0.844445
chr16	lnc-VPS35-1	-	79801	-	overlap	0.920044
chr8	lnc-VPS28-1	-	4796	-	Intron	-0.854602
chr15	lnc-VPS18-3	+	171177	-	Downstream:14027	-0.644549
chr15	lnc-VPS18-2	+	171177	-	Upstream:16362	-0.71458
chr1	lnc-VPS13D-1	+	9249	-	Downstream:39476	-0.660364
chr9	lnc-VPS13A-2	+	23230	+	Upstream:2163	0.925299
chr9	lnc-VPS13A-2	+	9630	-	Downstream:1537	0.6262
chr19	lnc-VN1R4-2	-	342926	-	overlap	0.692795
chr19	lnc-VN1R2-3	+	342926	-	Intron	0.601256
chr19	lnc-VN1R2-12	+	162967	-	Upstream:32035	0.639778
chr19	lnc-VN1R2-12	+	399669	-	Downstream:3059	0.827258
chr19	lnc-VN1R2-1	+	342926	-	Downstream:10731	0.797249
chr19	lnc-VMAC-1	+	400673	+	Downstream:3379	-0.869679
chr9	lnc-VLDLR-4	+	6595	+	Intron	0.897529
chr7	lnc-VKORC1L1-3	+	154807	+	Downstream:32673	0.636549
chr7	lnc-VKORC1L1-2	+	154807	+	overlap	0.729519
chr7	lnc-VKORC1L1-2	+	27297	+	overlap	-0.761454
chr7	lnc-VKORC1L1-2	+	285908	-	overlap	-0.680572
chr7	lnc-VKORC1L1-2	+	2990	-	overlap	-0.75684
chr7	lnc-VKORC1L1-2	+	435	+	overlap	-0.791498
chr7	lnc-VKORC1L1-2	+	493754	-	Downstream:10918	-0.712318
chr7	lnc-VKORC1L1-2	+	677807	+	Upstream:25878	-0.604674
chr2	lnc-VIT-4	+	51232	+	Intron	0.934694
chr2	lnc-VIT-3	+	51232	+	Intron	0.939884
chr2	lnc-VIT-1	+	51232	+	Intron	0.895751
chr3	lnc-VIPR1-6	+	22906	+	Downstream:16760	-0.760681
chr3	lnc-VIPR1-4	+	885	-	Downstream:65371	0.646884
chr6	lnc-VIP-1	+	26271	-	Upstream:1	0.974813
chr6	lnc-VIP-1	+	54516	-	overlap	0.677924
chr6	lnc-VIP-1	+	NM_001301872	-	Downstream:9070	0.92603
chr17	lnc-VEZF1-1	-	6426	-	Downstream:7439	0.985142
chr17	lnc-VEZF1-1	-	7716	-	Upstream:787	0.911918
chr8	lnc-VCPIP1-1	-	80124	-	Downstream:1312	0.704427
chr9	lnc-VCP-4	-	2189	-	overlap	-0.617447
chr9	lnc-VCP-4	-	84720	-	Downstream:10041	-0.782346
chr9	lnc-VCP-2	-	84720	-	Downstream:13178	-0.824176
chr10	lnc-VCL-1	+	132	+	Intron	0.609946
chr5	lnc-VCAN-5	+	10085	-	Upstream:35822	0.803349
chr5	lnc-VCAN-2	+	7518	+	Upstream:72915	0.725902
chr5	lnc-VCAN-1	+	10085	-	Upstream:611	0.94421
chr1	lnc-VCAM1-3	+	51611	-	Downstream:50047	-0.716494
chr2	lnc-VAX2-1	+	25806	+	Downstream:12241	-0.710524
chr17	lnc-VAT1-3	-	4077	+	Downstream:3481	0.873886
chr16	lnc-VASN-1	+	9093	+	overlap	-0.646782
chr20	lnc-VAPB-1	+	164284	-	Upstream:440	0.636481
chr20	lnc-VAPB-1	+	NR_125359	+	Downstream:14883	-0.772193
chr1	lnc-VAMP4-4	-	8674	-	overlap	0.673615
chr17	lnc-VAMP2-5	-	100616406	+	Downstream:10552	-0.6674
chr17	lnc-VAMP2-2	-	102465532	-	Upstream:1568	0.995257
chr17	lnc-VAMP2-2	-	6844	-	Downstream:11597	0.902509
chr12	lnc-VAMP1-1	-	4055	+	Upstream:47429	0.76502
chr2	lnc-UXS1-5	-	80146	-	Upstream:58891	-0.665286
chr11	lnc-UVRAG-1	+	84649	+	Intron	-0.653978
chr1	lnc-UTS2-8	-	9341	+	Downstream:76538	0.908149
chr1	lnc-UTS2-7	-	9341	+	Downstream:72396	0.673046
chr1	lnc-UTS2-3	-	23261	+	Intron	-0.760106
chr1	lnc-UTS2-2	-	23261	+	Intron	-0.777218
chr1	lnc-UTS2-1	-	10911	-	Downstream:20269	0.856208
chr1	lnc-UTS2-1	-	8863	+	overlap	0.933087
chr17	lnc-UTP6-1	-	23512	+	Upstream:2071	0.768733
chr4	lnc-UTP3-1	+	57050	+	Upstream:2069	0.958312
chr8	lnc-UTP23-3	+	7227	-	Intron	0.931203
chr5	lnc-UTP15-2	+	64283	+	Downstream:17999	0.753531
chr5	lnc-UTP15-1	+	2297	-	Upstream:49897	0.702516
chr13	lnc-UTP14C-1	+	341676	-	overlap	-0.736796
chr1	lnc-UTP11L-6	+	51118	+	Upstream:4505	0.83405
chr13	lnc-USPL1-3	+	10208	+	Downstream:767	0.764605
chr13	lnc-USPL1-2	+	84056	-	Upstream:8872	0.881015
chr15	lnc-USP8-3	+	54822	-	overlap	0.668898
chr16	lnc-USP7-1	-	29035	+	overlap	0.969652
chr17	lnc-USP6-3	+	84622	-	Downstream:3175	0.688692
chr17	lnc-USP6-2	+	388325	-	overlap	0.821866
chr17	lnc-USP6-1	+	9098	+	Downstream:14014	0.848731
chr4	lnc-USP53-1	+	401152	-	Downstream:57106	-0.692388
chr4	lnc-USP53-1	+	54532	+	overlap	0.875087
chrX	lnc-USP51-2	-	158880	-	Upstream:37	0.733891
chr15	lnc-USP50-2	-	9101	+	overlap	-0.674187
chr6	lnc-USP49-3	-	10817	-	overlap	-0.701133
chr6	lnc-USP49-3	-	29964	+	Downstream:2585	-0.875326
chr1	lnc-USP48-7	-	3339	-	Intron	0.817027
chr11	lnc-USP47-3	+	27122	-	Upstream:84757	-0.805371
chr11	lnc-USP47-3	+	9645	+	Downstream:14354	0.667007
chr6	lnc-USP45-3	-	892	-	overlap	0.864511
chr6	lnc-USP45-1	-	892	-	Downstream:10780	0.641676
chr7	lnc-USP42-3	+	100310846	+	Upstream:54331	-0.93921
chr22	lnc-USP41-1	-	7625	+	Downstream:91576	0.867188
chr2	lnc-USP40-4	-	55355	-	overlap	0.649992
chr4	lnc-USP38-4	+	84640	+	Downstream:7901	0.680966
chr4	lnc-USP38-2	+	8821	-	Intron	0.72365
chr17	lnc-USP36-3	-	3959	-	Downstream:68053	0.871234
chr11	lnc-USP35-6	+	26011	-	Intron	0.837114
chr11	lnc-USP35-2	+	9846	-	Intron	-0.986039
chr11	lnc-USP35-13	+	100289388	+	Intron	-0.706022
chr11	lnc-USP35-13	+	283219	-	Downstream:17922	0.955583
chr11	lnc-USP35-12	+	100289388	+	Intron	-0.631088
chr11	lnc-USP35-11	+	57558	+	overlap	-0.814795
chr11	lnc-USP35-11	+	9846	-	overlap	-0.729444
chr11	lnc-USP35-1	+	100289388	+	overlap	-0.868436
chr11	lnc-USP35-1	+	283219	-	Downstream:29321	0.952954
chr11	lnc-USP35-1	+	57558	+	Downstream:15005	-0.937137
chr11	lnc-USP35-1	+	79053	-	Upstream:124	0.856359
chr2	lnc-USP34-7	-	130872	+	Downstream:14813	-0.653559
chr2	lnc-USP34-7	-	339804	+	Downstream:388	0.670924
chr2	lnc-USP34-1	-	339804	+	Downstream:0	0.869834
chr2	lnc-USP34-1	-	84542	+	Upstream:3557	0.873162
chr1	lnc-USP33-1	-	26009	-	overlap	0.760387
chr11	lnc-USP28-4	-	9183	-	overlap	0.84675
chr11	lnc-USP28-1	-	9183	-	Intron	0.76494
chr21	lnc-USP25-2	+	406885	+	overlap	0.746822
chr21	lnc-USP25-11	+	406912	+	Downstream:34432	0.719265
chr21	lnc-USP25-1	+	29761	+	Upstream:6762	0.84748
chr9	lnc-USP20-5	+	102466750	+	Upstream:14265	0.834296
chr9	lnc-USP20-5	+	23048	-	Downstream:3013	0.769545
chr9	lnc-USP20-2	+	23048	-	Intron	-0.634224
chr9	lnc-USP20-1	+	23048	-	Intron	-0.916034
chr21	lnc-USP16-1	+	10069	-	Downstream:11551	0.912317
chr12	lnc-USP15-4	+	338811	-	Intron	-0.604108
chr18	lnc-USP14-6	+	9984	-	Upstream:2755	0.603225
chr18	lnc-USP14-3	+	9984	-	Upstream:88	0.784498
chr3	lnc-USP13-5	+	4711	+	Upstream:1077	0.727818
chr3	lnc-USP13-5	+	8975	+	Downstream:25498	0.665916
chr13	lnc-USP12-5	-	102723332	-	Upstream:8428	0.663715
chr13	lnc-USP12-5	-	6144	+	Downstream:837	0.782472
chrX	lnc-USP11-3	+	5127	+	overlap	-0.809887
chrX	lnc-USP11-3	+	8237	+	Downstream:4771	-0.890451
chr4	lnc-USO1-3	+	8615	+	Downstream:1044	0.922778
chr4	lnc-USO1-3	+	9908	-	Upstream:43341	0.928411
chr1	lnc-USH2A-4	-	5784	-	Intron	0.927882
chr19	lnc-URI1-4	+	898	+	overlap	-0.691189
chr1	lnc-URB2-1	+	23456	-	Downstream:2309	0.911499
chr21	lnc-URB1-1	-	56246	+	overlap	0.688315
chr21	lnc-URB1-1	-	9875	-	Downstream:2281	-0.896617
chr19	lnc-UQCRFS1-6	-	101927151	+	Upstream:42873	0.950509
chrX	lnc-UPRT-5	+	286495	-	Downstream:3482	0.746286
chrX	lnc-UPRT-2	+	158866	-	Downstream:42029	0.621366
chr2	lnc-UPP2-5	+	8502	+	Intron	0.640765
chr2	lnc-UPP2-4	+	90	-	Downstream:10356	-0.729632
chr2	lnc-UPP2-2	+	90	-	Upstream:1820	-0.809311
chr7	lnc-UPK3B-3	+	10875	-	Upstream:59809	0.810337
chr7	lnc-UPK3B-3	+	54103	-	Downstream:47328	0.893089
chr3	lnc-UPK1B-1	+	7348	+	overlap	0.816231
chr3	lnc-UPK1B-1	+	8702	-	overlap	-0.811419
chr19	lnc-UPK1A-1	+	11045	+	Downstream:1693	-0.625991
chr13	lnc-UPF3A-3	+	283489	+	overlap	0.895459
chr10	lnc-UPF2-2	-	254427	+	overlap	0.679087
chr17	lnc-UNK-1	+	23558	-	overlap	-0.718561
chr11	lnc-UNC93B1-1	-	221	+	overlap	-0.679637
chr6	lnc-UNC5CL-4	-	222643	-	Upstream:3169	-0.70506
chr2	lnc-UNC50-6	+	11320	-	Intron	-0.609784
chr15	lnc-UNC45A-1	+	9055	-	Downstream:8931	-0.620642
chr15	lnc-UNC45A-1	+	91433	+	overlap	0.80589
chr21	lnc-UMODL1-4	+	63977	-	Downstream:22850	-0.608976
chr21	lnc-UMODL1-3	+	25966	-	Downstream:13055	0.848667
chr3	lnc-ULK4-7	-	956	+	overlap	0.75535
chr6	lnc-ULBP2-1	+	353091	-	Upstream:15828	-0.772928
chr9	lnc-UHRF2-2	+	23081	+	Intron	0.903868
chr12	lnc-UHRF1BP1L-2	-	55592	-	Downstream:6306	0.932996
chr19	lnc-UHRF1-3	+	23030	+	Intron	0.919139
chr19	lnc-UHRF1-2	+	23030	+	Intron	0.92124
chr5	lnc-UGT3A2-3	-	92255	-	Downstream:930	0.872136
chr4	lnc-UGT2B28-8	+	7364	+	Downstream:26586	0.727125
chr2	lnc-UGT1A8-4	+	55230	-	Intron	0.600761
chr2	lnc-UGP2-3	+	51542	-	Upstream:70004	0.854405
chr2	lnc-UGP2-3	+	57162	-	Downstream:874	-0.602695
chr13	lnc-UFM1-7	+	51569	+	Downstream:7085	0.765113
chr13	lnc-UFM1-6	+	51569	+	Downstream:6302	0.714877
chr11	lnc-UEVLD-1	-	NM_001297771	-	Upstream:111	0.782029
chr11	lnc-UCP3-8	-	26005	-	overlap	-0.694289
chr11	lnc-UCP3-8	-	51400	+	Downstream:61570	-0.698764
chr11	lnc-UCP3-3	-	26005	-	Downstream:522	0.94819
chr11	lnc-UCP3-1	-	7351	-	Upstream:12127	-0.678848
chr11	lnc-UCP3-1	-	7352	-	Downstream:4129	0.742603
chr11	lnc-UCP2-1	-	374407	+	overlap	0.789015
chr1	lnc-UCK2-5	+	149297	-	Downstream:28987	0.943284
chr1	lnc-UCK2-4	+	7371	+	Downstream:40569	-0.861528
chr1	lnc-UCK2-1	+	54499	-	Upstream:6	0.788832
chr1	lnc-UCK2-1	+	7371	+	Downstream:41906	-0.727273
chr1	lnc-UCHL5-4	-	5997	+	Upstream:63408	-0.692218
chr19	lnc-UBXN6-2	-	100616371	+	Upstream:24452	-0.643786
chr19	lnc-UBXN6-2	-	84717	+	Downstream:702	-0.709653
chr2	lnc-UBXN4-2	+	7852	-	Downstream:97650	0.745028
chr2	lnc-UBXN4-11	+	23518	+	Downstream:46760	0.963423
chr2	lnc-UBXN4-10	+	4175	-	Upstream:27818	-0.66342
chr2	lnc-UBR3-2	+	130507	+	Upstream:21071	0.628147
chr6	lnc-UBR2-1	+	55809	-	Upstream:4003	-0.767035
chrX	lnc-UBQLN2-7	+	442454	-	Upstream:8425	0.659521
chrX	lnc-UBQLN2-6	+	442454	-	Downstream:231	0.906006
chrX	lnc-UBQLN2-5	+	442454	-	Downstream:2219	0.649233
chrX	lnc-UBQLN2-4	+	442454	-	Downstream:2716	0.894323
chr3	lnc-UBP1-2	-	7342	-	Downstream:4983	-0.678362
chr3	lnc-UBP1-1	-	7342	-	overlap	0.626322
chr7	lnc-UBN2-1	+	254048	+	Downstream:2879	0.84086
chr7	lnc-UBN2-1	+	79989	+	Upstream:36234	0.790898
chr16	lnc-UBN1-1	+	84656	-	Downstream:728	-0.722677
chr5	lnc-UBLCP1-9	+	134510	+	overlap	0.964417
chr19	lnc-UBL5-3	+	5300	+	Downstream:6401	-0.648301
chr19	lnc-UBL5-3	+	59286	+	overlap	0.90033
chr19	lnc-UBL5-2	+	54811	-	Downstream:14409	-0.773037
chr19	lnc-UBL5-2	+	93134	-	Upstream:88	-0.901787
chr19	lnc-UBL5-1	+	54850	-	Downstream:7965	0.893283
chr1	lnc-UBL4B-2	+	257	-	Upstream:13356	0.833515
chr1	lnc-UBL4B-1	+	257	-	Upstream:11947	-0.876573
chr16	lnc-UBFD1-3	+	124454	-	Downstream:49276	-0.712806
chr16	lnc-UBFD1-1	+	23062	-	overlap	0.913685
chr1	lnc-UBE4B-1	+	23095	+	Intron	0.684815
chr7	lnc-UBE3C-2	+	9690	+	Upstream:1061	0.724998
chr9	lnc-UBE2R2-2	+	54926	+	Downstream:8062	0.61699
chr9	lnc-UBE2R2-2	+	5646	+	Upstream:9434	0.924469
chr1	lnc-UBE2Q1-1	-	1141	+	Downstream:3	0.870252
chr17	lnc-UBE2O-2	-	79651	-	overlap	0.920629
chr12	lnc-UBE2N-7	-	8835	+	overlap	0.780595
chr12	lnc-UBE2N-2	-	28977	+	Upstream:61855	-0.909238
chr12	lnc-UBE2N-2	-	8835	+	Downstream:282	-0.687896
chr4	lnc-UBE2K-4	+	23244	-	Downstream:65190	0.604905
chr4	lnc-UBE2K-2	+	3093	+	Downstream:45971	0.623896
chr4	lnc-UBE2K-1	+	3093	+	Downstream:31399	0.826117
chr16	lnc-UBE2I-2	+	8938	+	Downstream:3827	0.849572
chr7	lnc-UBE2H-3	-	406958	-	Downstream:1511	0.818119
chr7	lnc-UBE2H-3	-	4899	+	Upstream:5984	-0.912347
chr7	lnc-UBE2H-2	-	4899	+	Downstream:71	-0.94385
chr2	lnc-UBE2E3-9	+	57703	-	Downstream:684	0.86434
chr2	lnc-UBE2E3-8	+	57703	-	Downstream:8605	0.740149
chr2	lnc-UBE2E3-4	+	10477	+	overlap	0.602527
chr2	lnc-UBE2E3-3	+	57703	-	Downstream:27232	0.827598
chr2	lnc-UBE2E3-2	+	10477	+	Downstream:63445	0.64613
chr3	lnc-UBE2E2-1	+	100616384	+	Intron	0.91647
chr5	lnc-UBE2D2-2	+	7322	+	Upstream:4901	0.6142
chr5	lnc-UBE2D2-1	+	51523	+	Downstream:19042	-0.70978
chr6	lnc-UBE2CBP-2	-	90025	-	Downstream:72378	-0.694931
chr5	lnc-UBE2B-1	+	7320	+	Upstream:7386	0.931255
chrX	lnc-UBE2A-1	+	63932	-	Upstream:7447	0.903561
chr12	lnc-UBC-1	-	949	-	overlap	-0.647345
chr17	lnc-UBB-2	+	125144	+	Downstream:10267	0.600344
chr17	lnc-UBB-1	+	51393	+	Downstream:31635	-0.949388
chr11	lnc-UBASH3B-6	+	406892	-	Upstream:34712	0.803107
chr11	lnc-UBASH3B-2	+	406882	-	overlap	-0.867673
chr9	lnc-UBAP2-1	-	54926	+	Intron	-0.675622
chr9	lnc-UBAP1-5	+	51271	+	Downstream:71347	0.785578
chr9	lnc-UBAP1-1	+	25853	-	overlap	-0.646467
chr9	lnc-UBAP1-1	+	51271	+	Downstream:82326	0.712256
chr4	lnc-UBA6-2	-	26228	+	Upstream:957	0.721711
chr4	lnc-UBA6-2	-	55236	-	Downstream:5447	0.92351
chr9	lnc-UAP1L1-4	+	11253	+	Intron	0.950861
chr9	lnc-UAP1L1-4	+	29952	-	Downstream:6422	0.864756
chr1	lnc-UAP1-2	+	4921	+	Downstream:21306	-0.729919
chr1	lnc-UAP1-2	+	6675	+	Upstream:10179	-0.78564
chr1	lnc-UAP1-1	+	4921	+	Downstream:22480	-0.912642
chr1	lnc-UAP1-1	+	6675	+	Upstream:9478	-0.892016
chrX	lnc-U52112.12.1-1	+	554	+	Downstream:22424	0.66933
chr12	lnc-U47924.19.1-2	+	716	+	Downstream:28277	0.690148
chr19	lnc-U2AF2-1	+	338321	-	Downstream:15044	0.703736
chr21	lnc-U2AF1-3	-	875	-	overlap	0.834456
chr2	lnc-TYW5-1	-	205327	+	Downstream:200	0.907334
chr7	lnc-TYW1-7	+	64940	+	overlap	0.766541
chr7	lnc-TYW1-6	+	5382	-	Downstream:13591	0.643814
chr11	lnc-TYR-3	+	1075	-	Upstream:74150	-0.853783
chr18	lnc-TYMS-3	+	7525	-	overlap	-0.994153
chr18	lnc-TYMS-2	+	55556	-	overlap	0.794383
chr18	lnc-TYMS-2	+	7525	-	Downstream:13943	0.748
chr22	lnc-TXNRD2-4	-	128989	+	Downstream:31097	0.880714
chr22	lnc-TXNRD2-4	-	421	-	Intron	0.780588
chr12	lnc-TXNRD1-3	+	493861	+	Upstream:82732	-0.6656
chr12	lnc-TXNRD1-2	+	4801	-	Upstream:33634	-0.657439
chr12	lnc-TXNRD1-2	+	7296	+	Downstream:38154	0.607053
chr18	lnc-TXNL1-3	-	9352	-	Upstream:8373	0.791979
chr6	lnc-TXNDC5-3	-	654	+	Intron	-0.634904
chr6	lnc-TXNDC5-2	-	654	+	Intron	-0.739925
chr18	lnc-TXNDC2-3	+	9218	+	Intron	0.666425
chr18	lnc-TXNDC2-1	+	9218	+	Intron	0.919506
chr14	lnc-TXNDC16-3	-	5706	+	Downstream:60767	-0.716202
chr5	lnc-TXNDC15-1	+	84105	+	Intron	0.877952
chr18	lnc-TWSG1-3	+	10928	+	Intron	0.680133
chr18	lnc-TWSG1-3	+	9989	-	Downstream:26591	0.637191
chr18	lnc-TWSG1-2	+	23253	+	Intron	0.755643
chr18	lnc-TWSG1-2	+	57045	+	Downstream:74376	0.709489
chr18	lnc-TWSG1-1	+	10928	+	Intron	0.775537
chr18	lnc-TWSG1-1	+	9989	-	Downstream:37064	0.647264
chr17	lnc-TUSC5-4	+	7531	-	Upstream:1119	0.736475
chr6	lnc-TULP4-2	+	404672	+	Upstream:45835	0.686155
chr6	lnc-TULP4-2	+	56995	+	Downstream:18587	0.783897
chr22	lnc-TUBGCP6-4	-	83642	+	Intron	0.927116
chr22	lnc-TUBGCP6-4	-	85378	-	Downstream:11626	0.894245
chr10	lnc-TUBGCP2-1	-	101	-	overlap	-0.924887
chr10	lnc-TUBGCP2-1	-	10844	-	Downstream:14764	-0.800878
chr17	lnc-TUBG1-1	+	7283	+	Downstream:10162	-0.68793
chr6	lnc-TUBE1-1	-	3910	-	Downstream:20401	-0.718249
chr6	lnc-TUBE1-1	-	619208	+	overlap	-0.793037
chr16	lnc-TUBB3-3	+	92806	-	Downstream:10409	-0.782729
chr6	lnc-TUBB2B-6	-	63027	-	Intron	-0.60535
chr6	lnc-TUBB2B-4	-	63027	-	Downstream:3930	-0.613086
chr6	lnc-TUBB2B-2	-	63027	-	Downstream:51064	0.632423
chr6	lnc-TUBB2A-6	-	8737	+	overlap	0.738512
chr6	lnc-TUBB2A-5	-	8737	+	Upstream:329	0.694607
chr6	lnc-TUBB2A-3	-	7280	-	Upstream:6561	0.660582
chr6	lnc-TUBB2A-2	-	347733	-	Downstream:28493	-0.703102
chr6	lnc-TUBB2A-2	-	7280	-	Upstream:25268	-0.899983
chr17	lnc-TTYH2-1	+	6169	+	overlap	0.863332
chr18	lnc-TTR-3	+	9331	-	Upstream:39474	0.823409
chr18	lnc-TTR-1	+	9331	-	Upstream:1	0.867663
chr2	lnc-TTLL4-2	+	1593	+	Downstream:15826	0.717314
chr1	lnc-TTLL10-3	+	254173	+	Downstream:1271	0.608809
chr20	lnc-TTI1-1	-	9675	-	Downstream:7525	0.952469
chr1	lnc-TTF2-2	+	100126331	+	Upstream:2314	0.764769
chr11	lnc-TTC9C-1	+	79842	-	Downstream:10669	-0.670378
chr14	lnc-TTC9-4	+	10001	-	Downstream:23766	0.955031
chr14	lnc-TTC9-4	+	8748	-	Upstream:22598	0.95591
chr2	lnc-TTC7A-2	+	285051	-	Downstream:35718	0.624171
chr14	lnc-TTC6-2	+	145282	+	Intron	0.621654
chr14	lnc-TTC5-4	-	100113391	-	overlap	0.605339
chr14	lnc-TTC5-4	-	57820	-	overlap	0.895557
chr14	lnc-TTC5-4	-	85495	-	Downstream:9797	-0.883758
chr14	lnc-TTC5-3	-	390442	+	Upstream:26154	0.805853
chr14	lnc-TTC5-3	-	91875	-	Downstream:14946	-0.662831
chr14	lnc-TTC5-2	-	91875	-	Downstream:27527	-0.70602
chr14	lnc-TTC5-1	-	57820	-	Intron	0.678971
chr1	lnc-TTC39A-1	-	26994	+	Downstream:1176	0.984354
chr21	lnc-TTC3-8	+	1859	+	Intron	0.930042
chr11	lnc-TTC36-1	+	84866	+	overlap	0.815547
chr8	lnc-TTC35-4	+	3646	-	Intron	0.617497
chr21	lnc-TTC3-5	+	10311	-	Upstream:251	-0.795579
chr1	lnc-TTC34-3	-	63976	+	Downstream:1408	-0.651195
chr2	lnc-TTC32-1	-	130502	-	Downstream:9201	0.729139
chr2	lnc-TTC31-1	+	3196	+	Downstream:9403	0.63634
chr21	lnc-TTC3-1	+	10311	-	Downstream:2727	0.777596
chr21	lnc-TTC3-1	+	7267	+	Upstream:5395	-0.912342
chr2	lnc-TTC30B-5	-	220988	+	Upstream:5233	-0.879953
chr2	lnc-TTC30B-5	-	4780	-	Downstream:796	0.945063
chr2	lnc-TTC30B-3	-	8540	+	Downstream:731	0.870505
chr2	lnc-TTC30B-1	-	8540	+	Downstream:61	0.972736
chr4	lnc-TTC29-1	-	84068	-	overlap	0.634618
chr22	lnc-TTC28-1	-	150274	+	Downstream:52644	-0.756472
chr2	lnc-TTC27-1	+	4052	+	Downstream:10098	0.691733
chr7	lnc-TTC26-8	+	92092	-	Downstream:6164	-0.771036
chr7	lnc-TTC26-5	+	92092	-	Downstream:2511	0.880232
chr7	lnc-TTC26-4	+	57670	-	Upstream:42028	0.604875
chr7	lnc-TTC26-4	+	92092	-	Downstream:1595	0.937345
chr3	lnc-TTC21A-4	+	64651	-	overlap	0.971352
chr3	lnc-TTC21A-1	+	64651	-	Upstream:24478	-0.776682
chr17	lnc-TTC19-1	+	9611	-	Downstream:7188	0.604114
chr10	lnc-TTC18-1	-	23234	-	Upstream:10	0.731372
chr11	lnc-TTC17-4	+	51144	+	Downstream:30528	0.933372
chr9	lnc-TSTD2-6	-	7507	-	Intron	0.924889
chr9	lnc-TSTD2-5	-	7507	-	overlap	0.684298
chr1	lnc-TSTD1-1	-	50848	-	Upstream:68	0.771189
chr8	lnc-TSTA3-4	-	9831	+	Downstream:6616	0.75038
chr8	lnc-TSTA3-1	-	9831	+	Downstream:1134	0.783854
chr19	lnc-TSSK6-2	-	83983	-	Downstream:4478	0.971971
chr19	lnc-TSSK6-2	-	NM_001300946	+	Upstream:473	-0.666624
chr14	lnc-TSSK4-1	+	100528064	-	overlap	0.755702
chr14	lnc-TSSK4-1	+	145553	-	overlap	0.604457
chr1	lnc-TSSK3-2	+	100128071	-	Downstream:0	0.766254
chr22	lnc-TSSK2-6	+	9993	-	Downstream:8282	0.821431
chr22	lnc-TSSK2-5	+	9993	-	overlap	-0.909845
chr11	lnc-TSSC4-2	+	NM_001297649	+	overlap	0.713829
chrX	lnc-TSR2-5	+	90121	+	Downstream:12217	-0.781401
chrX	lnc-TSR2-2	+	65267	-	Upstream:74954	-0.647323
chr17	lnc-TSR1-1	-	101927839	+	Downstream:16662	0.671578
chr2	lnc-TSPYL6-2	-	6711	+	Downstream:17696	0.630653
chr6	lnc-TSPYL4-2	-	23270	-	overlap	-0.948356
chr6	lnc-TSPYL4-2	-	7259	-	Downstream:23417	0.623613
chrX	lnc-TSPYL2-4	+	23096	-	Downstream:13784	-0.625848
chrX	lnc-TSPYL2-3	+	8242	-	Downstream:20406	-0.85591
chrX	lnc-TSPYL2-1	+	102723508	+	Intron	0.614546
chrX	lnc-TSPYL2-1	+	64061	+	Upstream:5598	-0.844134
chr21	lnc-TSPEAR-1	-	100861510	-	overlap	0.797827
chr12	lnc-TSPAN8-3	-	83591	+	Downstream:50148	-0.73978
chr12	lnc-TSPAN8-2	-	196441	-	overlap	0.805414
chr11	lnc-TSPAN4-2	+	161	+	Intron	0.648254
chr11	lnc-TSPAN4-1	+	161	+	Intron	0.720999
chr11	lnc-TSPAN4-1	+	4588	-	Downstream:78973	-0.81467
chr15	lnc-TSPAN3-1	-	9051	+	Upstream:4054	0.85804
chr11	lnc-TSPAN18-4	+	56981	+	Intron	0.968279
chr7	lnc-TSPAN12-1	-	23554	-	Downstream:34805	-0.696036
chr12	lnc-TSPAN11-10	+	10526	-	overlap	0.696988
chr2	lnc-TSN-2	+	7247	+	Downstream:26984	0.723832
chr2	lnc-TSN-2	+	84365	-	Downstream:75409	0.811079
chr2	lnc-TSN-10	+	23332	-	Intron	0.92727
chr14	lnc-TSHR-3	+	145508	-	Downstream:24441	0.646329
chr14	lnc-TSHR-2	+	85439	-	Downstream:37256	-0.663438
chr1	lnc-TSHB-3	+	4803	-	overlap	0.744388
chr7	lnc-TSGA13-1	-	26958	-	Intron	0.727188
chr12	lnc-TSFM-2	+	10677	-	Intron	0.601032
chr3	lnc-TSEN2-3	+	23609	+	Intron	0.886608
chr3	lnc-TSEN2-3	+	5894	-	Downstream:22803	-0.762349
chr3	lnc-TSEN2-1	+	5468	+	Upstream:36429	-0.782867
chr1	lnc-TSEN15-3	+	116461	+	Upstream:21833	0.850266
chr1	lnc-TSEN15-2	+	81563	+	Intron	0.72925
chr3	lnc-TSC22D2-4	+	9819	+	Downstream:19228	-0.725171
chr3	lnc-TSC22D2-3	+	9819	+	overlap	0.750221
chr3	lnc-TSC22D2-1	+	27230	-	Downstream:75605	0.875662
chr3	lnc-TSC22D2-1	+	9819	+	Upstream:2913	0.695694
chr9	lnc-TRUB2-6	-	2801	-	overlap	0.839609
chr9	lnc-TRUB2-2	-	4957	+	Downstream:3102	-0.620144
chr10	lnc-TRUB1-2	+	142940	+	Upstream:6966	0.835821
chr7	lnc-TRPV5-1	-	135924	-	Downstream:83045	-0.646056
chr12	lnc-TRPV4-3	-	84260	+	Downstream:33764	-0.607125
chr12	lnc-TRPV4-1	-	84915	+	overlap	-0.605391
chr17	lnc-TRPV2-4	+	388341	-	Upstream:44516	-0.644341
chr17	lnc-TRPV2-2	+	51393	+	overlap	0.712379
chr17	lnc-TRPV1-3	-	1497	+	Downstream:16554	0.755423
chr17	lnc-TRPV1-3	-	23729	-	Intron	-0.608487
chr11	lnc-TRPT1-4	-	28992	-	Intron	0.710279
chr11	lnc-TRPT1-1	-	3338	+	overlap	0.648663
chr11	lnc-TRPT1-1	-	7423	+	Downstream:231	0.835326
chr15	lnc-TRPM7-3	-	84888	-	Intron	0.829982
chr11	lnc-TRPM5-1	-	NM_001297658	+	overlap	0.72767
chr11	lnc-TRPM5-1	-	NM_001297659	+	Downstream:407	0.919338
chr19	lnc-TRPM4-2	+	8541	+	overlap	0.646039
chr20	lnc-TRPC4AP-3	-	10544	+	Downstream:43712	-0.79181
chr20	lnc-TRPC4AP-1	-	574501	+	overlap	0.656389
chr20	lnc-TRPC4AP-1	-	57644	+	overlap	0.729835
chr3	lnc-TRPC1-1	+	7220	+	Downstream:50519	-0.672854
chr1	lnc-TROVE2-2	+	51377	-	Downstream:60393	0.6358
chr22	lnc-TRMU-1	+	51512	+	Upstream:64	0.875503
chr22	lnc-TRMU-1	+	55687	+	Downstream:1114	-0.889386
chr2	lnc-TRMT61B-6	-	245711	+	Downstream:127	0.856006
chr2	lnc-TRMT61B-6	-	5500	+	Upstream:7340	0.73355
chr2	lnc-TRMT61B-4	-	151056	+	Downstream:72075	-0.776666
chr2	lnc-TRMT61B-1	-	5500	+	Downstream:2831	0.961437
chr1	lnc-TRMT1L-3	-	6045	+	Intron	0.718718
chr1	lnc-TRMT1L-3	-	81627	-	Downstream:46050	0.708417
chr6	lnc-TRMT11-5	+	100847016	-	Upstream:7762	0.866368
chr6	lnc-TRMT11-4	+	100847016	-	Intron	0.807051
chr6	lnc-TRMT11-2	+	100847016	-	Upstream:54576	0.8363
chr6	lnc-TRMT11-1	+	100847016	-	Downstream:36506	0.764278
chr19	lnc-TRMT1-1	-	4066	-	overlap	0.833947
chr15	lnc-TRIP4-2	+	9325	+	Downstream:12465	-0.817204
chr15	lnc-TRIP4-2	+	9768	-	Intron	-0.624977
chr4	lnc-TRIML2-2	-	132625	+	Downstream:2897	0.872776
chr4	lnc-TRIML1-7	+	205860	-	Upstream:970	0.969548
chr4	lnc-TRIML1-7	+	339976	+	Downstream:32529	0.816311
chr4	lnc-TRIML1-1	+	339976	+	Upstream:11973	0.629443
chr14	lnc-TRIM9-1	-	81542	+	Upstream:46761	-0.64182
chr7	lnc-TRIM74-2	-	9883	+	Intron	0.736869
chr16	lnc-TRIM72-2	+	2521	+	overlap	-0.846051
chr3	lnc-TRIM71-2	+	1233	+	Downstream:53747	-0.776094
chr11	lnc-TRIM66-7	-	6764	-	overlap	0.610412
chr11	lnc-TRIM66-3	-	6764	-	overlap	0.669195
chr11	lnc-TRIM66-2	-	9866	-	Upstream:20473	-0.773019
chr1	lnc-TRIM62-3	-	55223	-	Downstream:18254	-0.72217
chr1	lnc-TRIM62-2	-	55223	-	Downstream:2171	-0.788524
chr1	lnc-TRIM62-2	-	NM_001301825	+	Upstream:21339	0.877273
chr7	lnc-TRIM56-1	+	5054	+	Downstream:29121	-0.984811
chr7	lnc-TRIM56-1	+	81844	+	Upstream:5399	-0.947231
chr11	lnc-TRIM44-3	+	143458	+	Intron	-0.639291
chr11	lnc-TRIM44-2	+	54765	+	Upstream:3278	0.616298
chr5	lnc-TRIM41-2	+	619570	-	Upstream:3146	0.620926
chr6	lnc-TRIM38-1	+	3024	-	Downstream:5191	0.700506
chr5	lnc-TRIM36-1	-	5229	-	Downstream:20952	0.911206
chr9	lnc-TRIM32-3	+	22954	+	Downstream:63591	0.658235
chr9	lnc-TRIM32-11	+	5069	+	Intron	0.62064
chr11	lnc-TRIM3-1	-	23647	-	overlap	0.788379
chr11	lnc-TRIM29-3	-	220323	+	overlap	0.847694
chr7	lnc-TRIM24-2	+	155006	+	overlap	0.894481
chr7	lnc-TRIM24-2	+	57670	-	Downstream:29570	0.764237
chr4	lnc-TRIM2-1	+	23321	+	Downstream:47241	-0.73749
chr13	lnc-TRIM13-7	+	57213	-	Upstream:144	0.903514
chr13	lnc-TRIM13-1	+	283518	+	overlap	0.627279
chr1	lnc-TRIM11-1	-	81559	-	Downstream:8659	0.76783
chr20	lnc-TRIB3-2	+	57761	+	Downstream:12100	0.695031
chr20	lnc-TRIB3-1	+	10616	+	overlap	0.879497
chr20	lnc-TRIB3-1	+	128637	-	Downstream:24712	-0.629918
chr8	lnc-TRIB1-11	+	286053	+	Intron	0.621945
chr3	lnc-TRH-6	+	100507032	+	overlap	0.631398
chr3	lnc-TRH-3	+	100507032	+	Upstream:63009	-0.663787
chr3	lnc-TREX1-8	+	51517	-	Downstream:1105	0.921092
chr3	lnc-TREX1-7	+	51246	-	Upstream:8080	0.733168
chr3	lnc-TREX1-7	+	5210	-	Downstream:1301	0.97702
chr3	lnc-TREX1-6	+	51246	-	Upstream:8729	0.705402
chr3	lnc-TREX1-6	+	5210	-	Downstream:1592	0.97347
chr3	lnc-TREX1-5	+	51246	-	Upstream:5569	0.669299
chr3	lnc-TREX1-5	+	5210	-	Downstream:4889	0.909847
chr3	lnc-TREX1-4	+	5210	-	Downstream:7459	0.827454
chr3	lnc-TREX1-3	+	11277	+	Downstream:5835	-0.616081
chr3	lnc-TREX1-2	+	51447	-	Intron	-0.886758
chr11	lnc-TREH-1	-	1656	-	Downstream:68073	0.6976
chr10	lnc-TRDMT1-4	-	8029	-	Intron	-0.685307
chr18	lnc-TRAPPC8-3	-	22878	-	overlap	0.659147
chr18	lnc-TRAPPC8-2	-	54941	+	Upstream:18103	0.764009
chr14	lnc-TRAPPC6B-1	-	117153	+	Downstream:58040	0.695342
chr14	lnc-TRAPPC6B-1	-	5411	+	overlap	0.644925
chr11	lnc-TRAPPC4-2	+	6230	-	Downstream:3534	-0.70576
chr2	lnc-TRAPPC12-7	+	7260	-	Downstream:52165	0.745612
chr4	lnc-TRAPPC11-4	+	56977	+	Upstream:1580	0.633083
chr21	lnc-TRAPPC10-3	+	7109	+	Downstream:57222	0.948683
chr12	lnc-TRAFD1-2	+	10906	+	Downstream:15733	-0.74701
chr12	lnc-TRAFD1-1	+	102465519	-	Upstream:93478	-0.633204
chr16	lnc-TRAF7-1	+	57524	-	Downstream:5649	0.735174
chr1	lnc-TRAF5-9	+	7188	+	Downstream:13589	0.883079
chr1	lnc-TRAF5-8	+	55758	+	Intron	0.830542
chr1	lnc-TRAF5-6	+	4751	-	Upstream:89	0.873498
chr1	lnc-TRAF5-6	+	9926	-	Downstream:58772	0.758366
chr1	lnc-TRAF5-10	+	55758	+	overlap	0.841498
chr1	lnc-TRAF3IP3-1	+	80342	+	Downstream:11764	-0.815913
chr6	lnc-TRAF3IP2-4	-	5980	-	overlap	0.637928
chr14	lnc-TRAF3-2	+	7187	+	Downstream:20295	0.826341
chr14	lnc-TRAF3-1	+	23186	+	Upstream:37016	0.634529
chr7	lnc-TRA2A-5	-	256355	+	Downstream:58075	-0.821859
chr7	lnc-TRA2A-3	-	10643	-	Upstream:18689	0.799133
chr7	lnc-TRA2A-3	-	256355	+	Downstream:248	0.724802
chr20	lnc-TPX2-2	+	2307	-	Downstream:21186	0.924356
chr20	lnc-TPX2-1	+	22974	+	Downstream:22275	-0.799549
chr20	lnc-TPX2-1	+	598	-	Intron	0.623744
chr13	lnc-TPTE2-4	-	54737	+	Downstream:68768	-0.624279
chr13	lnc-TPTE2-4	-	93492	-	Upstream:2393	0.744342
chr22	lnc-TPST2-1	-	24144	-	Upstream:9526	0.853369
chr16	lnc-TPSG1-2	-	8912	+	Intron	0.736989
chr19	lnc-TPRX1-2	-	6415	+	Downstream:9744	0.626625
chr19	lnc-TPRX1-2	-	692091	+	Upstream:1073	-0.749788
chr3	lnc-TPRG1-1	+	407020	+	Upstream:54780	0.788968
chr3	lnc-TPRA1-4	-	11343	-	Intron	0.888348
chr3	lnc-TPRA1-3	-	11343	-	Intron	0.70933
chr16	lnc-TPPP3-1	-	3291	+	Downstream:34845	0.641741
chr5	lnc-TPPP-3	-	11076	-	Upstream:60336	0.74381
chr5	lnc-TPPP-3	-	79844	-	Downstream:40858	0.686019
chr5	lnc-TPPP-1	-	11076	-	Downstream:2959	-0.834606
chr13	lnc-TPP2-3	+	7174	+	Upstream:1767	0.931478
chr2	lnc-TPO-1	+	7173	+	Upstream:9717	-0.630028
chr18	lnc-TPGS2-3	-	80206	+	overlap	-0.863234
chr18	lnc-TPGS2-2	-	57536	+	Intron	0.83042
chr8	lnc-TPD52-3	-	7163	-	Downstream:77484	0.718231
chr8	lnc-TPD52-2	-	7163	-	Downstream:31719	0.939008
chr11	lnc-TPCN2-11	+	26579	+	overlap	0.944504
chr12	lnc-TPCN1-2	+	102465457	+	Downstream:39181	0.630653
chr2	lnc-TP53I3-1	-	375189	-	Downstream:28947	-0.898129
chr2	lnc-TP53I3-1	-	9540	-	overlap	0.698234
chr17	lnc-TP53I13-5	+	116236	-	Downstream:83042	-0.765773
chr17	lnc-TP53I13-5	+	57551	+	Intron	-0.852799
chr17	lnc-TP53I13-3	+	57551	+	Upstream:4277	0.678013
chr17	lnc-TP53I13-3	+	90313	+	Downstream:7527	-0.630983
chr17	lnc-TP53I13-1	+	116236	-	Upstream:1100	-0.731056
chr17	lnc-TP53I13-1	+	90313	+	Downstream:191	0.967894
chr11	lnc-TP53I11-6	-	3732	+	overlap	0.985053
chr1	lnc-TP53BP2-7	-	23219	+	Downstream:79030	0.636512
chr15	lnc-TP53BP1-2	-	4130	+	Downstream:6879	0.857522
chr9	lnc-TOR2A-1	-	27433	-	Downstream:6691	0.785988
chr1	lnc-TOR1AIP2-3	-	26092	+	Upstream:6212	0.64174
chr1	lnc-TOR1AIP1-3	+	26092	+	Upstream:2477	0.912886
chr1	lnc-TOR1AIP1-3	+	9857	+	Downstream:29779	0.740054
chr3	lnc-TOPBP1-3	-	11073	-	Upstream:3891	0.660785
chr22	lnc-TOP3B-2	-	8940	-	Downstream:18493	0.617049
chr17	lnc-TOP3A-2	-	102466733	-	Downstream:7374	0.915171
chr17	lnc-TOP3A-2	-	6470	-	overlap	0.762641
chr8	lnc-TOP1MT-2	-	2738	+	Upstream:2724	0.77561
chr8	lnc-TONSL-1	-	4796	-	Downstream:805	0.958301
chr7	lnc-TOMM7-5	-	84668	-	overlap	0.880707
chr7	lnc-TOMM7-3	-	692210	+	Upstream:7187	0.893021
chr7	lnc-TOMM7-3	-	84668	-	Downstream:59908	0.74749
chr7	lnc-TOMM7-1	-	54543	-	Downstream:85011	0.690649
chr9	lnc-TOMM5-2	-	22844	+	Intron	0.600981
chr9	lnc-TOMM5-1	-	401505	-	Downstream:21058	0.830403
chr14	lnc-TOMM20L-1	+	387990	+	overlap	0.782097
chr1	lnc-TOMM20-3	-	9804	-	Downstream:4733	-0.84091
chr17	lnc-TOM1L2-2	-	146691	-	Downstream:16332	0.931425
chr17	lnc-TOM1L1-6	+	252983	+	overlap	0.821197
chr17	lnc-TOM1L1-5	+	252983	+	Intron	0.839168
chr17	lnc-TOM1L1-4	+	252983	+	Intron	0.63673
chr17	lnc-TOM1L1-2	+	252983	+	Intron	-0.660608
chr17	lnc-TNRC6C-4	+	57690	+	Downstream:21733	0.61549
chr17	lnc-TNRC6C-3	+	11322	-	overlap	0.9294
chr17	lnc-TNRC6C-3	+	147138	+	Downstream:9621	0.614982
chr7	lnc-TNPO3-1	-	2318	+	overlap	-0.863787
chr11	lnc-TNNT3-4	+	6150	+	Upstream:17149	-0.949936
chr19	lnc-TNNI3-1	-	352909	-	Downstream:928	0.797362
chr3	lnc-TNK2-2	-	255812	-	Downstream:12215	0.719894
chr17	lnc-TNK1-1	+	57048	-	Downstream:5999	0.844597
chr17	lnc-TNK1-1	+	8711	+	overlap	0.849808
chr1	lnc-TNFSF4-1	-	7292	-	Downstream:8227	0.632662
chr1	lnc-TNFSF18-5	-	5279	-	Downstream:15578	0.650015
chr13	lnc-TNFSF13B-2	+	10673	+	Downstream:22637	-0.632799
chr1	lnc-TNFRSF9-1	-	54206	-	Downstream:4994	0.679326
chr12	lnc-TNFRSF1A-3	-	55200	+	overlap	0.885284
chr12	lnc-TNFRSF1A-3	-	7132	-	Downstream:6978	-0.914481
chr13	lnc-TNFRSF19-5	+	100506680	+	Upstream:37004	-0.75945
chr16	lnc-TNFRSF17-2	+	2935	-	overlap	-0.934871
chr16	lnc-TNFRSF17-1	+	2935	-	Intron	-0.621823
chr16	lnc-TNFRSF17-1	+	608	+	Downstream:56190	-0.971217
chr1	lnc-TNFRSF14-5	+	100287898	-	Downstream:49899	-0.719394
chr1	lnc-TNFRSF14-3	+	127281	+	Downstream:12066	-0.711001
chr18	lnc-TNFRSF11A-5	+	57614	+	Intron	0.817892
chr8	lnc-TNFRSF10C-3	+	23221	+	Downstream:417	0.683318
chr8	lnc-TNFRSF10A-2	-	100507156	+	Upstream:37780	0.725921
chr1	lnc-TNFAIP8L2-1	+	79005	+	overlap	-0.7693
chr19	lnc-TNFAIP8L1-1	+	10501	-	Upstream:25643	0.629441
chr5	lnc-TNFAIP8-8	+	1657	+	Intron	0.908123
chr2	lnc-TNFAIP6-7	+	4703	-	overlap	0.954081
chr2	lnc-TNFAIP6-6	+	4703	-	overlap	0.825957
chr6	lnc-TNFAIP3-1	+	7128	+	Downstream:41590	0.903643
chr18	lnc-TMX3-4	-	79839	+	Intron	0.846688
chr14	lnc-TMX1-2	+	114088	-	Intron	0.795916
chr17	lnc-TMUB2-3	+	6521	-	Downstream:31824	0.612068
chr17	lnc-TMUB2-3	+	7343	-	overlap	0.829115
chr17	lnc-TMUB2-2	+	7343	-	Downstream:11063	-0.701453
chr13	lnc-TMTC4-1	-	84899	-	Downstream:23718	0.881295
chr13	lnc-TMTC4-1	-	87769	-	Intron	0.61249
chr12	lnc-TMTC3-2	+	490	-	Downstream:9525	0.706122
chr12	lnc-TMTC3-14	+	490	-	Downstream:47746	-0.664188
chr12	lnc-TMTC3-13	+	282809	-	Downstream:47361	0.836144
chr12	lnc-TMTC3-11	+	1848	-	Downstream:28175	0.908336
chr9	lnc-TMSL4-1	+	10999	+	Intron	-0.86178
chr9	lnc-TMSL4-1	+	81605	+	Downstream:28548	-0.665727
chrX	lnc-TMSB15A-5	-	64860	+	overlap	0.758173
chrX	lnc-TMSB15A-5	-	9737	+	overlap	0.908333
chrX	lnc-TMSB15A-3	-	64860	+	Upstream:923	0.723083
chrX	lnc-TMSB15A-3	-	9737	+	Downstream:44046	0.964632
chr3	lnc-TMPRSS7-2	+	257144	-	Downstream:7822	-0.701994
chr3	lnc-TMPRSS7-2	+	79669	+	Intron	-0.616663
chr22	lnc-TMPRSS6-1	-	164656	-	Downstream:10088	-0.958577
chr21	lnc-TMPRSS3-2	-	51227	-	Downstream:1322	0.72043
chr21	lnc-TMPRSS3-1	-	51227	-	overlap	0.67458
chr21	lnc-TMPRSS3-1	-	7267	+	Downstream:547	0.95203
chr4	lnc-TMPRSS11E-1	+	644759	-	overlap	0.792074
chr12	lnc-TMPO-1	+	121456	-	Upstream:28298	0.678949
chr1	lnc-TMOD4-1	-	29765	-	overlap	0.934236
chr15	lnc-TMOD3-1	+	5597	+	Intron	-0.636043
chr19	lnc-TMIGD2-1	-	10148	+	Upstream:8811	-0.829662
chr19	lnc-TMIGD2-1	-	56961	+	Downstream:31242	0.627815
chr3	lnc-TMF1-1	-	285203	-	Upstream:3509	0.914736
chr17	lnc-TMEM99-5	+	125113	-	Downstream:5048	0.86296
chr17	lnc-TMEM99-5	+	6605	-	Upstream:670	0.915209
chr17	lnc-TMEM99-2	+	3859	-	overlap	0.891934
chr17	lnc-TMEM99-1	+	162605	-	Upstream:1464	0.639773
chr17	lnc-TMEM99-1	+	3858	-	Downstream:8599	0.83525
chr17	lnc-TMEM98-6	+	4642	-	Intron	0.664589
chr19	lnc-TMEM91-2	+	593	+	Intron	-0.953384
chr16	lnc-TMEM8A-4	-	9727	+	Downstream:7441	0.650088
chr1	lnc-TMEM88B-5	+	55052	-	Upstream:8725	-0.759067
chr1	lnc-TMEM88B-4	+	81669	-	Downstream:2924	-0.724674
chr2	lnc-TMEM87B-3	+	10461	+	Intron	0.726078
chr15	lnc-TMEM87A-2	-	2595	+	overlap	0.791979
chr15	lnc-TMEM87A-2	-	825	+	Downstream:35344	0.89551
chr15	lnc-TMEM87A-1	-	25963	-	Downstream:2144	0.823923
chr15	lnc-TMEM87A-1	-	693212	-	overlap	0.830493
chr19	lnc-TMEM86B-3	-	5794	-	overlap	0.888194
chr19	lnc-TMEM86B-1	-	22870	-	overlap	0.66689
chr11	lnc-TMEM86A-2	+	144108	-	Downstream:2486	-0.719607
chr11	lnc-TMEM80-1	+	64787	+	overlap	0.960054
chr8	lnc-TMEM75-8	-	4609	+	Upstream:14091	0.865493
chr8	lnc-TMEM75-7	-	100302161	+	overlap	0.981478
chr8	lnc-TMEM75-7	-	100302281	+	Downstream:48859	0.833732
chr8	lnc-TMEM75-6	-	100302175	+	Downstream:31246	0.813005
chr8	lnc-TMEM74-1	-	7201	+	Downstream:24006	-0.801364
chr8	lnc-TMEM71-1	-	51105	+	overlap	0.854753
chr8	lnc-TMEM70-4	+	54968	+	Upstream:1208	0.835945
chr8	lnc-TMEM70-3	+	23643	+	Downstream:8861	0.756831
chr8	lnc-TMEM70-1	+	55284	-	Upstream:797	0.808869
chr8	lnc-TMEM70-1	+	6921	-	Downstream:62507	0.762785
chr8	lnc-TMEM66-2	-	23484	+	Downstream:0	0.700375
chr8	lnc-TMEM66-2	-	51669	-	Upstream:11448	0.773191
chr8	lnc-TMEM65-4	-	157378	-	Downstream:2541	0.949884
chr8	lnc-TMEM64-1	-	169200	-	Downstream:15916	0.883619
chr6	lnc-TMEM63B-3	+	64928	-	Downstream:20144	-0.880104
chr1	lnc-TMEM56-2	+	148534	+	Downstream:24971	0.813335
chr1	lnc-TMEM56-2	+	199857	-	overlap	0.724924
chr8	lnc-TMEM55A-4	-	100130742	+	Intron	0.914279
chr8	lnc-TMEM55A-4	-	100616245	+	Downstream:66212	0.611139
chr12	lnc-TMEM5-2	+	57522	+	Intron	0.95801
chr11	lnc-TMEM41B-4	-	10527	+	overlap	-0.655116
chr11	lnc-TMEM41B-1	-	23258	-	Intron	0.620539
chr1	lnc-TMEM39B-2	+	200081	+	Downstream:53614	-0.60213
chr1	lnc-TMEM39B-2	+	23633	+	Intron	-0.766304
chr19	lnc-TMEM38A-2	+	79086	-	Downstream:7197	0.634792
chr19	lnc-TMEM38A-2	+	9441	-	Upstream:2538	-0.694442
chrX	lnc-TMEM35-1	+	79979	-	Intron	0.713561
chr3	lnc-TMEM30C-1	+	644444	+	overlap	0.650432
chr14	lnc-TMEM30B-6	-	3091	+	Intron	0.912811
chr14	lnc-TMEM30B-5	-	6617	+	Downstream:11259	0.941012
chrX	lnc-TMEM27-2	-	11238	+	Intron	-0.610464
chr6	lnc-TMEM242-8	-	57492	+	Downstream:3267	-0.638659
chr6	lnc-TMEM242-7	-	57492	+	Downstream:852	-0.76599
chr18	lnc-TMEM241-6	-	5932	+	Downstream:32336	0.67502
chr18	lnc-TMEM241-5	-	5932	+	Downstream:26842	0.644521
chr18	lnc-TMEM241-2	-	91768	+	overlap	-0.615658
chr18	lnc-TMEM241-1	-	5932	+	Downstream:111	0.762653
chr1	lnc-TMEM234-6	-	200081	+	Downstream:43853	-0.821872
chr1	lnc-TMEM234-6	-	23633	+	Intron	-0.692878
chr1	lnc-TMEM234-3	-	339483	-	overlap	0.664697
chr1	lnc-TMEM234-2	-	56063	-	Downstream:401	0.630775
chr5	lnc-TMEM232-4	-	91137	+	Downstream:12322	0.618689
chr11	lnc-TMEM223-1	-	79064	-	overlap	0.622892
chr3	lnc-TMEM22-1	+	10274	-	Upstream:226	0.632293
chr16	lnc-TMEM219-2	+	124446	+	Downstream:50005	-0.790689
chr11	lnc-TMEM218-1	-	219854	-	overlap	0.744059
chr6	lnc-TMEM217-1	-	9025	+	Downstream:13992	0.666492
chr7	lnc-TMEM213-3	+	8805	+	overlap	0.761
chr3	lnc-TMEM212-4	+	23043	-	Upstream:203	0.715047
chr22	lnc-TMEM211-3	-	85379	+	Downstream:25323	0.67974
chr22	lnc-TMEM211-2	-	100128531	-	overlap	0.775693
chr3	lnc-TMEM207-2	-	9076	-	overlap	0.818092
chr1	lnc-TMEM206-5	-	5525	+	Downstream:47886	0.810176
chr1	lnc-TMEM206-3	-	5525	+	overlap	0.62452
chr15	lnc-TMEM202-4	+	123228	+	Intron	0.827435
chr17	lnc-TMEM199-1	+	26073	-	Downstream:2642	0.896148
chr17	lnc-TMEM199-1	+	7126	+	overlap	0.855341
chr2	lnc-TMEM194B-2	-	4664	+	Downstream:95641	0.647328
chr4	lnc-TMEM192-2	-	201931	-	Downstream:5073	0.847742
chr20	lnc-TMEM189-UBE2V1-4	-	387521	-	Downstream:7787	0.825514
chr20	lnc-TMEM189-UBE2V1-4	-	7335	-	overlap	0.898881
chr16	lnc-TMEM188-3	+	64282	+	Downstream:82679	0.787279
chr16	lnc-TMEM188-1	+	255919	+	overlap	0.889172
chr16	lnc-TMEM188-1	+	55027	+	overlap	0.746473
chr16	lnc-TMEM188-1	+	64282	+	Downstream:77936	0.835591
chrX	lnc-TMEM187-3	+	4204	-	Downstream:93	-0.920866
chr16	lnc-TMEM186-1	-	18	+	overlap	0.880989
chr2	lnc-TMEM18-6	-	129787	-	Upstream:70218	-0.777669
chr2	lnc-TMEM185B-6	-	5899	+	Upstream:23885	0.970924
chr2	lnc-TMEM185B-1	-	57669	+	Upstream:67968	0.912121
chr2	lnc-TMEM185B-1	-	79134	-	Downstream:926	0.838872
chr6	lnc-TMEM181-2	+	56995	+	Intron	-0.747246
chr6	lnc-TMEM181-2	+	57583	+	Downstream:56188	-0.754927
chr10	lnc-TMEM180-3	+	10121	-	overlap	0.674036
chr10	lnc-TMEM180-3	+	51684	+	Downstream:20402	0.62652
chr2	lnc-TMEM178-2	+	80745	-	overlap	0.793533
chr2	lnc-TMEM178-1	+	728730	+	Upstream:175	-0.73101
chr2	lnc-TMEM177-4	+	5775	+	overlap	0.634828
chr5	lnc-TMEM173-1	-	51523	+	overlap	0.898601
chr2	lnc-TMEM17-2	-	200728	-	Upstream:67886	0.738143
chr2	lnc-TMEM17-1	-	200728	-	Downstream:38445	0.626173
chr6	lnc-TMEM170B-3	+	100113407	+	overlap	0.941842
chr1	lnc-TMEM167B-2	+	6884	-	Intron	0.909757
chr1	lnc-TMEM167B-1	+	127003	-	Downstream:5331	0.904429
chr1	lnc-TMEM167B-1	+	56900	+	Upstream:3260	0.922101
chr5	lnc-TMEM167A-5	-	153339	-	Downstream:1881	0.914264
chr5	lnc-TMEM167A-1	-	153339	-	Downstream:39736	0.7685
chr4	lnc-TMEM165-1	+	9575	-	Upstream:202	0.823209
chr2	lnc-TMEM163-4	-	100500878	+	overlap	0.615643
chr2	lnc-TMEM163-3	-	4249	+	Intron	0.87165
chr19	lnc-TMEM161A-1	-	4207	-	Intron	-0.717142
chr4	lnc-TMEM156-2	-	102466247	+	Intron	0.745628
chr4	lnc-TMEM154-1	-	201799	-	Downstream:11780	-0.658604
chr4	lnc-TMEM150C-6	-	79966	-	Downstream:10355	0.67375
chr3	lnc-TMEM14E-3	-	645843	-	Downstream:8093	0.936169
chr3	lnc-TMEM14E-2	-	5912	+	Downstream:436	0.709228
chr6	lnc-TMEM14A-4	+	28978	+	overlap	-0.88392
chr6	lnc-TMEM14A-3	+	28978	+	Upstream:2073	0.886449
chr19	lnc-TMEM145-1	+	1954	+	Intron	0.842506
chr7	lnc-TMEM140-2	+	78996	-	overlap	0.761295
chr7	lnc-TMEM139-3	+	1180	+	Downstream:17313	-0.636756
chr11	lnc-TMEM138-3	+	51259	+	Downstream:12737	0.644581
chr11	lnc-TMEM138-3	+	51524	+	Upstream:7485	0.926694
chr11	lnc-TMEM138-1	+	51259	+	Downstream:20148	0.636569
chr11	lnc-TMEM138-1	+	51524	+	Upstream:1767	0.871757
chr11	lnc-TMEM136-2	+	NM_001301084	+	overlap	0.906121
chr11	lnc-TMEM135-7	+	8587	-	Downstream:19315	0.770998
chr11	lnc-TMEM135-5	+	65084	+	Upstream:1550	0.874999
chr11	lnc-TMEM132A-1	+	51296	-	Downstream:10439	-0.67422
chr2	lnc-TMEM127-3	-	55654	-	Downstream:17802	0.698437
chr12	lnc-TMEM116-6	-	8759	+	Downstream:18813	-0.895997
chr12	lnc-TMEM116-1	-	8550	+	Upstream:89	-0.685895
chr12	lnc-TMEM106C-7	+	10411	-	Intron	0.767943
chr12	lnc-TMEM106C-6	+	55652	+	Downstream:3952	0.733769
chr12	lnc-TMEM106C-4	+	29843	-	Downstream:5897	-0.876134
chr12	lnc-TMEM106C-3	+	7421	-	Upstream:73	-0.63185
chr12	lnc-TMEM106C-3	+	79022	+	Downstream:55948	0.706408
chr12	lnc-TMEM106C-2	+	79022	+	Downstream:62021	-0.643838
chr17	lnc-TMEM105-5	-	100616294	-	Upstream:15093	0.734509
chr17	lnc-TMEM105-3	-	57597	+	Downstream:9596	0.745012
chr5	lnc-TMED9-3	+	54540	-	overlap	-0.772609
chr5	lnc-TMED9-2	+	54540	-	Upstream:276	-0.745906
chr1	lnc-TMED5-1	-	1810	+	Downstream:30652	0.691275
chr1	lnc-TMED5-1	-	343099	+	overlap	0.852124
chr15	lnc-TMED3-2	+	NM_001301203	+	Upstream:32063	0.650263
chr15	lnc-TMED3-1	+	NM_001301203	+	Upstream:28638	0.923683
chr5	lnc-TMCO6-1	+	100500820	+	Upstream:3426	0.685042
chr15	lnc-TMCO5A-6	+	84529	+	overlap	0.616454
chr13	lnc-TMCO3-2	+	55208	-	overlap	-0.770184
chr1	lnc-TMCO2-1	+	10269	+	Intron	0.777584
chr1	lnc-TMCO2-1	+	1298	-	Downstream:16985	-0.941822
chr1	lnc-TMCO1-2	-	149297	-	Intron	0.643483
chr3	lnc-TMCC1-6	-	23023	-	Downstream:15299	-0.807385
chr16	lnc-TMC7-2	+	23204	-	Upstream:1547	0.756141
chr16	lnc-TMC7-1	+	NM_001300732	+	Downstream:46986	-0.626963
chr16	lnc-TMC5-3	+	9738	+	overlap	0.675569
chr12	lnc-TMBIM6-1	+	100286844	+	overlap	0.66201
chr12	lnc-TMBIM6-1	+	144233	-	Downstream:3576	0.776738
chr13	lnc-TM9SF2-7	+	1880	-	Downstream:32335	0.70082
chr13	lnc-TM9SF2-7	+	2841	-	Upstream:2968	0.765268
chr13	lnc-TM9SF2-6	+	1880	-	Downstream:16246	0.709799
chr13	lnc-TM9SF2-3	+	171425	+	Downstream:23483	0.914487
chr11	lnc-TM7SF2-2	+	2197	-	Downstream:1515	-0.617373
chr19	lnc-TM6SF2-2	-	23383	+	Downstream:11963	-0.761216
chr19	lnc-TM6SF2-2	-	57794	-	Intron	-0.790711
chr15	lnc-TM6SF1-3	+	53339	-	overlap	-0.965745
chr15	lnc-TM6SF1-3	+	53346	+	Downstream:16789	-0.844136
chr15	lnc-TM6SF1-2	+	50810	-	overlap	0.876275
chr15	lnc-TM6SF1-2	+	NM_001301206	-	Downstream:27705	-0.774514
chr3	lnc-TM4SF1-3	-	116441	-	overlap	0.771878
chr15	lnc-TM2D3-3	-	80213	-	Downstream:5487	0.832077
chr1	lnc-TM2D1-4	-	83941	-	Upstream:16574	0.662213
chr1	lnc-TM2D1-3	-	414927	+	Upstream:11948	-0.727383
chr1	lnc-TM2D1-1	-	4774	+	Intron	-0.754402
chr5	lnc-TLX3-2	+	64901	+	Intron	0.876638
chr2	lnc-TLX2-2	+	64427	+	overlap	0.736417
chr2	lnc-TLX2-2	+	85474	-	Downstream:2957	0.911997
chr2	lnc-TLX2-1	+	3196	+	Downstream:116	-0.874486
chr10	lnc-TLX1-6	+	10660	-	overlap	0.673771
chr3	lnc-TLR9-1	-	54106	-	Downstream:2067	-0.757206
chr4	lnc-TLR2-2	+	285533	-	Downstream:3006	-0.617955
chr4	lnc-TLR1-2	-	80008	-	overlap	1
chr4	lnc-TLR1-1	-	10333	-	Downstream:18888	-0.610563
chr10	lnc-TLL2-1	-	56889	-	overlap	-0.828882
chr17	lnc-TLK2-3	+	162333	-	Downstream:11380	-0.692135
chr2	lnc-TLK1-3	-	2571	+	Upstream:66548	-0.794363
chr2	lnc-TLK1-3	-	26003	+	overlap	0.689248
chr2	lnc-TLK1-3	-	9874	-	Downstream:61968	0.680208
chr2	lnc-TLK1-2	-	79828	-	Downstream:42694	0.678718
chr15	lnc-TLE3-8	-	6176	+	overlap	0.701523
chr17	lnc-TLCD2-1	-	124997	+	Downstream:250	-0.921703
chr17	lnc-TLCD2-1	-	727910	-	Upstream:1135	0.93069
chr16	lnc-TK2-1	-	146227	+	Intron	0.919086
chr17	lnc-TK1-1	-	332	+	Downstream:2287	0.673474
chr19	lnc-TJP3-1	+	116541	+	Downstream:6149	-0.761554
chr19	lnc-TJP3-1	+	9546	-	overlap	0.78423
chr11	lnc-TIRAP-1	+	114609	+	overlap	0.672907
chr3	lnc-TIPARP-2	+	25976	+	Upstream:31262	-0.713485
chr3	lnc-TIPARP-1	+	25976	+	Upstream:16868	-0.918103
chr14	lnc-TINF2-1	-	7051	-	Downstream:8871	0.605645
chr14	lnc-TIMM9-2	-	55860	+	overlap	0.855929
chr14	lnc-TIMM9-2	-	5684	+	overlap	0.874253
chr19	lnc-TIMM50-1	+	10683	+	Downstream:5134	-0.778272
chr10	lnc-TIMM23B-1	+	414189	+	Downstream:6272	0.672298
chr17	lnc-TIMM22-2	+	100422835	-	overlap	0.794666
chr19	lnc-TIMM13-1	-	4616	+	overlap	-0.760865
chr3	lnc-TIGIT-4	+	100616166	-	Downstream:55835	0.717452
chr5	lnc-TIGD6-2	-	22993	+	Intron	0.686847
chr8	lnc-TIGD5-2	+	642475	-	Downstream:3133	0.896276
chr4	lnc-TIGD4-2	-	85462	+	Downstream:6145	0.704023
chr11	lnc-TIGD3-6	+	283131	+	Downstream:25445	0.935103
chr11	lnc-TIGD3-6	+	83786	+	Intron	0.830386
chr11	lnc-TIGD3-5	+	283131	+	Downstream:26123	0.930608
chr11	lnc-TIGD3-5	+	83786	+	Intron	0.891694
chr11	lnc-TIGD3-4	+	283131	+	Downstream:27133	0.91014
chr11	lnc-TIGD3-4	+	83786	+	Intron	0.843516
chr11	lnc-TIGD3-3	+	283131	+	Downstream:32605	0.959725
chr11	lnc-TIGD3-3	+	83786	+	Intron	0.938437
chr11	lnc-TIGD3-1	+	220359	+	Upstream:9826	-0.678933
chr4	lnc-TIGD2-6	+	10144	-	overlap	0.842228
chr4	lnc-TIGD2-4	+	166815	+	Upstream:5146	0.731834
chr9	lnc-TIGD1L2-5	+	100129250	+	Downstream:2993	0.849279
chr9	lnc-TIGD1L2-5	+	10210	-	Intron	0.692012
chr9	lnc-TIGD1L2-4	+	4712	-	overlap	0.72606
chr2	lnc-TIGD1-1	-	9470	+	overlap	0.874396
chr4	lnc-TIFA-4	-	55435	+	Upstream:2912	0.706226
chr4	lnc-TIFA-1	-	132720	+	Upstream:40479	0.97481
chr4	lnc-TIFA-1	-	55435	+	Downstream:142	0.93706
chr10	lnc-TIAL1-5	-	9531	+	Upstream:3345	-0.808335
chr2	lnc-TIA1-1	-	54980	-	overlap	0.955494
chr2	lnc-TIA1-1	-	7072	-	Downstream:18536	0.808034
chr11	lnc-THYN1-4	-	23310	-	Downstream:589	-0.679206
chr11	lnc-THYN1-4	-	83700	+	overlap	0.66952
chr3	lnc-THUMPD3-9	+	55209	+	Intron	0.80727
chr3	lnc-THUMPD3-8	+	55209	+	overlap	-0.634483
chr3	lnc-THUMPD3-7	+	55209	+	Intron	0.705859
chr3	lnc-THUMPD3-5	+	55209	+	Intron	0.888258
chr3	lnc-THUMPD3-11	+	55209	+	overlap	0.878102
chr15	lnc-THSD4-6	+	4649	-	Intron	0.955744
chr15	lnc-THSD4-4	+	10002	+	Upstream:139	0.626645
chr15	lnc-THSD4-4	+	4649	-	Downstream:2683	0.872091
chr15	lnc-THSD4-1	+	10002	+	Downstream:20284	-0.669423
chr15	lnc-THSD4-1	+	101929173	-	Upstream:94771	-0.601383
chr11	lnc-THRSP-6	+	92105	-	Downstream:11588	-0.646648
chr11	lnc-THRSP-4	+	4718	-	Upstream:14520	0.807075
chr11	lnc-THRSP-4	+	79053	-	Downstream:5830	0.62238
chr11	lnc-THRSP-3	+	92105	-	Downstream:27208	-0.714491
chr11	lnc-THRSP-1	+	100532726	-	Intron	0.878033
chr3	lnc-THOC7-2	-	132200	+	overlap	0.897672
chr3	lnc-THOC7-2	-	80145	-	Downstream:6424	0.909906
chrX	lnc-THOC2-3	-	10735	+	Downstream:81263	0.74011
chrX	lnc-THOC2-3	-	331	+	Intron	0.769117
chrX	lnc-THOC2-2	-	10735	+	Downstream:364	0.795545
chrX	lnc-THOC2-2	-	331	+	Upstream:45253	0.78098
chrX	lnc-THOC2-1	-	10735	+	Downstream:86627	0.712293
chrX	lnc-THOC2-1	-	331	+	Intron	0.611437
chr10	lnc-THNSL1-4	+	219670	-	Downstream:28465	0.637542
chr5	lnc-THBS4-6	+	256987	-	overlap	-0.855337
chr5	lnc-THBS4-4	+	345778	-	Upstream:58	0.915776
chr5	lnc-THBS4-3	+	256987	-	overlap	0.975367
chr1	lnc-THBS3-2	-	693235	+	Upstream:315	-0.681517
chr1	lnc-THBS3-2	-	7059	-	overlap	0.916288
chr4	lnc-THAP9-2	+	22872	-	Downstream:42559	0.814516
chr22	lnc-THAP7-3	-	150209	+	Upstream:0	-0.680351
chr22	lnc-THAP7-3	-	8216	+	Downstream:513	-0.863569
chr22	lnc-THAP7-2	-	113691	-	overlap	-0.904396
chr1	lnc-THAP3-2	+	55735	-	overlap	0.722314
chr15	lnc-THAP10-2	-	54839	+	overlap	-0.805464
chr15	lnc-THAP10-2	-	56906	-	Downstream:27816	-0.744226
chr8	lnc-TGS1-1	+	4067	+	Intron	0.654722
chr2	lnc-TGOLN2-1	-	83439	+	Upstream:3217	-0.721433
chr20	lnc-TGM6-1	+	6628	-	Downstream:10516	-0.721647
chr15	lnc-TGM5-1	-	23582	+	overlap	0.737754
chr3	lnc-TGM4-1	+	23016	+	overlap	-0.65826
chr20	lnc-TGM3-2	+	140901	+	Upstream:5942	-0.635348
chr20	lnc-TGM2-1	-	58490	+	Upstream:6031	0.87514
chr20	lnc-TGM2-1	-	7052	-	Downstream:29761	-0.76977
chr18	lnc-TGIF1-1	+	9229	-	Downstream:17090	0.839913
chr2	lnc-TGFBRAP1-1	-	2274	-	Downstream:23379	-0.861939
chr2	lnc-TGFBRAP1-1	-	79074	+	Downstream:370	0.909017
chr3	lnc-TGFBR2-1	+	7048	+	Upstream:1374	0.9074
chr5	lnc-TGFBI-1	+	389332	-	Downstream:2774	0.946764
chr5	lnc-TGFBI-1	+	4090	+	Upstream:4140	0.885216
chr14	lnc-TGFB3-5	-	23093	+	Intron	0.878553
chr14	lnc-TGFB3-4	-	7043	-	overlap	-0.6728
chr19	lnc-TGFB1-4	-	558	+	Downstream:4703	0.960895
chr19	lnc-TGFB1-3	-	558	+	overlap	0.791376
chr3	lnc-TFRC-1	-	102465977	-	Upstream:57007	-0.779045
chr3	lnc-TFRC-1	-	7037	-	Downstream:49252	-0.643818
chr7	lnc-TFPI2-2	-	10282	-	overlap	0.607946
chr7	lnc-TFPI2-1	-	10282	-	Downstream:23297	0.74262
chr7	lnc-TFPI2-1	-	2791	+	Upstream:38895	0.770669
chr7	lnc-TFEC-9	-	858	+	Downstream:97699	0.725101
chr7	lnc-TFEC-7	-	26136	+	Downstream:11439	0.641387
chr7	lnc-TFEC-5	-	857	+	Intron	0.902488
chr6	lnc-TFEB-1	-	100616178	+	Downstream:50101	-0.633231
chrX	lnc-TFE3-1	-	56850	-	Upstream:25028	-0.782798
chrX	lnc-TFE3-1	-	7030	-	Downstream:1298	-0.828117
chr3	lnc-TFDP2-1	-	483	+	Intron	-0.851175
chr3	lnc-TFDP2-1	-	7029	-	Downstream:25406	-0.629803
chr13	lnc-TFDP1-2	+	55002	+	Intron	-0.670006
chr13	lnc-TFDP1-2	+	7027	+	Downstream:55519	-0.658593
chr2	lnc-TFCP2L1-4	-	2736	+	Intron	0.720205
chr1	lnc-TFB2M-5	-	51097	+	Downstream:54958	0.900883
chr1	lnc-TFB2M-4	-	51097	+	Downstream:91597	0.684322
chr1	lnc-TFB2M-2	-	64754	-	Intron	-0.938921
chr16	lnc-TFAP4-3	-	7023	-	Upstream:30784	0.81739
chr1	lnc-TFAP2E-5	+	127703	-	Downstream:83689	-0.657305
chr1	lnc-TFAP2E-5	+	5690	-	Intron	0.902494
chr1	lnc-TFAP2E-4	+	127703	-	Downstream:84047	-0.627446
chr1	lnc-TFAP2E-3	+	127703	-	Downstream:84847	-0.797667
chr1	lnc-TFAP2E-3	+	5690	-	Intron	0.840469
chr10	lnc-TFAM-7	+	728640	+	Upstream:25607	0.781295
chr10	lnc-TFAM-5	+	728640	+	overlap	0.698606
chr10	lnc-TFAM-5	+	80114	+	overlap	0.743568
chr10	lnc-TFAM-4	+	80114	+	overlap	0.680005
chr10	lnc-TFAM-3	+	80114	+	Intron	0.637211
chr15	lnc-TEX9-4	+	54816	-	Downstream:48564	0.959391
chr15	lnc-TEX9-3	+	54816	-	Downstream:50726	0.897021
chr3	lnc-TEX264-2	+	51368	+	Downstream:30151	-0.632156
chr2	lnc-TEX261-2	-	113419	-	Upstream:8836	0.622023
chr14	lnc-TEX22-4	+	23241	+	Intron	0.846778
chr17	lnc-TEX14-2	-	5889	+	Upstream:13895	0.733727
chrX	lnc-TEX13B-2	-	56156	-	Downstream:41221	0.754716
chrX	lnc-TEX11-2	-	1741	+	Downstream:9633	0.78054
chr9	lnc-TEX10-2	-	347273	+	Intron	-0.688903
chr2	lnc-TET3-3	+	200424	+	overlap	0.872167
chr10	lnc-TET1-4	+	1763	-	Intron	0.902785
chr10	lnc-TET1-3	+	8034	-	Intron	0.605742
chr1	lnc-TESK2-1	-	126661	-	overlap	0.727833
chr9	lnc-TESK1-1	+	27240	-	Downstream:15782	0.651939
chr5	lnc-TERT-4	-	100616479	-	Upstream:34091	0.784568
chr16	lnc-TERF2-2	-	7014	-	Upstream:37363	-0.649721
chr16	lnc-TERF2-2	-	80777	+	Downstream:1021	0.709001
chr8	lnc-TERF1-2	+	157869	-	Upstream:102	0.661772
chr8	lnc-TERF1-1	+	157869	-	Downstream:1481	0.873897
chr8	lnc-TERF1-1	+	7013	+	Upstream:4425	0.939327
chr12	lnc-TENC1-1	+	NM_001300821	+	Intron	-0.773406
chr16	lnc-TELO2-5	+	645811	-	overlap	0.693671
chr16	lnc-TELO2-2	+	1186	-	overlap	0.956816
chr16	lnc-TEKT5-7	-	4682	+	Downstream:19168	0.671461
chr16	lnc-TEKT5-2	-	2013	-	Intron	0.764292
chr17	lnc-TEFM-9	-	51379	-	overlap	0.637331
chr17	lnc-TEFM-9	-	79915	+	Downstream:30549	0.729906
chr17	lnc-TEFM-6	-	55803	+	Downstream:22620	-0.608997
chr17	lnc-TEFM-1	-	79736	-	Downstream:34042	-0.703783
chr22	lnc-TEF-2	+	7008	+	Upstream:31605	0.906123
chr12	lnc-TEAD4-4	+	10867	+	Intron	0.608319
chr12	lnc-TEAD4-3	+	10867	+	overlap	0.780999
chr12	lnc-TEAD4-2	+	10867	+	Intron	0.673316
chr14	lnc-TDRD9-AS1-2	-	9556	-	overlap	-0.612933
chr9	lnc-TDRD7-1	+	100302223	-	Downstream:54060	0.62136
chr9	lnc-TDRD7-1	+	57653	+	overlap	-0.805746
chr13	lnc-TDRD3-9	+	81624	-	Downstream:45247	0.640792
chr19	lnc-TDRD12-1	+	11136	-	overlap	0.916476
chr6	lnc-TDP2-1	-	55856	+	Intron	0.883312
chr6	lnc-TDP2-1	-	81688	-	Downstream:34914	0.917467
chr12	lnc-TDG-1	+	6996	+	Downstream:1672	0.868376
chr10	lnc-TCTN3-1	-	387707	+	overlap	0.841434
chr10	lnc-TCTN3-1	-	54619	+	overlap	0.882772
chr10	lnc-TCTN3-1	-	953	+	overlap	0.859802
chr10	lnc-TCTN3-1	-	9849	+	Downstream:39485	0.770603
chr6	lnc-TCP1-4	-	6648	-	Upstream:5427	-0.883887
chr6	lnc-TCP1-4	-	9589	+	Downstream:25595	0.921185
chr6	lnc-TCP1-3	-	6648	-	Upstream:19479	-0.664143
chr6	lnc-TCP1-2	-	6648	-	Upstream:32189	-0.892219
chr6	lnc-TCP1-2	-	9589	+	Downstream:403	0.901458
chr11	lnc-TCP11L1-4	+	10114	+	Intron	0.879361
chr11	lnc-TCP11L1-3	+	10114	+	Intron	0.727966
chr6	lnc-TCP11-4	-	7629	+	Intron	-0.697005
chr6	lnc-TCP11-3	-	7629	+	Downstream:294	0.6545
chr6	lnc-TCP11-2	-	222663	+	Intron	0.921809
chr6	lnc-TCP1-1	-	39	+	overlap	0.759115
chr6	lnc-TCP1-1	-	6950	-	Downstream:16165	0.710527
chr6	lnc-TCP1-1	-	9589	+	Upstream:3937	0.71
chr11	lnc-TCN1-1	-	2694	-	Upstream:7298	0.61362
chr11	lnc-TCIRG1-4	+	102465669	+	Downstream:178	-0.623566
chr11	lnc-TCIRG1-4	+	4728	+	overlap	0.703444
chr11	lnc-TCIRG1-1	+	102465451	+	Upstream:7865	0.743077
chr20	lnc-TCFL5-3	-	55257	+	Downstream:21051	0.622913
chr20	lnc-TCFL5-1	-	11054	+	overlap	0.948187
chr20	lnc-TCFL5-1	-	55257	+	Upstream:33	0.835258
chr5	lnc-TCF7-4	+	100500905	+	Upstream:557	0.617181
chr5	lnc-TCF7-4	+	51265	-	Downstream:70596	0.959457
chr8	lnc-TCF24-4	-	641638	-	Downstream:50372	0.621318
chr8	lnc-TCF24-2	-	641648	-	overlap	0.866726
chr22	lnc-TCF20-3	-	6942	-	Upstream:48988	-0.941207
chr22	lnc-TCF20-1	-	1564	-	Downstream:275	-0.76656
chr15	lnc-TCF12-5	+	55329	-	Downstream:54107	0.689332
chr18	lnc-TCEB3CL-2	-	83473	+	Downstream:29403	0.700325
chr18	lnc-TCEB3CL-2	-	9063	-	overlap	0.717373
chr18	lnc-TCEB3CL-1	-	83473	+	Downstream:38824	0.868023
chr18	lnc-TCEB3CL-1	-	9063	-	Intron	0.846377
chr1	lnc-TCEB3-2	+	6924	+	Downstream:18381	0.782692
chrX	lnc-TCEAL4-3	+	85012	+	Downstream:9001	-0.699471
chrX	lnc-TCEAL1-1	+	9338	+	overlap	0.817562
chrX	lnc-TCEAL1-1	+	9643	-	Downstream:45807	-0.657011
chr7	lnc-TBXAS1-1	+	64761	-	Upstream:19020	-0.783539
chr17	lnc-TBX2-4	+	54828	+	Intron	-0.647769
chr17	lnc-TBX2-3	+	54828	+	Intron	-0.802816
chr1	lnc-TBX15-5	-	NR_125977	+	overlap	0.896329
chr22	lnc-TBX1-1	+	6899	+	overlap	0.673054
chr14	lnc-TBPL2-1	-	387332	-	Upstream:58732	0.762398
chr12	lnc-TBK1-2	+	283349	+	overlap	-0.732071
chr4	lnc-TBCK-3	-	255743	+	Downstream:68267	0.608505
chr4	lnc-TBCK-3	-	79807	+	overlap	0.725096
chr1	lnc-TBCE-6	+	1130	-	Downstream:94093	0.639385
chr1	lnc-TBCE-2	+	9453	+	Intron	0.849382
chr17	lnc-TBCD-2	+	146712	-	Intron	0.737918
chr17	lnc-TBCD-2	+	284207	+	Downstream:97952	0.777574
chr6	lnc-TBCC-1	-	6903	-	Upstream:43113	0.621692
chr5	lnc-TBCA-9	-	8546	-	overlap	0.800149
chr5	lnc-TBC1D9B-4	-	55819	-	Intron	-0.668879
chr5	lnc-TBC1D9B-3	-	23061	-	Upstream:31600	-0.664464
chr5	lnc-TBC1D9B-3	-	55819	-	Downstream:14934	0.758639
chr5	lnc-TBC1D9B-1	-	23061	-	Downstream:17850	0.925432
chr5	lnc-TBC1D9B-1	-	51149	-	overlap	0.897069
chr5	lnc-TBC1D9B-1	-	55819	-	Downstream:92893	-0.796352
chr5	lnc-TBC1D9B-1	-	8878	+	overlap	0.881136
chr6	lnc-TBC1D7-2	-	54438	-	Downstream:2392	-0.649738
chr17	lnc-TBC1D3G-5	-	284098	+	Downstream:5205	-0.89644
chr17	lnc-TBC1D3G-5	-	80179	-	Intron	0.893156
chr17	lnc-TBC1D3G-2	-	80179	-	Downstream:8944	0.867696
chr15	lnc-TBC1D2B-4	-	646892	+	overlap	-0.798413
chr17	lnc-TBC1D29-1	+	147172	+	overlap	0.783644
chr6	lnc-TBC1D22B-1	+	23070	+	Downstream:71650	-0.922071
chr6	lnc-TBC1D22B-1	+	9025	+	overlap	0.679091
chr20	lnc-TBC1D20-1	-	10616	+	overlap	0.865282
chr20	lnc-TBC1D20-1	-	128637	-	Downstream:5203	-0.755112
chr4	lnc-TBC1D19-4	+	57620	+	Downstream:1908	-0.622205
chr4	lnc-TBC1D19-3	+	55296	+	Upstream:31901	0.684895
chr4	lnc-TBC1D19-2	+	55296	+	Upstream:22193	0.77112
chr4	lnc-TBC1D19-1	+	55296	+	Upstream:7873	0.771035
chr19	lnc-TBC1D17-1	+	79735	+	Downstream:6317	-0.650657
chr19	lnc-TBC1D17-1	+	84335	-	Intron	0.747057
chr12	lnc-TBC1D15-1	+	64786	+	Downstream:65406	0.780054
chr10	lnc-TBC1D12-1	+	3070	+	overlap	0.945103
chr16	lnc-TBC1D10B-1	-	197407	+	Downstream:208	-0.633776
chr17	lnc-TAX1BP3-2	-	3682	-	Downstream:31753	-0.636263
chr7	lnc-TAX1BP1-2	+	221895	-	overlap	0.854696
chr20	lnc-TASP1-9	-	55304	+	Upstream:18656	0.899181
chr20	lnc-TASP1-2	-	140862	+	Intron	-0.650879
chr12	lnc-TAS2R50-1	-	50840	-	Upstream:25217	0.860408
chr12	lnc-TAS2R46-1	-	259290	-	Upstream:16924	0.715686
chr12	lnc-TAS2R42-2	-	100129361	+	Upstream:3652	0.913314
chr12	lnc-TAS2R42-1	-	100129361	+	overlap	0.889924
chr7	lnc-TAS2R40-1	+	259285	+	overlap	0.935773
chr7	lnc-TAS2R40-1	+	5304	+	overlap	0.87152
chr12	lnc-TAS2R30-1	-	100129361	+	Downstream:11369	0.765761
chr12	lnc-TAS2R30-1	-	259293	-	Upstream:25189	0.869844
chr12	lnc-TAS2R10-1	-	50839	-	Upstream:4804	0.95464
chr1	lnc-TAS1R1-1	+	79707	-	Intron	0.900086
chr1	lnc-TAS1R1-1	+	80835	+	Downstream:6658	0.884527
chr5	lnc-TARS-4	+	6897	+	Upstream:16049	0.642493
chr5	lnc-TARS-3	+	6897	+	Upstream:1628	0.749748
chr1	lnc-TARS2-1	+	1893	+	overlap	-0.626251
chr5	lnc-TARS-2	+	6897	+	Upstream:10510	0.714913
chr1	lnc-TARDBP-3	+	10747	-	Downstream:14269	0.987115
chr1	lnc-TARDBP-2	+	2475	-	Downstream:4453	-0.91808
chr1	lnc-TARDBP-2	+	5394	-	Upstream:65	-0.861048
chr1	lnc-TARDBP-1	+	5394	-	overlap	0.715057
chr12	lnc-TARBP2-4	+	11016	-	Upstream:12590	0.707662
chr12	lnc-TAPBPL-2	+	51258	-	Upstream:487	-0.656787
chr12	lnc-TAOK3-1	-	54621	-	Upstream:13664	0.718662
chr16	lnc-TAOK2-2	+	8448	-	overlap	0.871902
chr17	lnc-TAOK1-4	+	116236	-	Downstream:8770	-0.837803
chr17	lnc-TAOK1-4	+	57551	+	overlap	-0.660744
chr17	lnc-TAOK1-1	+	57551	+	overlap	0.748449
chr3	lnc-TAMM41-4	-	9686	-	Intron	0.89586
chr9	lnc-TAL2-2	+	55151	+	overlap	-0.744655
chr9	lnc-TAL2-2	+	6887	+	overlap	-0.613662
chr9	lnc-TAL2-1	+	2218	+	Upstream:15250	0.744454
chr9	lnc-TAL2-1	+	6887	+	Downstream:4473	0.820148
chr11	lnc-TAGLN-1	+	9159	-	Downstream:283	-0.844718
chr6	lnc-TAGAP-3	-	117289	-	Downstream:49207	-0.629238
chr5	lnc-TAF9-8	-	11039	-	Downstream:70045	0.912267
chr5	lnc-TAF9-6	-	730394	+	Upstream:32850	-0.93124
chr5	lnc-TAF9-4	-	100506658	+	Downstream:37226	0.850889
chr5	lnc-TAF9-4	-	153562	+	Upstream:12529	-0.644982
chr5	lnc-TAF9-3	-	102157402	-	Downstream:31142	-0.779456
chr5	lnc-TAF9-2	-	653188	-	overlap	0.727308
chr5	lnc-TAF9-1	-	100506658	+	Downstream:6796	0.729465
chr5	lnc-TAF9-1	-	153562	+	Upstream:35416	-0.787021
chr7	lnc-TAF6-2	-	406900	-	Upstream:5611	0.633966
chr7	lnc-TAF6-2	-	9179	+	Downstream:1113	-0.905911
chr7	lnc-TAF6-1	-	245812	+	overlap	0.654198
chr7	lnc-TAF6-1	-	255374	+	overlap	0.961387
chr7	lnc-TAF6-1	-	6878	-	overlap	-0.668472
chr1	lnc-TAF5L-4	-	9816	+	overlap	-0.677636
chr10	lnc-TAF5-3	+	51063	-	Downstream:12083	-0.613919
chr2	lnc-TAF1B-2	+	9014	+	Upstream:1943	0.876639
chr1	lnc-TAF1A-4	-	148362	+	Downstream:4021	0.604411
chr1	lnc-TAF1A-3	-	148362	+	Downstream:15645	0.938994
chr1	lnc-TAF1A-3	-	64853	-	overlap	0.925409
chr17	lnc-TAF15-4	+	79148	-	Intron	0.615054
chr17	lnc-TAF15-1	+	256957	-	Upstream:75	0.744362
chr1	lnc-TAF13-2	-	56900	+	overlap	0.962965
chr1	lnc-TAF13-2	-	6884	-	Upstream:11968	0.738096
chr1	lnc-TAF12-3	-	4985	+	Upstream:7250	0.928063
chr1	lnc-TAF12-1	-	115273	+	Downstream:10536	0.674176
chr1	lnc-TAF12-1	-	677838	-	overlap	0.85251
chr1	lnc-TAF12-1	-	692212	-	overlap	0.69174
chr1	lnc-TAF12-1	-	85028	-	overlap	0.61904
chr3	lnc-TADA3-1	-	26140	+	overlap	0.852362
chr17	lnc-TADA2A-2	+	284099	+	Intron	0.880714
chr17	lnc-TADA2A-1	+	11072	+	Downstream:11403	-0.658708
chr1	lnc-TACSTD2-5	-	115209	-	Downstream:49142	0.716947
chr4	lnc-TACC3-3	+	152877	-	Intron	0.872155
chr4	lnc-TACC3-2	+	152877	-	Upstream:6733	0.766844
chr4	lnc-TACC3-2	+	7884	-	Downstream:338	0.650115
chr10	lnc-TACC2-5	+	54780	-	Downstream:22631	0.828258
chr10	lnc-TACC2-3	+	10579	+	Downstream:60341	0.927953
chr10	lnc-TACC2-3	+	54780	-	Upstream:13945	-0.89124
chr10	lnc-TACC2-1	+	11101	-	overlap	0.845322
chr10	lnc-TACC2-1	+	54780	-	Downstream:10089	0.905106
chr7	lnc-TAC1-3	+	440	-	Upstream:33886	-0.645834
chr7	lnc-TAC1-2	+	389538	-	Downstream:80521	-0.623586
chrX	lnc-TAB3-1	-	2710	+	overlap	-0.678756
chr1	lnc-SZT2-2	+	23334	+	Downstream:729	-0.833188
chr1	lnc-SZT2-1	+	5792	+	Downstream:73880	-0.79399
chr19	lnc-SYT5-1	-	352909	-	Upstream:4964	-0.648531
chr19	lnc-SYT5-1	-	NM_001297774	-	Downstream:2	0.868018
chr14	lnc-SYT16-3	+	83851	+	Downstream:25503	0.662812
chr14	lnc-SYT16-1	+	83851	+	Upstream:9165	0.748318
chr10	lnc-SYT15-1	-	414241	+	overlap	-0.935447
chr12	lnc-SYT1-5	+	4659	-	Intron	0.66407
chr12	lnc-SYT1-4	+	4659	-	overlap	-0.613351
chr12	lnc-SYT1-4	+	5074	-	overlap	-0.628502
chr1	lnc-SYPL2-1	+	284612	+	Downstream:40937	0.950407
chr7	lnc-SYPL1-3	-	6856	-	Downstream:8352	0.90912
chr7	lnc-SYPL1-2	-	6856	-	Downstream:8063	0.782541
chr17	lnc-SYNRG-1	-	284099	+	Downstream:7314	0.73536
chr5	lnc-SYNPO-6	+	11346	+	Downstream:79977	-0.67652
chr4	lnc-SYNPO2-2	+	171024	+	Downstream:37507	-0.701656
chr4	lnc-SYNPO2-1	+	171024	+	Downstream:37310	0.924613
chr15	lnc-SYNM-7	+	3480	+	Intron	0.826601
chr15	lnc-SYNM-1	+	145814	-	Upstream:86401	0.619935
chr15	lnc-SYNM-1	+	23336	+	Downstream:3846	0.816962
chr14	lnc-SYNJ2BP-2	-	55333	-	overlap	0.662946
chr14	lnc-SYNJ2BP-1	-	100529257	-	Intron	-0.669168
chr6	lnc-SYNJ2-2	+	51429	+	Intron	0.781461
chr6	lnc-SYNJ2-2	+	8871	+	Downstream:57179	0.801197
chr14	lnc-SYNE2-4	+	112840	-	Intron	0.658728
chr14	lnc-SYNE2-4	+	81537	-	Downstream:82402	0.796065
chr14	lnc-SYNE2-2	+	112840	-	Upstream:16710	0.626374
chr14	lnc-SYNDIG1L-1	-	5826	-	overlap	0.987373
chr6	lnc-SYNCRIP-1	-	387066	-	Downstream:29733	-0.77998
chr1	lnc-SYNC-1	-	81493	-	Upstream:2934	0.807786
chrX	lnc-SYN1-1	-	369	+	Downstream:2217	-0.66655
chr9	lnc-SYK-6	+	4783	-	overlap	-0.621729
chr1	lnc-SYF2-7	-	864	-	overlap	-0.94565
chr1	lnc-SYF2-4	-	23585	+	Downstream:43927	-0.767762
chr1	lnc-SYF2-3	-	57035	-	overlap	-0.957404
chr1	lnc-SYF2-2	-	100616365	+	Upstream:86871	0.757293
chr1	lnc-SYDE2-1	-	84144	-	Downstream:3469	0.645447
chr19	lnc-SYDE1-2	+	10270	-	Downstream:92733	0.612673
chr19	lnc-SYDE1-2	+	23476	-	Intron	0.637536
[truncated: 10,088 more rows]
