# Supplementary material for: Differential transcription profiles of long non-coding RNAs in primary human brain microvascular endothelial cells in response to meningitic Escherichia coli
Source: Sci Rep. 2016 Dec 13;6:38903. doi: 10.1038/srep38903 (PMC5153642; doi:10.1038/srep38903)
Supplement: Supplemental Table 7 [file srep38903-s8.xls]

## Sheet: Sheet1
Differential transcription profiles of long non-coding RNAs in primary human brain microvascular endothelial cells in response to meningitic Escherichia coli Ruicheng Yang, Fei Huang, Jiyang Fu, Beibei Dou, Bojie Xu, Ling Miao, Wentong Liu, Xiaopei Yang, Chen Tan, Huanchun Chen, Xiangru Wang
Supplemental Table 7. Trans target gene prediction.
LncRNAID	GeneID	cor
lnc-NEUROD2-1	339327	1
lnc-CCHCR1-1	100130889	0.99131
lnc-ZNF841-1	84612	0.995494
XLOC_174545	728577	0.996517
lnc-NEURL-1	3899	1
