# Supplementary material for: Differential transcription profiles of long non-coding RNAs in primary human brain microvascular endothelial cells in response to meningitic Escherichia coli
Source: Sci Rep. 2016 Dec 13;6:38903. doi: 10.1038/srep38903 (PMC5153642; doi:10.1038/srep38903)
Supplement: Supplemental Table 8 [file srep38903-s9.xls]

## Sheet: Sheet1
Differential transcription profiles of long non-coding RNAs in primary human brain microvascular endothelial cells in response to meningitic Escherichia coli Ruicheng Yang, Fei Huang, Jiyang Fu, Beibei Dou, Ling Miao, Bojie Xu, Wentong Liu, Xiaopei Yang, Chen Tan, Huanchun Chen, Xiangru Wang
Supplemental Table 8. Small RNAs upstream and downstream of lncRNAs.
ChrID	LncRNA	LncRNA_strand	sRNA	sRNA_strand	Relationship	sRNA_type
chr19	lnc-ACER1-1	-	hsa-miR-6885-3p	-	Downstream:27488	miRNA
chr19	lnc-NLRP12-4	-	hsa-miR-516a-3p	+	Upstream:6760	miRNA
chr19	lnc-NLRP12-4	-	hsa-miR-371b-3p	-	Downstream:19124	miRNA
chr19	lnc-ITGB1BP3-5	+	hsa-miR-637	-	Upstream:74215	miRNA
chr19	lnc-SWSAP1-4	+	hsa-miR-7974	-	Downstream:44576	miRNA
chr19	lnc-LILRA4-1	-	hsa-miR-4752	+	Upstream:93801	miRNA
chr19	lnc-KRTDAP-2	-	hsa-miR-5196-3p	+	Upstream:78459	miRNA
chr19	lnc-C19orf75-2	+	hsa-miR-8074	-	Upstream:64301	miRNA
chr19	lnc-MPV17L2-1	+	hsa-miR-3188	+	Downstream:73082	miRNA
chr19	lnc-TICAM1-1	-	hsa-miR-7-5p	+	Upstream:24259	miRNA
chr19	lnc-CRB3-1	+	hsa-miR-3940-5p	-	Upstream:77830	miRNA
chr19	lnc-MBOAT7-1	-	hsa-miR-4752	+	Downstream:82134	miRNA
chr19	lnc-AC018755.11.1-1	-	hsa-miR-99b-5p	+	Downstream:98237	miRNA
chr19	lnc-EPS8L1-2	+	hsa-miR-7975	-	Upstream:37249	miRNA
chr19	lnc-EPS8L1-2	+	hsa-miR-6804-3p	-	Downstream:67932	miRNA
chr19	lnc-GP6-2	-	hsa-miR-7975	-	Downstream:58856	miRNA
chr19	lnc-AC011498.1-4	+	hsa-miR-4746-3p	+	Upstream:89311	miRNA
chr19	lnc-CALM3-1	+	hsa-miR-320e	-	Downstream:35657	miRNA
chr19	lnc-ARHGEF1-2	+	hsa-miR-6797-3p	+	Upstream:58975	miRNA
chr19	lnc-NDUFA7-2	-	hsa-miR-4999-3p	-	Downstream:69750	miRNA
chr19	lnc-PNKP-1	-	hsa-miR-6800-3p	+	Upstream:12671	miRNA
chr19	lnc-PNKP-1	-	hsa-miR-4749-5p	+	Downstream:3858	miRNA
chr19	lnc-DOCK6-1	-	hsa-miR-6886-3p	+	Upstream:81021	miRNA
chr19	lnc-SSBP4-2	+	hsa-miR-3189-3p	+	Upstream:54482	miRNA
chr19	lnc-DNAJB1-1	-	hsa-miR-639	+	Downstream:349	miRNA
chr19	lnc-FOSB-1	+	hsa-miR-6088	+	Upstream:38265	miRNA
chr19	lnc-ZNF175-3	+	hsa-miR-99b-5p	+	Downstream:86467	miRNA
chr19	lnc-DMRTC2-2	+	hsa-miR-6797-5p	+	Downstream:59632	miRNA
chr19	lnc-AC012313.1-1	-	hsa-miR-4754	-	Upstream:19546	miRNA
chr19	lnc-SNRNP70-1	+	hsa-miR-6798-3p	+	Upstream:71359	miRNA
chr19	lnc-NUP62-1	-	hsa-miR-4750-3p	+	Upstream:23005	miRNA
chr19	lnc-NUP62-1	-	hsa-miR-4751	+	Downstream:3663	miRNA
chr19	lnc-PNKP-4	-	hsa-miR-4749-3p	+	Upstream:5230	miRNA
chr19	lnc-PNKP-4	-	hsa-miR-4750-5p	+	Downstream:27662	miRNA
chr19	lnc-C19orf35-2	-	hsa-miR-4321	+	Upstream:17963	miRNA
chr19	lnc-SLC44A2-1	+	hsa-miR-638	+	Downstream:48930	miRNA
chr19	lnc-VSIG10L-1	-	hsa-miR-8074	-	Upstream:44266	miRNA
chr19	lnc-CALM3-3	+	hsa-miR-320e	-	Downstream:83069	miRNA
chr19	lnc-AC008686.1-4	-	hsa-miR-24-3p	-	Downstream:62657	miRNA
chr19	lnc-TBC1D17-1	+	hsa-miR-4749-3p	+	Upstream:16070	miRNA
chr19	lnc-TBC1D17-1	+	hsa-miR-4750-5p	+	Downstream:17069	miRNA
chr19	lnc-LILRA6-1	-	hsa-miR-4752	+	Downstream:34791	miRNA
chr19	lnc-DIRAS1-2	-	hsa-miR-7850-5p	+	Upstream:11094	miRNA
chr19	lnc-AC016586.1-1	-	hsa-miR-637	-	Upstream:74287	miRNA
chr19	lnc-FEM1A-1	+	hsa-miR-7-5p	+	Intron	miRNA
chr19	lnc-REXO1-1	-	hsa-miR-1909-5p	-	Upstream:33680	miRNA
chr19	lnc-TRIM28-1	+	hsa-miR-6807-3p	+	Upstream:38689	miRNA
chr19	lnc-SIX5-1	-	hsa-miR-642b-5p	-	Upstream:94956	miRNA
chr19	lnc-FEM1A-1	+	hsa-miR-7-5p	+	Intron	miRNA
chr19	lnc-TRIP10-4	+	hsa-miR-6791-3p	-	Downstream:16149	miRNA
chr19	lnc-SCAMP4-3	+	hsa-miR-1909-5p	-	Upstream:44026	miRNA
chr19	lnc-SNRPD2-2	-	hsa-miR-642b-5p	-	Upstream:39387	miRNA
chr19	lnc-FAM187B-2	-	hsa-miR-5196-5p	+	Downstream:91901	miRNA
chr19	lnc-PPP2R1A-2	+	hsa-miR-6801-5p	+	Downstream:78688	miRNA
chr19	lnc-YIPF2-1	-	hsa-miR-6793-3p	+	Upstream:93734	miRNA
chr19	lnc-GP6-2	-	hsa-miR-7975	-	Downstream:51933	miRNA
chr19	lnc-VSIG10L-1	-	hsa-miR-8074	-	Intron	miRNA
chr19	lnc-FKRP-1	+	hsa-miR-320e	-	Upstream:36745	miRNA
chr19	lnc-AC004410.1-1	+	hsa-miR-4321	+	Upstream:77909	miRNA
chr19	lnc-AC004410.1-1	+	hsa-miR-7108-3p	-	Downstream:96386	miRNA
chr19	lnc-GPR42-1	+	hsa-miR-5196-3p	+	Upstream:53979	miRNA
chr19	lnc-DOT1L-1	+	hsa-miR-1227-3p	-	Downstream:1483	miRNA
chr19	lnc-KIR3DX1-2	+	hsa-miR-8061	+	Downstream:93230	miRNA
chr19	lnc-PRAM1-3	-	hsa-miR-4999-5p	-	Upstream:33994	miRNA
chr19	lnc-ZSCAN22-2	+	hsa-miR-6806-3p	+	Upstream:12999	miRNA
chr19	lnc-ZSCAN22-2	+	hsa-miR-4754	-	Downstream:31645	miRNA
chr19	lnc-FAM108A1-1	-	hsa-miR-1909-5p	-	Upstream:58658	miRNA
chr19	lnc-AC016586.1-1	-	hsa-miR-637	-	Upstream:74840	miRNA
chr19	lnc-DEDD2-3	-	hsa-miR-4323	-	Upstream:42290	miRNA
chr19	lnc-QTRT1-4	+	hsa-miR-638	+	Upstream:44655	miRNA
chr19	lnc-QTRT1-4	+	hsa-miR-4748	+	Downstream:7755	miRNA
chr19	lnc-C19orf80-1	+	hsa-miR-6886-3p	+	Upstream:90096	miRNA
chr19	lnc-GPR42-1	+	hsa-miR-5196-3p	+	Upstream:60982	miRNA
chr19	XLOC_077123	-	hsa-miR-6806-5p	+	Downstream:55787	miRNA
chr19	lnc-PLD3-4	+	hsa-miR-641	-	Upstream:6596	miRNA
chr19	lnc-PLD3-4	+	hsa-miR-6796-5p	+	Downstream:80284	miRNA
chr19	lnc-RLN3-1	+	hsa-miR-1199-5p	+	Downstream:40355	miRNA
chr19	lnc-AC074212.3.1-1	+	hsa-miR-642b-5p	-	Upstream:93387	miRNA
chr19	lnc-KRTDAP-1	-	hsa-miR-5196-3p	+	Upstream:87354	miRNA
chr19	lnc-A1BG-2	-	hsa-miR-6806-5p	+	Downstream:7424	miRNA
chr19	lnc-A1BG-2	-	hsa-miR-6806-5p	+	Downstream:19038	miRNA
chr19	lnc-FEM1A-2	+	hsa-miR-7-5p	+	Upstream:10173	miRNA
chr19	lnc-EML2-1	-	hsa-miR-330-3p	-	Downstream:39255	miRNA
chr19	lnc-LHB-1	-	hsa-miR-6798-3p	+	Upstream:8275	miRNA
chr19	lnc-PLD3-1	+	hsa-miR-641	-	Upstream:66063	miRNA
chr19	lnc-PLD3-1	+	hsa-miR-6796-5p	+	Downstream:3386	miRNA
chr19	lnc-IGFL4-1	-	hsa-miR-769-3p	+	Upstream:38807	miRNA
chr19	lnc-PLD3-3	+	hsa-miR-641	-	Upstream:29925	miRNA
chr19	lnc-PLD3-3	+	hsa-miR-6796-5p	+	Downstream:50319	miRNA
chr19	lnc-C19orf21-3	+	hsa-miR-4745-5p	+	Downstream:78767	miRNA
chr19	lnc-KRTDAP-4	-	hsa-miR-5196-3p	+	Upstream:69282	miRNA
chr19	lnc-AC118344.1-3	-	hsa-miR-6796-5p	+	Downstream:86685	miRNA
chr19	lnc-NLRP12-5	-	hsa-miR-512-5p	+	Downstream:8229	miRNA
chr19	lnc-AC008686.1-2	-	hsa-miR-24-3p	-	Downstream:39351	miRNA
chr19	XLOC_075872	+	hsa-miR-935	+	Downstream:56957	miRNA
chr19	lnc-PGLYRP2-2	-	hsa-miR-1470	+	Upstream:65774	miRNA
chr19	lnc-SERTAD1-1	-	hsa-miR-6796-3p	+	Upstream:37549	miRNA
chr19	lnc-ZNF584-2	+	hsa-miR-4754	-	Upstream:14654	miRNA
chr19	lnc-JUNB-3	+	hsa-miR-5684	+	Downstream:7802	miRNA
chr19	lnc-PTBP1-1	+	hsa-miR-4745-5p	+	Downstream:19859	miRNA
chr19	lnc-CHAF1A-2	+	hsa-miR-4746-3p	+	Upstream:7972	miRNA
chr19	lnc-MYADM-4	+	hsa-miR-373-3p	+	Upstream:11	miRNA
chr19	lnc-GP6-2	-	hsa-miR-7975	-	Downstream:53332	miRNA
chr19	lnc-AC020907.3-4	-	hsa-miR-6887-5p	+	Downstream:93976	miRNA
chr19	lnc-AKT2-2	-	hsa-miR-641	-	Upstream:15854	miRNA
chr19	lnc-AKT2-2	-	hsa-miR-6796-5p	+	Downstream:69827	miRNA
chr19	lnc-EIF3G-4	-	hsa-miR-4322	+	Downstream:67471	miRNA
chr19	lnc-NLRP12-1	-	hsa-miR-373-3p	+	Upstream:65810	miRNA
chr19	lnc-MPV17L2-1	+	hsa-miR-3188	+	Downstream:76567	miRNA
chr19	lnc-EPHX3-2	-	hsa-miR-6795-5p	-	Upstream:65177	miRNA
chr19	lnc-MPV17L2-1	+	hsa-miR-3188	+	Downstream:73679	miRNA
chr19	lnc-PCP2-1	-	hsa-miR-6792-3p	+	Upstream:16264	miRNA
chr19	lnc-FFAR2-1	+	hsa-miR-5196-3p	+	Upstream:98304	miRNA
chr19	lnc-AC012313.1-1	-	hsa-miR-4754	-	Upstream:19709	miRNA
chr19	lnc-ZNF486-11	+	hsa-miR-1270	-	Upstream:36047	miRNA
chr19	lnc-ZNF836-1	-	hsa-miR-6801-5p	+	Downstream:50555	miRNA
chr19	lnc-BAX-1	+	hsa-miR-6798-5p	+	Downstream:44324	miRNA
chr19	lnc-FAM71E2-1	-	hsa-miR-6805-5p	+	Downstream:33474	miRNA
chr19	lnc-AP1M2-1	-	hsa-miR-1238-3p	+	Upstream:99671	miRNA
chr19	lnc-AP1M2-1	-	hsa-miR-638	+	Downstream:64544	miRNA
chr19	lnc-ZNF480-2	+	hsa-miR-643	+	Upstream:54483	miRNA
chr19	lnc-ITGB1BP3-2	+	hsa-miR-637	-	Downstream:35112	miRNA
chr19	lnc-KIR3DL1-1	+	hsa-miR-8061	+	Upstream:62810	miRNA
chr19	lnc-AC004410.1-1	+	hsa-miR-4321	+	Upstream:77906	miRNA
chr19	lnc-AC004410.1-1	+	hsa-miR-7108-3p	-	Downstream:96386	miRNA
chr19	XLOC_075979	+	hsa-miR-6807-3p	+	Upstream:25062	miRNA
chr19	lnc-PDE4A-2	+	hsa-miR-1181	-	Upstream:79634	miRNA
chr19	lnc-PDE4A-2	+	hsa-miR-1238-5p	+	Downstream:68705	miRNA
chr19	lnc-CD33-2	+	hsa-miR-8074	-	Upstream:19003	miRNA
chr19	lnc-TEAD2-2	-	hsa-miR-4324	-	Upstream:22832	miRNA
chr19	lnc-FTL-1	+	hsa-miR-6798-5p	+	Downstream:44881	miRNA
chr19	lnc-FKRP-1	+	hsa-miR-320e	-	Upstream:36745	miRNA
chr19	XLOC_075642	+	hsa-miR-642b-5p	-	Upstream:33946	miRNA
chr19	lnc-AC016586.1-1	-	hsa-miR-637	-	Upstream:74561	miRNA
chr19	lnc-KLC3-1	+	hsa-miR-6088	+	Downstream:96902	miRNA
chr19	lnc-SH2D3A-1	-	hsa-miR-6791-5p	-	Upstream:18132	miRNA
chr19	lnc-LILRA3-1	-	hsa-miR-4752	+	Downstream:1656	miRNA
chr19	lnc-BRSK1-3	+	hsa-miR-7975	-	Upstream:66465	miRNA
chr19	lnc-BRSK1-3	+	hsa-miR-6804-3p	-	Downstream:37633	miRNA
chr19	lnc-ZNF486-2	+	hsa-miR-1270	-	Upstream:76501	miRNA
chr19	lnc-LILRB4-2	+	hsa-miR-8061	+	Downstream:9702	miRNA
chr19	lnc-AC011497.1-2	+	hsa-miR-8077	+	Upstream:73117	miRNA
chr19	lnc-SIGLEC9-2	+	hsa-miR-8074	-	Downstream:83972	miRNA
chr19	lnc-CEACAM16-1	+	hsa-miR-4531	-	Upstream:41015	miRNA
chr19	lnc-CEACAM16-1	+	hsa-miR-8085	+	Downstream:62599	miRNA
chr19	lnc-UHRF1-3	+	hsa-miR-4747-3p	+	Upstream:86087	miRNA
chr19	lnc-AC022098.1-1	+	hsa-miR-1199-3p	+	Upstream:63706	miRNA
chr19	lnc-GPR42-1	+	hsa-miR-5196-3p	+	Upstream:53945	miRNA
chr19	lnc-ZSCAN22-2	+	hsa-miR-6806-3p	+	Upstream:13035	miRNA
chr19	lnc-ZSCAN22-2	+	hsa-miR-4754	-	Downstream:32103	miRNA
chr19	lnc-ZNF627-1	+	hsa-miR-7974	-	Upstream:89678	miRNA
chr19	lnc-ZNF682-3	-	hsa-miR-1270	-	Downstream:78014	miRNA
chr19	lnc-ZNF132-1	-	hsa-miR-4754	-	Upstream:40666	miRNA
chr19	lnc-LSM7-3	-	hsa-miR-4321	+	Upstream:78403	miRNA
chr19	lnc-LSM7-3	-	hsa-miR-7108-3p	-	Downstream:79133	miRNA
chr19	lnc-IGFL4-1	-	hsa-miR-769-3p	+	Upstream:38651	miRNA
chr19	lnc-PIAS4-2	+	hsa-miR-637	-	Upstream:25274	miRNA
chr19	lnc-CYP4F22-2	+	hsa-miR-1470	+	Downstream:49206	miRNA
chr19	lnc-GNG7-1	-	hsa-miR-7108-5p	-	Upstream:58703	miRNA
chr19	lnc-ZNF486-9	+	hsa-miR-1270	-	overlap	miRNA
chr19	lnc-CD37-1	+	hsa-miR-4324	-	Upstream:31768	miRNA
chr19	lnc-TSEN34-1	+	hsa-miR-4752	+	Downstream:87578	miRNA
chr19	lnc-PDE4A-3	+	hsa-miR-1181	-	Downstream:21361	miRNA
chr19	lnc-SYDE1-2	+	hsa-miR-6795-5p	-	Upstream:80048	miRNA
chr19	lnc-NUCB1-2	+	hsa-miR-6798-5p	+	Downstream:81730	miRNA
chr19	lnc-TICAM1-2	-	hsa-miR-7-5p	+	Upstream:14397	miRNA
chr19	lnc-CYP4F22-3	+	hsa-miR-1470	+	Downstream:68354	miRNA
chr19	lnc-KANK3-3	-	hsa-miR-4999-3p	-	Intron	miRNA
chr19	lnc-KANK3-3	-	hsa-miR-4999-5p	-	Intron	miRNA
chr19	lnc-ITGB1BP3-5	+	hsa-miR-637	-	Upstream:74215	miRNA
chr19	lnc-ZNF836-1	-	hsa-miR-6801-5p	+	Downstream:52290	miRNA
chr19	lnc-AC011497.1-2	+	hsa-miR-8077	+	Upstream:50386	miRNA
chr19	lnc-TRIM28-1	+	hsa-miR-6807-3p	+	Upstream:35908	miRNA
chr19	lnc-AC074212.3.1-1	+	hsa-miR-642b-5p	-	Upstream:95982	miRNA
chr19	lnc-TRIM28-1	+	hsa-miR-6807-3p	+	Upstream:8809	miRNA
chr19	lnc-NLRP2-2	+	hsa-miR-7975	-	Downstream:78907	miRNA
chr19	lnc-SHISA7-1	-	hsa-miR-6805-3p	+	Upstream:64745	miRNA
chr19	lnc-EEF2-2	-	hsa-miR-637	-	Upstream:32999	miRNA
chr19	lnc-ZNF180-8	-	hsa-miR-4531	-	Upstream:61875	miRNA
chr19	lnc-ZNF180-8	-	hsa-miR-8085	+	Downstream:39890	miRNA
chr19	lnc-SCAF1-2	+	hsa-miR-5088-5p	+	Downstream:57467	miRNA
chr19	lnc-TIMM13-1	-	hsa-miR-7108-3p	-	Intron	miRNA
chr19	lnc-TIMM13-1	-	hsa-miR-7108-5p	-	Intron	miRNA
chr19	lnc-TIMM13-1	-	hsa-miR-7850-5p	+	Downstream:18860	miRNA
chr19	lnc-PPP1R13L-1	-	hsa-miR-6088	+	Intron	miRNA
chr19	lnc-GDF15-1	+	hsa-miR-3188	+	Upstream:92592	miRNA
chr19	lnc-GDF15-1	+	hsa-miR-3189-5p	+	Downstream:497	miRNA
chr19	lnc-AC022098.1-4	+	hsa-miR-1199-3p	+	Upstream:98216	miRNA
chr19	lnc-DYRK1B-1	-	hsa-miR-6719-3p	-	Downstream:6471	miRNA
chr19	lnc-AKT2-1	-	hsa-miR-641	-	Upstream:5692	miRNA
chr19	lnc-AKT2-1	-	hsa-miR-6796-5p	+	Downstream:80872	miRNA
chr19	lnc-GP6-2	-	hsa-miR-7975	-	Downstream:59391	miRNA
chr19	lnc-FEM1A-3	+	hsa-miR-7-5p	+	Downstream:17923	miRNA
chr19	lnc-AC118344.1-1	-	hsa-miR-641	-	Downstream:7123	miRNA
chr19	lnc-TSEN34-3	+	hsa-miR-4752	+	Downstream:57219	miRNA
chr19	lnc-MAST1-2	+	hsa-miR-5684	+	Upstream:38559	miRNA
chr19	lnc-MAST1-2	+	hsa-miR-6794-5p	+	Downstream:19281	miRNA
chr19	lnc-KANK3-2	-	hsa-miR-4999-3p	-	Downstream:11483	miRNA
chr19	lnc-LPPR3.1-1	-	hsa-miR-4745-5p	+	Downstream:22336	miRNA
chr19	lnc-GADD45B-1	+	hsa-miR-7108-5p	-	Upstream:76219	miRNA
chr19	lnc-GADD45B-1	+	hsa-miR-7850-5p	+	Downstream:89057	miRNA
chr19	lnc-UBE2S-1	-	hsa-miR-6805-3p	+	Upstream:11502	miRNA
chr19	lnc-FEM1A-1	+	hsa-miR-7-5p	+	Intron	miRNA
chr19	lnc-LAIR1-1	-	hsa-miR-4752	+	Upstream:76996	miRNA
chr19	lnc-AC063977.1-2	+	hsa-miR-8074	-	Downstream:19143	miRNA
chr19	lnc-AC005594.1-1	+	hsa-miR-7-5p	+	Downstream:84751	miRNA
chr19	lnc-ZNF8-2	+	hsa-miR-6806-5p	+	Downstream:32841	miRNA
chr19	lnc-TRIM28-1	+	hsa-miR-6807-3p	+	Upstream:25164	miRNA
chr19	lnc-CGB5-2	+	hsa-miR-6798-3p	+	Upstream:50640	miRNA
chr19	lnc-KANK3-2	-	hsa-miR-4999-3p	-	Intron	miRNA
chr19	lnc-KANK3-2	-	hsa-miR-4999-5p	-	Intron	miRNA
chr19	XLOC_075733	+	hsa-miR-4324	-	Upstream:23499	miRNA
chr19	lnc-CHAF1A-1	+	hsa-miR-4746-3p	+	Upstream:1262	miRNA
chr19	lnc-FEM1A-1	+	hsa-miR-7-5p	+	Intron	miRNA
chr19	lnc-TIMM13-1	-	hsa-miR-7850-5p	+	Downstream:18860	miRNA
chr19	lnc-C19orf75-1	+	hsa-miR-8074	-	Upstream:44284	miRNA
chr19	lnc-AC012318.1-3	+	hsa-miR-639	+	Downstream:70236	miRNA
chr19	lnc-AC074212.3.1-1	+	hsa-miR-642b-5p	-	Upstream:89785	miRNA
chr19	lnc-FXYD7-1	+	hsa-miR-6887-3p	+	Upstream:16723	miRNA
chr19	lnc-LILRA4-1	-	hsa-miR-4752	+	Upstream:86572	miRNA
chr19	lnc-AC011497.1-2	+	hsa-miR-8077	+	Upstream:45972	miRNA
chr19	lnc-FTL-1	+	hsa-miR-6798-5p	+	Downstream:44752	miRNA
chr19	lnc-EID2B-1	-	hsa-miR-4530	-	Upstream:98612	miRNA
chr19	lnc-S1PR2-1	-	hsa-miR-4322	+	Upstream:8584	miRNA
chr19	lnc-TULP2-5	-	hsa-miR-6798-5p	+	Downstream:85591	miRNA
chr19	lnc-SNRPD2-1	-	hsa-miR-642b-5p	-	Upstream:17154	miRNA
chr19	lnc-TRIM28-1	+	hsa-miR-6807-3p	+	Upstream:8848	miRNA
chr19	lnc-ITGB1BP3-5	+	hsa-miR-637	-	Upstream:74287	miRNA
chr19	lnc-AC020907.3-2	-	hsa-miR-6887-5p	+	Downstream:80007	miRNA
chr19	lnc-NDUFA13-1	+	hsa-miR-640	+	Upstream:69134	miRNA
chr19	lnc-NLRP12-3	-	hsa-miR-516a-3p	+	Upstream:26386	miRNA
chr19	lnc-NLRP12-3	-	hsa-miR-373-5p	+	Downstream:540	miRNA
chr19	lnc-RPS5-2	+	hsa-miR-4754	-	Upstream:31710	miRNA
chr19	lnc-VSIG10L-1	-	hsa-miR-8074	-	Downstream:24968	miRNA
chr19	lnc-MYADM-2	+	hsa-miR-373-3p	+	Upstream:70187	miRNA
chr19	lnc-CYP4F22-3	+	hsa-miR-1470	+	Downstream:68353	miRNA
chr19	lnc-JUND-1	-	hsa-miR-3188	+	Downstream:7698	miRNA
chr19	lnc-ZNF486-8	+	hsa-miR-1270	-	Downstream:47240	miRNA
chr19	lnc-PTOV1-1	+	hsa-miR-6800-3p	+	Upstream:1805	miRNA
chr19	lnc-PTOV1-1	+	hsa-miR-4749-5p	+	Downstream:20270	miRNA
chr19	lnc-A1BG-2	-	hsa-miR-6806-5p	+	Downstream:7445	miRNA
chr19	lnc-FAM71E2-1	-	hsa-miR-6805-5p	+	Downstream:33498	miRNA
chr19	lnc-RRAS-3	-	hsa-miR-5088-5p	+	Downstream:16367	miRNA
chr19	lnc-GPR42-1	+	hsa-miR-5196-3p	+	Upstream:53908	miRNA
chr19	lnc-NUP62-1	-	hsa-miR-4750-3p	+	Upstream:22942	miRNA
chr19	lnc-NUP62-1	-	hsa-miR-4751	+	Downstream:3607	miRNA
chr19	lnc-AP1M2-1	-	hsa-miR-1238-3p	+	Upstream:99659	miRNA
chr19	lnc-AP1M2-1	-	hsa-miR-638	+	Downstream:64546	miRNA
chr19	lnc-CBLC-2	+	hsa-miR-8085	+	Upstream:61645	miRNA
chr19	lnc-SIGLEC11-2	-	hsa-miR-4751	+	Upstream:64447	miRNA
chr19	lnc-AC011498.1-1	+	hsa-miR-4746-3p	+	Upstream:21665	miRNA
chr19	lnc-ISOC2-3	-	hsa-miR-6805-3p	+	Upstream:45983	miRNA
chr19	lnc-RDH8-4	+	hsa-miR-5589-5p	+	Downstream:43878	miRNA
chr19	lnc-GADD45GIP1-1	-	hsa-miR-6515-3p	+	Upstream:3577	miRNA
chr19	lnc-ZSCAN22-2	+	hsa-miR-6806-3p	+	Upstream:13001	miRNA
chr19	lnc-ZSCAN22-2	+	hsa-miR-4754	-	Downstream:32325	miRNA
chr19	lnc-PRAM1-2	-	hsa-miR-4999-5p	-	Upstream:55209	miRNA
chr19	lnc-AC012313.1-1	-	hsa-miR-4754	-	Upstream:19507	miRNA
chr19	lnc-LILRB5-3	-	hsa-miR-4752	+	Downstream:59013	miRNA
chr19	lnc-KANK3-2	-	hsa-miR-4999-5p	-	Upstream:434	miRNA
chr19	lnc-PALM-1	+	hsa-miR-4745-5p	+	Downstream:45797	miRNA
chr19	lnc-AC012318.1-1	+	hsa-miR-639	+	Downstream:39723	miRNA
chr19	lnc-KIR2DL3-1	+	hsa-miR-8061	+	Upstream:88958	miRNA
chr19	lnc-NUP62-1	-	hsa-miR-4749-3p	+	Upstream:32730	miRNA
chr19	lnc-NUP62-1	-	hsa-miR-4751	+	Downstream:3543	miRNA
chr19	lnc-LMNB2-1	-	hsa-miR-7108-5p	-	Upstream:23934	miRNA
chr19	lnc-SCN1B-2	+	hsa-miR-6887-5p	+	Downstream:80007	miRNA
chr19	lnc-ZNF836-2	-	hsa-miR-6801-3p	+	Upstream:7114	miRNA
chr19	lnc-ZNF836-2	-	hsa-miR-643	+	Downstream:50567	miRNA
chr19	lnc-AC022098.1-1	+	hsa-miR-1199-3p	+	Upstream:63733	miRNA
chr19	lnc-GADD45B-1	+	hsa-miR-7108-3p	-	Intron	miRNA
chr19	lnc-GADD45B-1	+	hsa-miR-7108-5p	-	Intron	miRNA
chr19	lnc-GADD45B-1	+	hsa-miR-7850-5p	+	Intron	miRNA
chr19	lnc-TRIM28-1	+	hsa-miR-6807-3p	+	Upstream:8809	miRNA
chr19	lnc-ICAM4-1	+	hsa-miR-4322	+	Upstream:55009	miRNA
chr19	lnc-TRIM28-1	+	hsa-miR-6807-3p	+	Upstream:35908	miRNA
chr19	lnc-RAB11B-2	+	hsa-miR-4999-3p	-	Downstream:21552	miRNA
chr19	lnc-LPPR3.1-1	-	hsa-miR-4745-5p	+	Downstream:23078	miRNA
chr19	lnc-NUP62-1	-	hsa-miR-4750-3p	+	Upstream:21628	miRNA
chr19	lnc-NUP62-1	-	hsa-miR-4751	+	Downstream:3309	miRNA
chr19	lnc-KIR3DL1-1	+	hsa-miR-8061	+	Upstream:62909	miRNA
chr19	lnc-FPR1-1	-	hsa-miR-125a-3p	+	Upstream:86447	miRNA
chr19	lnc-CILP2-2	+	hsa-miR-640	+	Upstream:89574	miRNA
chr19	lnc-TNFSF14-1	-	hsa-miR-6791-3p	-	Downstream:73253	miRNA
chr19	lnc-AKAP8-1	-	hsa-miR-1470	+	Downstream:65735	miRNA
chr19	lnc-ZNF653-1	-	hsa-miR-7974	-	Upstream:20481	miRNA
chr19	lnc-LPPR3.1-1	-	hsa-miR-4745-5p	+	Downstream:21606	miRNA
chr19	lnc-ADAT3-1	+	hsa-miR-1909-5p	-	Upstream:89176	miRNA
chr19	lnc-JSRP1-2	-	hsa-miR-1227-3p	-	Downstream:229	miRNA
chr19	lnc-S1PR2-2	-	hsa-miR-4322	+	Upstream:28633	miRNA
chr19	lnc-CBLC-4	+	hsa-miR-4531	-	Upstream:94117	miRNA
chr19	lnc-CBLC-4	+	hsa-miR-8085	+	Downstream:9662	miRNA
chr19	lnc-NUCB1-1	+	hsa-miR-6798-5p	+	Downstream:83466	miRNA
chr19	lnc-OAZ1-1	+	hsa-miR-4321	+	Upstream:42741	miRNA
chr19	lnc-AC022098.1-1	+	hsa-miR-1199-3p	+	Upstream:63742	miRNA
chr19	lnc-LSM7-2	-	hsa-miR-7108-3p	-	Downstream:80111	miRNA
chr19	lnc-AC074212.3.1-1	+	hsa-miR-642b-5p	-	Upstream:96013	miRNA
chr19	lnc-TSSK6-2	-	hsa-miR-640	+	Upstream:74262	miRNA
chr19	lnc-TSSK6-1	-	hsa-miR-640	+	Downstream:77043	miRNA
chr19	lnc-QTRT1-3	+	hsa-miR-638	+	Upstream:50999	miRNA
chr19	lnc-QTRT1-3	+	hsa-miR-4748	+	Downstream:10409	miRNA
chr19	lnc-LILRB4-2	+	hsa-miR-8061	+	Downstream:13263	miRNA
chr19	lnc-PTGIR-2	-	hsa-miR-320e	-	Downstream:93765	miRNA
chr19	lnc-FAM71E2-1	-	hsa-miR-6805-5p	+	Downstream:34791	miRNA
chr19	lnc-ISYNA1-2	-	hsa-miR-3189-3p	+	Upstream:56267	miRNA
chr19	lnc-DOCK6-1	-	hsa-miR-6886-3p	+	Upstream:82526	miRNA
chr19	lnc-FXYD5-1	+	hsa-miR-6887-3p	+	Upstream:81712	miRNA
chr19	lnc-ZSCAN22-2	+	hsa-miR-6806-3p	+	Upstream:17218	miRNA
chr19	lnc-ZSCAN22-2	+	hsa-miR-4754	-	Downstream:31644	miRNA
chr19	lnc-GNG8-1	-	hsa-miR-320e	-	Downstream:70132	miRNA
chr19	lnc-ZNF836-3	-	hsa-miR-643	+	Upstream:2901	miRNA
chr19	lnc-CCDC61-2	+	hsa-miR-769-3p	+	Upstream:8846	miRNA
chr19	lnc-FAM187B-4	-	hsa-miR-5196-5p	+	Downstream:64007	miRNA
chr19	lnc-ARHGEF1-3	+	hsa-miR-6797-3p	+	Upstream:60901	miRNA
chr19	lnc-KIR3DL1-2	+	hsa-miR-8061	+	Upstream:58939	miRNA
chr19	lnc-SCAMP4-2	+	hsa-miR-1909-5p	-	Upstream:58792	miRNA
chr19	lnc-RPL28-1	+	hsa-miR-6805-3p	+	Upstream:21308	miRNA
chr19	lnc-NTF4-1	-	hsa-miR-6798-3p	+	Upstream:53766	miRNA
chr19	lnc-GPR42-1	+	hsa-miR-5196-3p	+	Upstream:63222	miRNA
chr19	lnc-GPR42-1	+	hsa-miR-5196-3p	+	Upstream:53978	miRNA
chr19	XLOC_075609	+	hsa-miR-4531	-	Upstream:535	miRNA
chr19	XLOC_075609	+	hsa-miR-8085	+	Downstream:92448	miRNA
chr19	lnc-MAG-2	+	hsa-miR-5196-5p	+	Downstream:13620	miRNA
chr19	lnc-AC008686.1-3	-	hsa-miR-24-3p	-	Downstream:62170	miRNA
chr19	lnc-SLC17A7-3	-	hsa-miR-150-3p	-	Downstream:77454	miRNA
chr19	lnc-AC011497.1-2	+	hsa-miR-8077	+	Upstream:72559	miRNA
chr19	lnc-SH2D3A-2	-	hsa-miR-6791-5p	-	Upstream:11519	miRNA
chr19	lnc-KHSRP-1	-	hsa-miR-6790-5p	-	Upstream:17059	miRNA
chr19	lnc-KHSRP-1	-	hsa-miR-3940-3p	-	Downstream:6027	miRNA
chr19	lnc-DKKL1-2	+	hsa-miR-4324	-	Upstream:79392	miRNA
chr19	lnc-SSBP4-2	+	hsa-miR-3189-3p	+	Upstream:54791	miRNA
chr19	lnc-TRIP10-1	+	hsa-miR-6791-3p	-	Downstream:73890	miRNA
chr19	lnc-PIH1D1-1	-	hsa-miR-150-5p	-	Upstream:1578	miRNA
chr19	lnc-PGPEP1-4	+	hsa-miR-3188	+	Upstream:14572	miRNA
chr19	lnc-PGPEP1-4	+	hsa-miR-3189-5p	+	Downstream:89464	miRNA
chr19	lnc-LILRB5-2	-	hsa-miR-4752	+	Downstream:47967	miRNA
chr19	lnc-PRDX2-3	-	hsa-miR-5684	+	Downstream:8685	miRNA
chr19	lnc-TRIP10-1	+	hsa-miR-6791-3p	-	Downstream:80303	miRNA
chr19	lnc-FXYD7-1	+	hsa-miR-6887-3p	+	Upstream:17148	miRNA
chr19	lnc-GRIK5-3	-	hsa-miR-4323	-	Downstream:975	miRNA
chr19	lnc-LILRA2-1	+	hsa-miR-8061	+	Downstream:70392	miRNA
chr19	lnc-LILRB5-2	-	hsa-miR-4752	+	Downstream:47967	miRNA
chr19	lnc-DAPK3-4	-	hsa-miR-637	-	Downstream:40922	miRNA
chr19	lnc-LILRA4-1	-	hsa-miR-4752	+	Upstream:80289	miRNA
chr19	lnc-ZNF180-8	-	hsa-miR-4531	-	Upstream:61892	miRNA
chr19	lnc-ZNF180-8	-	hsa-miR-8085	+	Downstream:39948	miRNA
chr19	lnc-PTGIR-3	-	hsa-miR-320e	-	Downstream:94884	miRNA
chr19	lnc-LILRA5-1	-	hsa-miR-4752	+	Upstream:34187	miRNA
chr19	lnc-FXYD7-1	+	hsa-miR-6887-3p	+	Upstream:16063	miRNA
chr19	lnc-LILRA1-1	+	hsa-miR-8061	+	Downstream:42923	miRNA
chr19	lnc-ZGLP1-3	-	hsa-miR-4322	+	Upstream:21792	miRNA
chr19	lnc-ZSCAN22-2	+	hsa-miR-6806-3p	+	Upstream:18449	miRNA
chr19	lnc-ZSCAN22-2	+	hsa-miR-4754	-	Downstream:31318	miRNA
chr19	lnc-AC020907.3-6	-	hsa-miR-6887-5p	+	Downstream:97369	miRNA
chr19	lnc-WDR83-1	+	hsa-miR-5684	+	Downstream:97893	miRNA
chr19	lnc-LILRB4-2	+	hsa-miR-8061	+	Downstream:7790	miRNA
chr19	lnc-ZSCAN22-2	+	hsa-miR-6806-3p	+	Upstream:13037	miRNA
chr19	lnc-ZSCAN22-2	+	hsa-miR-4754	-	Downstream:32114	miRNA
chr19	lnc-CNN1-3	+	hsa-miR-7974	-	Upstream:63893	miRNA
chr19	lnc-ICAM4-2	+	hsa-miR-4322	+	Upstream:59517	miRNA
chr19	lnc-USF2-1	+	hsa-miR-5196-5p	+	Downstream:64627	miRNA
chr19	lnc-FEM1A-1	+	hsa-miR-7-5p	+	Intron	miRNA
chr19	lnc-FLT3LG-1	+	hsa-miR-150-3p	-	Downstream:8476	miRNA
chr19	lnc-ZNF737-3	-	hsa-miR-1270	-	Upstream:18908	miRNA
chr19	lnc-LILRA5-1	-	hsa-miR-4752	+	Upstream:45481	miRNA
chr19	lnc-LILRA2-2	+	hsa-miR-8061	+	Downstream:55017	miRNA
chr19	lnc-AC012313.1-1	-	hsa-miR-4754	-	Upstream:20294	miRNA
chr19	lnc-JUNB-1	+	hsa-miR-5684	+	Upstream:4324	miRNA
chr19	lnc-JUNB-1	+	hsa-miR-6794-5p	+	Downstream:60493	miRNA
chr19	lnc-AC011498.1-3	+	hsa-miR-4746-3p	+	Upstream:16250	miRNA
chr19	lnc-TMEM238-2	-	hsa-miR-6805-3p	+	Upstream:15665	miRNA
chr19	lnc-IGFL4-1	-	hsa-miR-769-3p	+	Upstream:21300	miRNA
chr19	XLOC_077071	-	hsa-miR-6805-3p	+	Upstream:93396	miRNA
chr19	lnc-ZNF836-2	-	hsa-miR-6801-3p	+	Upstream:6149	miRNA
chr19	lnc-ZNF836-2	-	hsa-miR-643	+	Downstream:50562	miRNA
chr19	lnc-AC104537.1-1	+	hsa-miR-7850-5p	+	Downstream:65603	miRNA
chr19	lnc-C19orf21-2	+	hsa-miR-4745-5p	+	Downstream:24608	miRNA
chr19	lnc-LILRA5-2	-	hsa-miR-4752	+	Upstream:27052	miRNA
chr19	XLOC_076731	-	hsa-miR-6797-3p	+	Upstream:25802	miRNA
chr19	lnc-CALM3-1	+	hsa-miR-320e	-	Downstream:37952	miRNA
chr19	lnc-NLRP12-2	-	hsa-miR-373-3p	+	Upstream:85855	miRNA
chr19	lnc-NOTCH3-1	-	hsa-miR-6795-3p	-	Downstream:53566	miRNA
chr19	lnc-TRAPPC5-1	+	hsa-miR-6792-3p	+	Upstream:60427	miRNA
chr19	lnc-KIAA1683-1	-	hsa-miR-3188	+	Downstream:26709	miRNA
chr19	lnc-EEF2-1	-	hsa-miR-637	-	Upstream:25271	miRNA
chr19	lnc-ILVBL-1	-	hsa-miR-6795-3p	-	Downstream:81687	miRNA
chr19	lnc-FAM187B-1	-	hsa-miR-6887-3p	+	Upstream:81712	miRNA
chr19	lnc-CALM3-1	+	hsa-miR-320e	-	Downstream:31846	miRNA
chr19	lnc-MAP3K10-1	+	hsa-miR-641	-	Downstream:4275	miRNA
chr19	lnc-STAP2-1	-	hsa-miR-4746-5p	+	Downstream:96925	miRNA
chr19	lnc-VSIG10L-1	-	hsa-miR-8074	-	Downstream:25033	miRNA
chr19	lnc-MED29-1	+	hsa-miR-4530	-	Downstream:40182	miRNA
chr19	lnc-ZNF836-2	-	hsa-miR-6801-3p	+	Upstream:131	miRNA
chr19	lnc-ZNF836-2	-	hsa-miR-643	+	Downstream:50569	miRNA
chr19	lnc-AC074212.3.1-1	+	hsa-miR-642b-5p	-	Upstream:96487	miRNA
chr19	lnc-AC011551.1-1	-	hsa-miR-320e	-	Downstream:98420	miRNA
chr19	lnc-DAPK3-3	-	hsa-miR-637	-	Downstream:25174	miRNA
chr19	lnc-MYADM-1	+	hsa-miR-373-3p	+	Upstream:75992	miRNA
chr19	lnc-LDLR-1	+	hsa-miR-6886-5p	+	Downstream:51209	miRNA
chr19	lnc-ZNF737-3	-	hsa-miR-1270	-	overlap	miRNA
chr19	lnc-LILRA4-1	-	hsa-miR-4752	+	Upstream:81594	miRNA
chr19	lnc-GP6-2	-	hsa-miR-7975	-	Downstream:53684	miRNA
chr19	lnc-PPP1R13L-3	-	hsa-miR-6088	+	Downstream:12759	miRNA
chr19	lnc-KRTDAP-1	-	hsa-miR-5196-3p	+	Upstream:77115	miRNA
chr19	lnc-PNKP-7	-	hsa-miR-4749-5p	+	Intron	miRNA
chr19	lnc-PNKP-7	-	hsa-miR-4749-3p	+	Intron	miRNA
chr19	lnc-PNKP-7	-	hsa-miR-6800-3p	+	Upstream:20790	miRNA
chr19	lnc-PNKP-7	-	hsa-miR-4750-5p	+	Downstream:33209	miRNA
chr19	lnc-UHRF1-2	+	hsa-miR-4747-3p	+	Upstream:37271	miRNA
chr19	lnc-RAB11B-1	+	hsa-miR-4999-3p	-	Downstream:20058	miRNA
chr19	lnc-TRIM28-1	+	hsa-miR-6807-3p	+	Upstream:8848	miRNA
chr19	lnc-HOOK2-1	-	hsa-miR-5684	+	Downstream:2030	miRNA
chr19	lnc-FPR2-1	+	hsa-miR-125a-3p	+	Upstream:882	miRNA
chr19	lnc-ZNF737-3	-	hsa-miR-1270	-	Upstream:18800	miRNA
chr19	lnc-FEM1A-1	+	hsa-miR-7-5p	+	Downstream:299	miRNA
chr19	lnc-LILRB1-1	+	hsa-miR-8061	+	Upstream:20946	miRNA
chr19	lnc-LAIR1-2	-	hsa-miR-4752	+	Upstream:63488	miRNA
chr19	lnc-ZC3H4-1	-	hsa-miR-3191-3p	-	Downstream:4383	miRNA
chr19	lnc-TECR-3	+	hsa-miR-639	+	Upstream:58731	miRNA
chr19	lnc-CXCL17-1	-	hsa-miR-8077	+	Upstream:73188	miRNA
chr19	lnc-GCDH-1	+	hsa-miR-6794-3p	+	Upstream:47245	miRNA
chr19	lnc-GCDH-1	+	hsa-miR-5695	+	Downstream:19702	miRNA
chr19	lnc-AP1M2-1	-	hsa-miR-1238-3p	+	Upstream:99616	miRNA
chr19	lnc-AP1M2-1	-	hsa-miR-638	+	Downstream:64541	miRNA
chr19	lnc-GP6-2	-	hsa-miR-7975	-	Downstream:53701	miRNA
chr19	lnc-NLRP12-1	-	hsa-miR-373-3p	+	Upstream:65810	miRNA
chr19	lnc-DPRX-1	+	hsa-miR-512-5p	+	Downstream:36699	miRNA
chr19	lnc-FEM1A-4	+	hsa-miR-7-5p	+	Upstream:67609	miRNA
chr19	lnc-FEM1A-4	+	hsa-miR-4747-5p	+	Downstream:93779	miRNA
chr19	lnc-ZNF180-7	-	hsa-miR-4531	-	Downstream:83148	miRNA
chr19	lnc-PLEKHG2-1	+	hsa-miR-4530	-	Upstream:16288	miRNA
chr19	lnc-CNN1-3	+	hsa-miR-7974	-	Upstream:63893	miRNA
chr19	lnc-AC012313.1-1	-	hsa-miR-4754	-	Upstream:19998	miRNA
chr19	lnc-LILRA4-1	-	hsa-miR-4752	+	Upstream:81900	miRNA
chr19	lnc-ITGB1BP3-5	+	hsa-miR-637	-	Upstream:74255	miRNA
chr19	lnc-C19orf75-2	+	hsa-miR-8074	-	Upstream:64305	miRNA
chr19	lnc-ZNF175-5	+	hsa-miR-99b-5p	+	Downstream:43007	miRNA
chr19	lnc-EPS8L1-2	+	hsa-miR-7975	-	Upstream:54139	miRNA
chr19	lnc-EPS8L1-2	+	hsa-miR-6804-3p	-	Downstream:46882	miRNA
chr19	XLOC_076070	-	hsa-miR-7108-5p	-	Upstream:21984	miRNA
chr19	lnc-MAP3K10-1	+	hsa-miR-641	-	Downstream:4266	miRNA
chr19	lnc-ZNF737-3	-	hsa-miR-1270	-	Upstream:9202	miRNA
chr19	lnc-CEACAM16-2	+	hsa-miR-4531	-	Upstream:38075	miRNA
chr19	lnc-CEACAM16-2	+	hsa-miR-8085	+	Downstream:65570	miRNA
chr19	lnc-MYADM-3	+	hsa-miR-373-3p	+	Upstream:69087	miRNA
chr19	lnc-ITGB1BP3-5	+	hsa-miR-637	-	Upstream:74069	miRNA
chr19	lnc-FKRP-1	+	hsa-miR-320e	-	Upstream:36745	miRNA
chr19	lnc-PNKP-6	-	hsa-miR-4749-3p	+	Upstream:3643	miRNA
chr19	lnc-PNKP-6	-	hsa-miR-4750-5p	+	Downstream:29150	miRNA
chr19	lnc-TRIM28-1	+	hsa-miR-6807-3p	+	Upstream:8752	miRNA
chr19	XLOC_076927	-	hsa-miR-4324	-	Upstream:18553	miRNA
chr19	lnc-CNN1-3	+	hsa-miR-7974	-	Upstream:63806	miRNA
chr19	lnc-NUCB1-2	+	hsa-miR-6798-5p	+	Downstream:80907	miRNA
chr19	lnc-FAM108A1-1	-	hsa-miR-1909-5p	-	Upstream:58698	miRNA
chr19	XLOC_076822	-	hsa-miR-642b-5p	-	Upstream:47753	miRNA
chr19	lnc-MAG-1	+	hsa-miR-5196-5p	+	Downstream:15629	miRNA
chr19	lnc-SYT5-1	-	hsa-miR-7975	-	Upstream:48444	miRNA
chr19	lnc-SYT5-1	-	hsa-miR-6804-3p	-	Downstream:57791	miRNA
chr19	lnc-A1BG-3	-	hsa-miR-6806-5p	+	Downstream:47295	miRNA
chr19	lnc-PNPLA6-1	+	hsa-miR-6792-5p	+	Downstream:82604	miRNA
chr19	lnc-PLD3-5	+	hsa-miR-641	-	Upstream:4872	miRNA
chr19	lnc-PLD3-5	+	hsa-miR-6796-5p	+	Downstream:81749	miRNA
chr19	lnc-PGPEP1-3	+	hsa-miR-3188	+	Upstream:15070	miRNA
chr19	lnc-PGPEP1-3	+	hsa-miR-3189-5p	+	Downstream:88827	miRNA
chr19	lnc-AC020907.1-1	+	hsa-miR-6887-5p	+	Downstream:2816	miRNA
chr19	lnc-CHMP2A-1	-	hsa-miR-6807-3p	+	Upstream:6205	miRNA
chr19	lnc-MED29-3	+	hsa-miR-4530	-	Downstream:57139	miRNA
chr19	lnc-LRFN1-2	-	hsa-miR-4530	-	Downstream:41824	miRNA
chr19	lnc-PPP2R1A-1	+	hsa-miR-6801-5p	+	Downstream:45022	miRNA
chr19	lnc-GPR42-1	+	hsa-miR-5196-3p	+	Upstream:60004	miRNA
chr19	XLOC_075609	+	hsa-miR-4531	-	Upstream:402	miRNA
chr19	XLOC_075609	+	hsa-miR-8085	+	Downstream:92191	miRNA
chr19	lnc-ZNF526-1	+	hsa-miR-4323	-	Upstream:19096	miRNA
chr19	lnc-CACNG6-2	+	hsa-miR-935	+	Upstream:5102	miRNA
chr19	lnc-LPPR3.1-1	-	hsa-miR-4745-5p	+	Downstream:15148	miRNA
chr19	lnc-AC074212.3.1-1	+	hsa-miR-642b-5p	-	Upstream:94736	miRNA
chr19	lnc-BRD4-1	-	hsa-miR-6795-5p	-	Upstream:56173	miRNA
chr19	lnc-DKKL1-1	+	hsa-miR-4324	-	Upstream:47325	miRNA
chr19	lnc-NLRP2-2	+	hsa-miR-7975	-	Downstream:79973	miRNA
chr19	lnc-LILRB4-2	+	hsa-miR-8061	+	Downstream:11135	miRNA
chr19	lnc-ISOC2-2	-	hsa-miR-6805-3p	+	Upstream:87739	miRNA
chr19	lnc-SIGLEC16-2	+	hsa-miR-4751	+	Upstream:36558	miRNA
chr19	lnc-PPP2R1A-3	+	hsa-miR-6801-5p	+	Downstream:77868	miRNA
chr19	lnc-LSR-1	+	hsa-miR-6887-3p	+	Upstream:82390	miRNA
chr19	lnc-RPS16-1	-	hsa-miR-4530	-	Upstream:32222	miRNA
chr19	lnc-ONECUT3-2	+	hsa-miR-1909-3p	-	Downstream:67427	miRNA
chr19	lnc-PTGIR-1	-	hsa-miR-320e	-	Downstream:83069	miRNA
chr19	lnc-ZNF574-1	+	hsa-miR-4323	-	Intron	miRNA
chr19	lnc-CD33-1	+	hsa-miR-8074	-	Upstream:8551	miRNA
chr19	lnc-JUNB-2	+	hsa-miR-5684	+	Upstream:9671	miRNA
chr19	lnc-JUNB-2	+	hsa-miR-6794-5p	+	Downstream:50415	miRNA
chr19	lnc-KIR2DL4-1	+	hsa-miR-8061	+	Upstream:79210	miRNA
chr19	lnc-SLC27A5-1	-	hsa-miR-6807-5p	+	Downstream:59163	miRNA
chr19	lnc-VASP-1	+	hsa-miR-330-3p	-	Downstream:44016	miRNA
chr19	lnc-AC008686.1-2	-	hsa-miR-24-3p	-	Downstream:39355	miRNA
chr19	lnc-AC022098.1-3	+	hsa-miR-1199-3p	+	Upstream:45660	miRNA
chr19	lnc-GP6-2	-	hsa-miR-7975	-	Downstream:53704	miRNA
chr19	lnc-AC074212.3.1-1	+	hsa-miR-642b-5p	-	Upstream:93814	miRNA
chr19	lnc-OR7C2-1	+	hsa-miR-6795-3p	-	Intron	miRNA
chr19	lnc-OR7C2-1	+	hsa-miR-6795-5p	-	Intron	miRNA
chr19	lnc-OR7C2-1	+	hsa-miR-1470	+	Intron	miRNA
chr19	lnc-AC011497.1-2	+	hsa-miR-8077	+	Upstream:73073	miRNA
chr19	lnc-AC011497.1-2	+	hsa-miR-8077	+	Upstream:72559	miRNA
chr19	lnc-GP6-2	-	hsa-miR-7975	-	Downstream:53722	miRNA
chr19	lnc-GPR42-1	+	hsa-miR-5196-3p	+	Upstream:53928	miRNA
chr19	lnc-SIGLEC14-1	-	hsa-miR-99b-5p	+	Downstream:47072	miRNA
chr19	lnc-TEAD2-2	-	hsa-miR-4324	-	Upstream:31422	miRNA
chr19	lnc-AC011497.1-2	+	hsa-miR-8077	+	Upstream:45952	miRNA
chr19	lnc-ZNF446-2	+	hsa-miR-4754	-	Upstream:87990	miRNA
chr19	lnc-ZNF446-2	+	hsa-miR-6807-5p	+	Downstream:74848	miRNA
chr19	lnc-RFX1-1	-	hsa-miR-1199-5p	+	Downstream:66341	miRNA
chr19	lnc-EPS8L1-4	+	hsa-miR-7975	-	Upstream:45365	miRNA
chr19	lnc-EPS8L1-4	+	hsa-miR-6804-3p	-	Downstream:60320	miRNA
chr19	lnc-AZU1-1	+	hsa-miR-4745-3p	+	Upstream:119	miRNA
chr19	lnc-AZU1-1	+	hsa-miR-3187-5p	+	Downstream:7544	miRNA
chr19	lnc-BLVRB-2	-	hsa-miR-6796-3p	+	Upstream:95803	miRNA
chr19	lnc-MPV17L2-1	+	hsa-miR-3188	+	Downstream:70900	miRNA
chr19	lnc-VSIG10L-1	-	hsa-miR-8074	-	Downstream:11398	miRNA
chr19	lnc-BCL3-2	+	hsa-miR-8085	+	Upstream:3396	miRNA
chr19	lnc-FXYD7-1	+	hsa-miR-6887-3p	+	Upstream:20491	miRNA
chr19	lnc-ZNF737-3	-	hsa-miR-1270	-	overlap	miRNA
chr19	lnc-CD33-3	+	hsa-miR-8074	-	Downstream:5489	miRNA
chr19	lnc-HAS1-1	-	hsa-miR-99b-5p	+	Downstream:3535	miRNA
chr19	lnc-PRAM1-2	-	hsa-miR-4999-5p	-	Upstream:55195	miRNA
chr19	lnc-GPR42-1	+	hsa-miR-5196-3p	+	Upstream:69644	miRNA
chr19	lnc-ZBTB45-2	-	hsa-miR-6807-5p	+	Downstream:47381	miRNA
chr19	lnc-RDH8-3	+	hsa-miR-5589-3p	+	Upstream:1726	miRNA
chr19	lnc-PLD3-1	+	hsa-miR-641	-	Upstream:65880	miRNA
chr19	lnc-PLD3-1	+	hsa-miR-6796-5p	+	Downstream:3386	miRNA
chr19	lnc-LSR-1	+	hsa-miR-6887-3p	+	Upstream:84038	miRNA
chr19	lnc-ITGB1BP3-5	+	hsa-miR-637	-	Upstream:74287	miRNA
chr19	lnc-USF2-2	+	hsa-miR-5196-5p	+	Downstream:80736	miRNA
chr19	lnc-FKRP-1	+	hsa-miR-320e	-	Upstream:36749	miRNA
chr19	lnc-ATCAY-1	+	hsa-miR-637	-	Downstream:33346	miRNA
chr19	lnc-NTF4-3	-	hsa-miR-6798-3p	+	Upstream:46115	miRNA
chr19	lnc-ITGB1BP3-5	+	hsa-miR-637	-	Upstream:74211	miRNA
chr19	lnc-ZSCAN22-2	+	hsa-miR-6806-3p	+	Upstream:13000	miRNA
chr19	lnc-ZSCAN22-2	+	hsa-miR-4754	-	Downstream:32402	miRNA
chr19	lnc-NDUFA13-1	+	hsa-miR-640	+	Upstream:68739	miRNA
chr19	lnc-C19orf75-2	+	hsa-miR-8074	-	Upstream:64434	miRNA
chr19	lnc-CTU1-1	-	hsa-miR-8074	-	Downstream:51313	miRNA
chr19	lnc-MPV17L2-1	+	hsa-miR-3188	+	Downstream:73079	miRNA
chr19	lnc-PIAS4-1	+	hsa-miR-637	-	Upstream:28217	miRNA
chr19	lnc-LILRB3-2	-	hsa-miR-4752	+	Downstream:72686	miRNA
chr19	lnc-GADD45B-4	+	hsa-miR-7850-5p	+	Downstream:91968	miRNA
chr19	lnc-PDE4A-1	+	hsa-miR-1181	-	Upstream:8675	miRNA
chr19	lnc-NUP62-1	-	hsa-miR-4750-3p	+	Upstream:21624	miRNA
chr19	lnc-NUP62-1	-	hsa-miR-4751	+	Downstream:3607	miRNA
chr19	lnc-RPS9-2	+	hsa-miR-4752	+	Upstream:51451	miRNA
chr19	lnc-VSIG10L-1	-	hsa-miR-8074	-	Upstream:63195	miRNA
chr19	lnc-PNKP-6	-	hsa-miR-4749-3p	+	Upstream:3502	miRNA
chr19	lnc-PNKP-6	-	hsa-miR-4750-5p	+	Downstream:28889	miRNA
chr19	lnc-MPV17L2-1	+	hsa-miR-3188	+	Downstream:61592	miRNA
chr19	lnc-ZNF544-1	+	hsa-miR-6806-5p	+	Downstream:67007	miRNA
chr19	lnc-GP6-2	-	hsa-miR-7975	-	Downstream:53693	miRNA
chr19	lnc-UBXN6-2	-	hsa-miR-4746-3p	+	Upstream:11920	miRNA
chr19	lnc-TRIP10-3	+	hsa-miR-6791-3p	-	Downstream:39811	miRNA
chr19	lnc-ZSCAN22-2	+	hsa-miR-6806-3p	+	Upstream:13001	miRNA
chr19	lnc-ZSCAN22-2	+	hsa-miR-4754	-	Downstream:32788	miRNA
chr19	lnc-ARHGEF1-4	+	hsa-miR-6797-3p	+	Upstream:66163	miRNA
chr19	lnc-ZNF737-2	-	hsa-miR-1270	-	Upstream:46710	miRNA
chr19	lnc-ALKBH7-1	+	hsa-miR-6885-3p	-	Downstream:27876	miRNA
chr19	lnc-RABAC1-2	-	hsa-miR-6797-3p	+	Upstream:74915	miRNA
chr19	lnc-EPS8L1-2	+	hsa-miR-7975	-	Upstream:35696	miRNA
chr19	lnc-EPS8L1-2	+	hsa-miR-6804-3p	-	Downstream:53344	miRNA
chr19	lnc-AC074212.3.1-1	+	hsa-miR-642b-5p	-	Upstream:92796	miRNA
chr19	XLOC_076941	-	hsa-miR-4749-3p	+	Upstream:3397	miRNA
chr19	XLOC_076941	-	hsa-miR-4750-5p	+	Downstream:27835	miRNA
chr19	lnc-ZNF628-1	+	hsa-miR-6805-3p	+	Upstream:59718	miRNA
chr19	lnc-AC011498.1-2	+	hsa-miR-4746-3p	+	Upstream:20424	miRNA
chr19	lnc-LILRB4-2	+	hsa-miR-8061	+	Downstream:9213	miRNA
chr19	lnc-AC104537.1-2	+	hsa-miR-7850-5p	+	Upstream:1210	miRNA
chr19	lnc-VSTM1-2	-	hsa-miR-935	+	Upstream:92578	miRNA
chr19	lnc-AC012318.1-1	+	hsa-miR-639	+	Downstream:39993	miRNA
chr19	lnc-CCDC61-1	+	hsa-miR-769-5p	+	Intron	miRNA
chr19	lnc-CCDC61-1	+	hsa-miR-769-3p	+	Intron	miRNA
chr19	lnc-CD37-2	+	hsa-miR-4324	-	Downstream:33386	miRNA
chr19	lnc-IGFL2-1	+	hsa-miR-769-3p	+	Upstream:82099	miRNA
chr19	lnc-SCAF1-2	+	hsa-miR-5088-5p	+	Downstream:57282	miRNA
chr19	lnc-AC004410.1-1	+	hsa-miR-4321	+	Upstream:79586	miRNA
chr19	lnc-SLC27A5-3	-	hsa-miR-4754	-	Upstream:88505	miRNA
chr19	lnc-SLC27A5-3	-	hsa-miR-6807-5p	+	Downstream:74521	miRNA
chr19	lnc-ANGPTL4-2	+	hsa-miR-4999-3p	-	Downstream:26698	miRNA
chr19	lnc-AC008686.1-6	-	hsa-miR-181c-5p	+	Downstream:38065	miRNA
chr19	lnc-MAG-1	+	hsa-miR-5196-5p	+	Downstream:15612	miRNA
chr19	lnc-TEAD2-2	-	hsa-miR-4324	-	Upstream:22790	miRNA
chr19	XLOC_075894	+	hsa-miR-7975	-	Upstream:64974	miRNA
chr19	XLOC_075894	+	hsa-miR-6804-3p	-	Downstream:38691	miRNA
chr19	lnc-RAB11B-3	+	hsa-miR-4999-3p	-	Downstream:22407	miRNA
chr19	lnc-TULP2-4	-	hsa-miR-6798-5p	+	Downstream:86486	miRNA
chr19	lnc-FKRP-1	+	hsa-miR-320e	-	Upstream:36746	miRNA
chr19	lnc-PNPLA6-1	+	hsa-miR-6792-5p	+	Downstream:81856	miRNA
chr19	lnc-RPS19-1	+	hsa-miR-6797-5p	+	Downstream:17985	miRNA
chr19	lnc-CALM3-1	+	hsa-miR-320e	-	Downstream:31837	miRNA
chr19	lnc-LILRA3-1	-	hsa-miR-4752	+	Downstream:1655	miRNA
chr19	lnc-ZNF737-3	-	hsa-miR-1270	-	Intron	miRNA
chr19	lnc-S1PR5-1	-	hsa-miR-1181	-	Upstream:86813	miRNA
chr19	lnc-S1PR5-1	-	hsa-miR-1238-5p	+	Downstream:61121	miRNA
chr19	lnc-AC118344.1-2	-	hsa-miR-641	-	Downstream:3378	miRNA
chr19	lnc-RFX1-2	-	hsa-miR-181d-3p	+	Upstream:74312	miRNA
chr19	lnc-LILRB1-1	+	hsa-miR-8061	+	Upstream:16818	miRNA
chr19	lnc-MBOAT7-3	-	hsa-miR-4752	+	Downstream:64405	miRNA
chr19	lnc-AC011498.1-5	+	hsa-miR-4746-3p	+	Upstream:99168	miRNA
chr19	lnc-MPV17L2-1	+	hsa-miR-3188	+	Downstream:61648	miRNA
chr19	lnc-MYADM-6	+	hsa-miR-516a-3p	+	Upstream:750	miRNA
chr19	lnc-MYADM-6	+	hsa-miR-371b-3p	-	Downstream:23478	miRNA
chr19	lnc-ONECUT3-1	+	hsa-miR-1909-5p	-	Upstream:5865	miRNA
chr19	lnc-PRDX2-3	-	hsa-miR-5684	+	Downstream:8722	miRNA
chr19	lnc-FAM71E2-1	-	hsa-miR-6805-5p	+	Downstream:34843	miRNA
chr19	XLOC_076788	-	hsa-miR-4531	-	Downstream:9891	miRNA
chr19	lnc-CALR-2	+	hsa-miR-5695	+	Upstream:10127	miRNA
chr19	lnc-CALR-2	+	hsa-miR-6515-5p	+	Downstream:7189	miRNA
chr19	lnc-AC008686.1-6	-	hsa-miR-24-2-5p	-	Downstream:36	miRNA
chr19	lnc-KANK3-2	-	hsa-miR-4999-3p	-	Intron	miRNA
chr19	lnc-KANK3-2	-	hsa-miR-4999-5p	-	Intron	miRNA
chr19	lnc-ZNF584-2	+	hsa-miR-4754	-	Upstream:14721	miRNA
chr19	lnc-SYDE1-1	+	hsa-miR-6795-3p	-	Downstream:53108	miRNA
chr19	lnc-UBXN6-2	-	hsa-miR-4746-3p	+	Upstream:11920	miRNA
chr19	lnc-DHPS-1	-	hsa-miR-5684	+	Downstream:99852	miRNA
chr19	lnc-FEM1A-1	+	hsa-miR-7-5p	+	Downstream:796	miRNA
chr19	lnc-ATP8B3-4	-	hsa-miR-1909-3p	-	Downstream:42063	miRNA
chr19	lnc-CCDC9-1	+	hsa-miR-3191-5p	-	Upstream:28968	miRNA
chr19	lnc-ZNF836-4	-	hsa-miR-643	+	Upstream:18814	miRNA
chr19	lnc-BLVRB-1	-	hsa-miR-6796-3p	+	Upstream:70939	miRNA
chr19	lnc-PSPN-1	-	hsa-miR-6885-3p	-	Intron	miRNA
chr19	lnc-PSPN-1	-	hsa-miR-6885-5p	-	Intron	miRNA
chr19	lnc-PSPN-1	-	hsa-miR-6790-3p	-	Downstream:2524	miRNA
chr19	lnc-LYPD4-3	-	hsa-miR-6797-5p	+	Downstream:82900	miRNA
chr19	lnc-C19orf66-1	+	hsa-miR-5589-3p	+	Upstream:37966	miRNA
chr19	lnc-LILRB5-1	-	hsa-miR-4752	+	Downstream:32065	miRNA
chr19	lnc-UBXN6-2	-	hsa-miR-4746-3p	+	Upstream:24459	miRNA
chr19	lnc-ANGPTL4-3	+	hsa-miR-4999-3p	-	Downstream:41623	miRNA
chr19	lnc-MBOAT7-3	-	hsa-miR-4752	+	Downstream:61312	miRNA
chr19	lnc-IRF3-1	-	hsa-miR-5088-3p	+	Upstream:6658	miRNA
chr19	lnc-LSR-1	+	hsa-miR-6887-3p	+	Upstream:82286	miRNA
chr19	lnc-EPHX3-1	-	hsa-miR-6795-5p	-	Upstream:41669	miRNA
chr19	lnc-ZSCAN22-2	+	hsa-miR-6806-3p	+	Upstream:12999	miRNA
chr19	lnc-ZSCAN22-2	+	hsa-miR-4754	-	Downstream:31644	miRNA
chr19	XLOC_076813	-	hsa-miR-6088	+	Downstream:37665	miRNA
chr19	lnc-PLD3-2	+	hsa-miR-6796-3p	+	Upstream:14297	miRNA
chr19	lnc-CCDC61-4	+	hsa-miR-769-3p	+	Upstream:38651	miRNA
chr19	XLOC_076306	-	hsa-miR-1199-5p	+	Downstream:67056	miRNA
chr19	lnc-PTBP1-1	+	hsa-miR-4745-5p	+	Downstream:19860	miRNA
chr19	lnc-ZNF180-8	-	hsa-miR-4531	-	Upstream:62401	miRNA
chr19	lnc-ZNF180-8	-	hsa-miR-8085	+	Downstream:39892	miRNA
chr19	lnc-DNMT1-2	-	hsa-miR-4322	+	Downstream:7260	miRNA
chr19	lnc-UHRF1-3	+	hsa-miR-4747-3p	+	Upstream:86460	miRNA
chr19	lnc-C19orf35-1	-	hsa-miR-4321	+	Upstream:19425	miRNA
chr19	lnc-LPPR3.1-3	-	hsa-miR-3187-3p	+	Upstream:17279	miRNA
chr19	lnc-FUZ-1	-	hsa-miR-6799-3p	+	Upstream:21838	miRNA
chr19	lnc-FUZ-1	-	hsa-miR-6800-5p	+	Downstream:14465	miRNA
chr19	lnc-AC011551.1-1	-	hsa-miR-320e	-	Downstream:98514	miRNA
chr19	lnc-ONECUT3-1	+	hsa-miR-1909-5p	-	Upstream:6337	miRNA
chr19	XLOC_077047	-	hsa-miR-7975	-	Downstream:81089	miRNA
chr19	XLOC_076831	-	hsa-miR-769-5p	+	Downstream:2266	miRNA
chr19	lnc-SCAF1-1	+	hsa-miR-5088-5p	+	Downstream:8206	miRNA
chr19	lnc-OR7C2-1	+	hsa-miR-6795-3p	-	Intron	miRNA
chr19	lnc-OR7C2-1	+	hsa-miR-6795-5p	-	Intron	miRNA
chr19	lnc-OR7C2-1	+	hsa-miR-1470	+	Intron	miRNA
chr19	lnc-ONECUT3-1	+	hsa-miR-1909-5p	-	Upstream:6976	miRNA
chr19	lnc-CGB5-3	+	hsa-miR-6798-3p	+	Upstream:54286	miRNA
chr19	lnc-GPR77-1	+	hsa-miR-3191-3p	-	Intron	miRNA
chr19	lnc-GPR77-1	+	hsa-miR-3190-5p	+	Intron	miRNA
chr19	lnc-GPR77-1	+	hsa-miR-3190-3p	+	Intron	miRNA
chr19	lnc-GPR77-1	+	hsa-miR-3191-5p	-	Intron	miRNA
chr19	lnc-CCDC61-2	+	hsa-miR-769-3p	+	Upstream:8631	miRNA
chr19	lnc-SIGLEC16-1	+	hsa-miR-4751	+	Upstream:51554	miRNA
chr19	lnc-ONECUT3-1	+	hsa-miR-1909-5p	-	Upstream:5922	miRNA
chr19	lnc-DHDH-1	+	hsa-miR-6798-5p	+	Downstream:80261	miRNA
chr19	lnc-NLRP12-1	-	hsa-miR-373-3p	+	Upstream:65302	miRNA
chr19	lnc-GADD45GIP1-2	-	hsa-miR-6515-3p	+	Upstream:73121	miRNA
chr19	lnc-ZNF180-8	-	hsa-miR-4531	-	Upstream:61857	miRNA
chr19	lnc-ZNF180-8	-	hsa-miR-8085	+	Downstream:39966	miRNA
chr19	lnc-TULP2-1	-	hsa-miR-6798-5p	+	Downstream:91019	miRNA
chr19	lnc-ZNF486-10	+	hsa-miR-1270	-	Upstream:20009	miRNA
chr19	lnc-FFAR1-1	+	hsa-miR-5196-3p	+	Upstream:6821	miRNA
chr19	lnc-PPP6R1-1	-	hsa-miR-6803-5p	-	Upstream:18741	miRNA
chr19	lnc-KRTDAP-1	-	hsa-miR-5196-3p	+	Upstream:87354	miRNA
chr19	lnc-ZNF682-7	-	hsa-miR-1270	-	Downstream:74751	miRNA
chr19	lnc-ELAVL3-1	-	hsa-miR-7974	-	Downstream:14497	miRNA
chr19	lnc-PTBP1-2	+	hsa-miR-4745-5p	+	Downstream:17975	miRNA
chr19	lnc-CNN1-4	+	hsa-miR-7974	-	Upstream:27868	miRNA
chr19	lnc-HAMP-1	+	hsa-miR-5196-5p	+	Downstream:60400	miRNA
chr19	lnc-LILRB4-1	+	hsa-miR-8061	+	Upstream:2602	miRNA
chr19	XLOC_075257	+	hsa-miR-1270	-	Upstream:7053	miRNA
chr19	lnc-CHMP2A-2	-	hsa-miR-6807-5p	+	Downstream:6706	miRNA
chr19	lnc-KIR3DX1-1	+	hsa-miR-8061	+	Downstream:99747	miRNA
chr19	lnc-NLRP2-2	+	hsa-miR-7975	-	Downstream:76593	miRNA
chr19	lnc-SLC17A7-1	-	hsa-miR-150-3p	-	Downstream:56667	miRNA
chr19	lnc-LILRA1-3	+	hsa-miR-8061	+	Downstream:57755	miRNA
chr19	lnc-CD33-2	+	hsa-miR-8074	-	Upstream:32303	miRNA
chr19	lnc-TTYH1-4	+	hsa-miR-4752	+	Upstream:76750	miRNA
chr19	lnc-DACT3-2	-	hsa-miR-320e	-	Downstream:20225	miRNA
chr19	lnc-EPS8L1-2	+	hsa-miR-7975	-	Upstream:37249	miRNA
chr19	lnc-EPS8L1-2	+	hsa-miR-6804-3p	-	Downstream:64023	miRNA
chr19	lnc-MZF1-1	-	hsa-miR-6807-3p	+	Upstream:46806	miRNA
chr19	lnc-BCL3-1	+	hsa-miR-4531	-	Upstream:83886	miRNA
chr19	lnc-BCL3-1	+	hsa-miR-8085	+	Downstream:11017	miRNA
chr19	lnc-CNN1-5	+	hsa-miR-7974	-	Upstream:18230	miRNA
chr19	XLOC_077123	-	hsa-miR-6806-5p	+	Downstream:55787	miRNA
chr19	lnc-MPV17L2-1	+	hsa-miR-3188	+	Downstream:76565	miRNA
chr19	lnc-ONECUT3-3	+	hsa-miR-1909-3p	-	Downstream:295	miRNA
chr19	lnc-PNKP-5	-	hsa-miR-4749-3p	+	Upstream:15676	miRNA
chr19	lnc-PNKP-5	-	hsa-miR-4750-5p	+	Downstream:17623	miRNA
chr19	lnc-AP1M2-1	-	hsa-miR-1238-3p	+	Upstream:99662	miRNA
chr19	lnc-AP1M2-1	-	hsa-miR-638	+	Downstream:64538	miRNA
chr19	lnc-ATG4D-2	+	hsa-miR-1238-5p	+	Downstream:10983	miRNA
chr19	lnc-LYPD4-2	-	hsa-miR-6797-3p	+	Upstream:26682	miRNA
chr19	lnc-AC020907.3-5	-	hsa-miR-6887-3p	+	Upstream:14880	miRNA
chr19	lnc-ITGB1BP3-5	+	hsa-miR-637	-	Upstream:74160	miRNA
chr19	lnc-PTBP1-1	+	hsa-miR-4745-5p	+	Downstream:19992	miRNA
chr19	lnc-RDH13-2	-	hsa-miR-7975	-	Downstream:25194	miRNA
chr19	lnc-GPR42-1	+	hsa-miR-5196-3p	+	Upstream:60878	miRNA
chr19	lnc-CD79A-2	+	hsa-miR-6797-3p	+	Upstream:36185	miRNA
chr19	XLOC_074907	+	hsa-miR-637	-	Upstream:14902	miRNA
chr19	lnc-FEM1A-1	+	hsa-miR-7-5p	+	Intron	miRNA
chr19	lnc-GIPR-1	+	hsa-miR-330-5p	-	Upstream:23201	miRNA
chr19	lnc-GIPR-1	+	hsa-miR-642b-3p	-	Downstream:12394	miRNA
chr19	lnc-CALM3-1	+	hsa-miR-320e	-	Downstream:38094	miRNA
chr19	lnc-LILRA1-2	+	hsa-miR-8061	+	Downstream:36926	miRNA
chr19	lnc-PODNL1-1	-	hsa-miR-1199-5p	+	Downstream:67091	miRNA
chr19	lnc-ONECUT3-2	+	hsa-miR-1909-3p	-	Downstream:67423	miRNA
chr19	XLOC_075058	+	hsa-miR-6886-3p	+	Upstream:31626	miRNA
chr19	lnc-GATAD2A-1	+	hsa-miR-640	+	Downstream:51779	miRNA
chr19	lnc-TIMM50-1	+	hsa-miR-4530	-	Upstream:82770	miRNA
chr19	lnc-ZNF274-1	+	hsa-miR-6806-5p	+	Downstream:87876	miRNA
chr19	lnc-NLRP12-2	-	hsa-miR-373-3p	+	Upstream:85855	miRNA
chr19	lnc-AC016586.1-1	-	hsa-miR-637	-	Upstream:74287	miRNA
chr19	lnc-SUGP1-2	-	hsa-miR-640	+	Downstream:32519	miRNA
chr19	lnc-AC012313.1-1	-	hsa-miR-4754	-	Upstream:19507	miRNA
chr19	lnc-RABAC1-1	-	hsa-miR-6797-3p	+	Upstream:87077	miRNA
chr19	lnc-ZNF836-2	-	hsa-miR-6801-3p	+	Upstream:4647	miRNA
chr19	lnc-ZNF836-2	-	hsa-miR-643	+	Downstream:52556	miRNA
chr19	lnc-MAST1-1	+	hsa-miR-6794-3p	+	Upstream:28643	miRNA
chr19	lnc-MAST1-1	+	hsa-miR-5695	+	Downstream:36284	miRNA
chr19	lnc-RPS5-1	+	hsa-miR-4754	-	Upstream:13371	miRNA
chr19	lnc-AC074212.3.1-1	+	hsa-miR-642b-5p	-	Upstream:95996	miRNA
chr19	lnc-NUP62-1	-	hsa-miR-4750-3p	+	Upstream:22830	miRNA
chr19	lnc-NUP62-1	-	hsa-miR-4751	+	Downstream:15431	miRNA
chr19	lnc-TTYH1-3	+	hsa-miR-4752	+	Upstream:81926	miRNA
chr19	lnc-LILRA5-3	-	hsa-miR-4752	+	Upstream:22719	miRNA
chr19	lnc-ITGB1BP3-5	+	hsa-miR-637	-	Upstream:74211	miRNA
chr19	lnc-LYPD4-2	-	hsa-miR-6797-3p	+	Upstream:26409	miRNA
chr19	lnc-BRSK1-1	+	hsa-miR-7975	-	Upstream:93439	miRNA
chr19	lnc-BRSK1-1	+	hsa-miR-6804-3p	-	Downstream:13455	miRNA
chr19	lnc-ZNF480-2	+	hsa-miR-643	+	Upstream:54425	miRNA
chr19	lnc-JUND-1	-	hsa-miR-3188	+	Downstream:7698	miRNA
chr19	lnc-ZNF132-1	-	hsa-miR-4754	-	Upstream:41782	miRNA
chr19	lnc-LIN7B-2	+	hsa-miR-6798-3p	+	Upstream:75460	miRNA
chr19	lnc-AC011497.1-2	+	hsa-miR-8077	+	Upstream:45978	miRNA
chr19	lnc-ZSCAN22-3	+	hsa-miR-6806-3p	+	Upstream:23247	miRNA
chr19	lnc-ZSCAN22-3	+	hsa-miR-4754	-	Downstream:27224	miRNA
chr19	XLOC_075571	+	hsa-miR-8077	+	Upstream:47566	miRNA
chr19	lnc-AP1M2-1	-	hsa-miR-1238-3p	+	Upstream:99249	miRNA
chr19	lnc-AP1M2-1	-	hsa-miR-638	+	Downstream:64347	miRNA
chr19	lnc-LSR-1	+	hsa-miR-6887-3p	+	Upstream:82390	miRNA
chr19	lnc-KANK3-1	-	hsa-miR-4999-3p	-	Downstream:37713	miRNA
chr19	XLOC_076985	-	hsa-miR-6801-5p	+	Downstream:82091	miRNA
chr19	lnc-NUP62-1	-	hsa-miR-4750-3p	+	Upstream:24708	miRNA
chr19	lnc-NUP62-1	-	hsa-miR-4751	+	Downstream:3558	miRNA
chr19	lnc-KLF16-1	-	hsa-miR-1909-5p	-	Upstream:17023	miRNA
chr19	lnc-ARHGEF1-2	+	hsa-miR-6797-3p	+	Upstream:59205	miRNA
chr19	lnc-TMEM86B-1	-	hsa-miR-6804-3p	-	Intron	miRNA
chr19	lnc-TMEM86B-1	-	hsa-miR-6804-5p	-	Intron	miRNA
chr19	lnc-TMEM86B-1	-	hsa-miR-6802-3p	-	Downstream:6717	miRNA
chr19	lnc-BRSK1-1	+	hsa-miR-7975	-	Upstream:93417	miRNA
chr19	lnc-BRSK1-1	+	hsa-miR-6804-3p	-	Downstream:9268	miRNA
chr19	lnc-UHRF1-3	+	hsa-miR-4747-3p	+	Upstream:86087	miRNA
chr19	lnc-LYPD4-2	-	hsa-miR-6797-3p	+	Upstream:27086	miRNA
chr19	lnc-AP1M2-2	-	hsa-miR-1238-3p	+	Upstream:45798	miRNA
chr19	lnc-ZNF574-1	+	hsa-miR-4323	-	Upstream:1031	miRNA
chr19	lnc-AC020907.3-1	-	hsa-miR-6887-5p	+	Downstream:16400	miRNA
chr19	lnc-YIPF2-2	-	hsa-miR-6886-5p	+	Downstream:97467	miRNA
chr19	lnc-ZBTB45-2	-	hsa-miR-6807-5p	+	Downstream:47359	miRNA
chr19	lnc-HPN-1	+	hsa-miR-6887-5p	+	Downstream:85644	miRNA
chr19	lnc-AC011497.1-2	+	hsa-miR-8077	+	Upstream:45932	miRNA
chr19	lnc-AP1M2-1	-	hsa-miR-1238-3p	+	Upstream:99659	miRNA
chr19	lnc-AP1M2-1	-	hsa-miR-638	+	Downstream:64574	miRNA
chr19	lnc-CLPP-1	+	hsa-miR-6885-3p	-	Downstream:41435	miRNA
chr19	lnc-ZNF175-2	+	hsa-miR-99b-5p	+	Downstream:92147	miRNA
chr19	lnc-NDUFA7-1	-	hsa-miR-4999-3p	-	Downstream:67914	miRNA
chr19	XLOC_075639	+	hsa-miR-330-5p	-	Upstream:29114	miRNA
chr19	XLOC_075639	+	hsa-miR-642b-3p	-	Downstream:5266	miRNA
chr19	lnc-IGFL3-4	-	hsa-miR-769-3p	+	Upstream:92056	miRNA
chr19	lnc-RTN2-1	-	hsa-miR-6088	+	Upstream:36409	miRNA
chr19	lnc-CYP4F22-2	+	hsa-miR-1470	+	Downstream:49191	miRNA
chr19	lnc-ZNF574-1	+	hsa-miR-4323	-	Intron	miRNA
chr19	lnc-ITGB1BP3-5	+	hsa-miR-637	-	Upstream:74526	miRNA
chr19	lnc-IL4I1-1	-	hsa-miR-4751	+	Upstream:16220	miRNA
chr19	lnc-ISOC2-1	-	hsa-miR-6805-3p	+	Upstream:78801	miRNA
chr19	lnc-LHB-1	-	hsa-miR-6798-3p	+	Upstream:8274	miRNA
chr19	lnc-QPCTL-1	+	hsa-miR-642b-3p	-	Intron	miRNA
chr19	lnc-QPCTL-1	+	hsa-miR-642a-5p	+	Intron	miRNA
chr19	lnc-QPCTL-1	+	hsa-miR-642a-3p	+	Intron	miRNA
chr19	lnc-QPCTL-1	+	hsa-miR-642b-5p	-	Intron	miRNA
chr19	lnc-QPCTL-1	+	hsa-miR-330-5p	-	Upstream:33547	miRNA
chr19	lnc-TMEM145-1	+	hsa-miR-8077	+	Downstream:18946	miRNA
chr19	lnc-CNN1-3	+	hsa-miR-7974	-	Upstream:63878	miRNA
chr19	lnc-LILRA5-1	-	hsa-miR-4752	+	Upstream:53549	miRNA
chr19	lnc-LILRB1-1	+	hsa-miR-8061	+	Upstream:20458	miRNA
chr19	lnc-DKKL1-2	+	hsa-miR-4324	-	Upstream:79473	miRNA
chr19	lnc-SPTBN4-3	+	hsa-miR-6796-3p	+	Upstream:73528	miRNA
chr19	lnc-SCAMP4-4	+	hsa-miR-1909-5p	-	Upstream:36175	miRNA
chr19	lnc-RETN-1	+	hsa-miR-6792-3p	+	Upstream:48215	miRNA
chr19	lnc-LSR-1	+	hsa-miR-6887-3p	+	Upstream:90391	miRNA
chr19	lnc-GP6-2	-	hsa-miR-7975	-	Downstream:53733	miRNA
chr19	lnc-FPR1-1	-	hsa-miR-125a-3p	+	Upstream:86309	miRNA
chr19	lnc-BCL3-3	+	hsa-miR-8085	+	Upstream:4457	miRNA
chr19	lnc-PNKP-8	-	hsa-miR-4749-3p	+	Upstream:22006	miRNA
chr19	lnc-PNKP-8	-	hsa-miR-4750-5p	+	Downstream:9820	miRNA
chr19	lnc-ZNF446-1	+	hsa-miR-6807-5p	+	Downstream:40456	miRNA
chr19	lnc-SIGLEC9-4	+	hsa-miR-8074	-	Downstream:53709	miRNA
chr19	lnc-DOCK6-1	-	hsa-miR-6886-3p	+	Upstream:82091	miRNA
chr19	lnc-LILRA4-1	-	hsa-miR-4752	+	Upstream:80815	miRNA
chr19	XLOC_077146	-	hsa-miR-6807-5p	+	Downstream:51032	miRNA
chr19	lnc-FEM1A-1	+	hsa-miR-7-5p	+	Downstream:515	miRNA
chr19	lnc-PTOV1-1	+	hsa-miR-6800-3p	+	Upstream:3771	miRNA
chr19	lnc-PTOV1-1	+	hsa-miR-4749-5p	+	Downstream:18065	miRNA
chr19	lnc-LINGO3-1	-	hsa-miR-4321	+	Upstream:36455	miRNA
chr19	lnc-GIPR-2	+	hsa-miR-330-5p	-	Upstream:12439	miRNA
chr19	lnc-GIPR-2	+	hsa-miR-642b-3p	-	Downstream:23138	miRNA
chr19	lnc-FAM71E2-1	-	hsa-miR-6805-5p	+	Downstream:34496	miRNA
chr19	lnc-CEACAM19-2	+	hsa-miR-4531	-	Upstream:32676	miRNA
chr19	lnc-CEACAM19-2	+	hsa-miR-8085	+	Downstream:71164	miRNA
chr19	lnc-CEACAM16-1	+	hsa-miR-4531	-	Upstream:41015	miRNA
chr19	lnc-CEACAM16-1	+	hsa-miR-8085	+	Downstream:63193	miRNA
chr19	lnc-SCAF1-3	+	hsa-miR-5088-5p	+	Downstream:60361	miRNA
chr19	lnc-RDH8-2	+	hsa-miR-5589-5p	+	Downstream:41190	miRNA
chr19	lnc-TNNI3-1	-	hsa-miR-7975	-	Upstream:33486	miRNA
chr19	lnc-TNNI3-1	-	hsa-miR-6804-3p	-	Downstream:73152	miRNA
chr19	lnc-KIAA1683-1	-	hsa-miR-3188	+	Downstream:29696	miRNA
chr19	lnc-NUP62-1	-	hsa-miR-4749-3p	+	Upstream:32730	miRNA
chr19	lnc-NUP62-1	-	hsa-miR-4751	+	Downstream:3543	miRNA
chr19	lnc-CRB3-1	+	hsa-miR-3940-5p	-	Upstream:77830	miRNA
chr19	lnc-SLC39A3-1	-	hsa-miR-7850-5p	+	Upstream:96999	miRNA
chr19	lnc-ZNF836-1	-	hsa-miR-6801-5p	+	Downstream:50491	miRNA
chr19	lnc-SIGLEC9-3	+	hsa-miR-8074	-	Downstream:62741	miRNA
chr19	lnc-RRAS-2	-	hsa-miR-5088-5p	+	Downstream:55682	miRNA
chr19	lnc-ZSCAN22-4	+	hsa-miR-6806-3p	+	Upstream:27833	miRNA
chr19	lnc-ZSCAN22-4	+	hsa-miR-4754	-	Downstream:20235	miRNA
chr19	lnc-SH3GL1-2	-	hsa-miR-4746-5p	+	Downstream:91929	miRNA
chr19	lnc-PPP1R12C-1	-	hsa-miR-7975	-	Downstream:2841	miRNA
chr19	lnc-ZNF180-2	-	hsa-miR-4531	-	Upstream:91326	miRNA
chr19	lnc-ZNF180-2	-	hsa-miR-8085	+	Downstream:11017	miRNA
chr19	lnc-FKRP-1	+	hsa-miR-320e	-	Upstream:36746	miRNA
chr19	lnc-ZNF175-4	+	hsa-miR-99b-5p	+	Downstream:70916	miRNA
chr19	lnc-UHRF1-3	+	hsa-miR-4747-3p	+	Upstream:86087	miRNA
chr19	lnc-KANK3-2	-	hsa-miR-4999-3p	-	Intron	miRNA
chr19	lnc-KANK3-2	-	hsa-miR-4999-5p	-	Intron	miRNA
chr19	lnc-C19orf35-2	-	hsa-miR-4321	+	Upstream:17778	miRNA
chr19	lnc-BCL3-1	+	hsa-miR-4531	-	Upstream:83886	miRNA
chr19	lnc-BCL3-1	+	hsa-miR-8085	+	Downstream:12715	miRNA
chr19	lnc-ZBTB45-2	-	hsa-miR-6807-5p	+	Downstream:47359	miRNA
chr19	lnc-DIRAS1-1	-	hsa-miR-7850-5p	+	Upstream:50220	miRNA
chr19	XLOC_075979	+	hsa-miR-6807-3p	+	Upstream:8687	miRNA
chr19	lnc-NUP62-1	-	hsa-miR-4750-3p	+	Upstream:23088	miRNA
chr19	lnc-NUP62-1	-	hsa-miR-4751	+	Downstream:3590	miRNA
chr19	lnc-CYP4F22-1	+	hsa-miR-1470	+	Downstream:32741	miRNA
chr19	lnc-VSIG10L-1	-	hsa-miR-8074	-	Downstream:24972	miRNA
chr19	lnc-CEACAM19-1	+	hsa-miR-4531	-	Upstream:23881	miRNA
chr19	lnc-CEACAM19-1	+	hsa-miR-8085	+	Downstream:74292	miRNA
chr19	lnc-SMARCA4-4	+	hsa-miR-6886-3p	+	Upstream:14015	miRNA
chr19	lnc-TRIP10-5	+	hsa-miR-6791-3p	-	Downstream:97215	miRNA
chr19	lnc-LYPD4-1	-	hsa-miR-6797-5p	+	Downstream:33696	miRNA
chr19	lnc-DNMT1-2	-	hsa-miR-4322	+	Downstream:7706	miRNA
chr19	lnc-UHRF1-2	+	hsa-miR-4747-3p	+	Upstream:36956	miRNA
chr19	lnc-PNKP-6	-	hsa-miR-4749-3p	+	Upstream:2318	miRNA
chr19	lnc-PNKP-6	-	hsa-miR-4750-5p	+	Downstream:28887	miRNA
chr19	lnc-C19orf75-1	+	hsa-miR-8074	-	Upstream:44113	miRNA
chr19	lnc-NAT14-1	+	hsa-miR-6805-3p	+	Upstream:96979	miRNA
chr19	lnc-C19orf75-2	+	hsa-miR-8074	-	Upstream:64315	miRNA
chr19	lnc-GPR42-2	+	hsa-miR-5196-3p	+	Upstream:33916	miRNA
chr19	lnc-TMEM86B-3	-	hsa-miR-7975	-	Upstream:82149	miRNA
chr19	lnc-TMEM86B-3	-	hsa-miR-6804-3p	-	Downstream:23645	miRNA
chr19	lnc-SIGLEC11-2	-	hsa-miR-4751	+	Upstream:66171	miRNA
chr19	lnc-MZF1-1	-	hsa-miR-6807-3p	+	Upstream:43519	miRNA
chr19	lnc-MBOAT7-3	-	hsa-miR-4752	+	Downstream:62748	miRNA
chr19	lnc-TIMM50-1	+	hsa-miR-4530	-	Upstream:81865	miRNA
chr19	lnc-SAMD4B-1	+	hsa-miR-4530	-	Downstream:23930	miRNA
chr19	lnc-TMEM150B-2	-	hsa-miR-6803-5p	-	Upstream:66783	miRNA
chr19	lnc-TMEM150B-2	-	hsa-miR-6805-5p	+	Downstream:75690	miRNA
chr19	lnc-TECR-2	+	hsa-miR-639	+	Upstream:54469	miRNA
chr19	lnc-ATP8B3-3	-	hsa-miR-1909-3p	-	Downstream:39277	miRNA
chr19	lnc-ZNF628-1	+	hsa-miR-6805-3p	+	Upstream:59718	miRNA
chr19	lnc-ITGB1BP3-3	+	hsa-miR-637	-	Downstream:67759	miRNA
chr19	lnc-AC004410.1-1	+	hsa-miR-4321	+	Upstream:79586	miRNA
chr19	lnc-SIGLEC9-1	+	hsa-miR-8074	-	Downstream:68303	miRNA
chr20	lnc-CTSZ-7	-	hsa-miR-298	-	Upstream:92665	miRNA
chr20	lnc-RALGAPB-1	+	hsa-miR-548o-5p	+	Downstream:65647	miRNA
chr20	lnc-RNF24-5	-	hsa-miR-103a-2-5p	+	Downstream:41031	miRNA
chr20	lnc-SDC4-1	-	hsa-miR-6812-5p	+	Downstream:36809	miRNA
chr20	lnc-CTSZ-2	-	hsa-miR-298	-	Upstream:45224	miRNA
chr20	lnc-RPS21-1	+	hsa-miR-4758-5p	-	Upstream:20452	miRNA
chr20	lnc-YTHDF1-6	-	hsa-miR-124-5p	+	Downstream:48206	miRNA
chr20	lnc-C20orf85-5	+	hsa-miR-4532	+	Upstream:1648	miRNA
chr20	lnc-KCNQ2-5	-	hsa-miR-4326	+	Upstream:74608	miRNA
chr20	lnc-FAM65C-3	-	hsa-miR-645	+	Downstream:27847	miRNA
chr20	lnc-C20orf62-1	-	hsa-miR-3646	+	Upstream:39910	miRNA
chr20	lnc-BMP7-2	-	hsa-miR-4325	-	Downstream:34989	miRNA
chr20	lnc-C20orf166-5	+	hsa-miR-1	+	Intron	miRNA
chr20	lnc-C20orf166-5	+	hsa-miR-133a-5p	+	Downstream:6479	miRNA
chr20	lnc-NSFL1C-2	-	hsa-miR-6869-5p	-	Upstream:42820	miRNA
chr20	lnc-FAM182A-2	+	hsa-miR-663a	-	Downstream:14296	miRNA
chr20	lnc-C20orf62-3	-	hsa-miR-3646	+	Downstream:23505	miRNA
chr20	lnc-KIAA1755-2	-	hsa-miR-548o-5p	+	Downstream:99767	miRNA
chr20	lnc-KIAA1755-5	-	hsa-miR-548o-5p	+	Downstream:87238	miRNA
chr20	lnc-FAM182B-6	-	hsa-miR-663a	-	Downstream:175	miRNA
chr20	lnc-FKBP1A-3	-	hsa-miR-6869-5p	-	Upstream:12203	miRNA
chr20	lnc-EIF2S2-3	-	hsa-miR-4755-5p	+	Downstream:54772	miRNA
chr20	lnc-MTRNR2L3-1	-	hsa-miR-4325	-	Upstream:68950	miRNA
chr20	lnc-TMEM239-1	+	hsa-miR-1292-3p	+	Upstream:99657	miRNA
chr20	lnc-DYNLRB1-1	+	hsa-miR-644a	+	Downstream:11832	miRNA
chr20	lnc-KIAA1755-5	-	hsa-miR-548o-5p	+	Downstream:81235	miRNA
chr20	lnc-C20orf166-6	+	hsa-miR-1	+	Intron	miRNA
chr20	lnc-C20orf166-6	+	hsa-miR-133a-5p	+	Intron	miRNA
chr20	lnc-C20orf166-6	+	hsa-miR-133a-3p	+	Intron	miRNA
chr20	lnc-C20orf197-6	+	hsa-miR-646	+	Downstream:144	miRNA
chr20	lnc-C20orf94-4	+	hsa-miR-6870-5p	-	Upstream:45435	miRNA
chr20	lnc-WFDC2-1	+	hsa-miR-6812-3p	+	Upstream:62039	miRNA
chr20	lnc-FAM182B-6	-	hsa-miR-663a	-	Downstream:4	miRNA
chr20	lnc-FAM182B-6	-	hsa-miR-663a	-	Downstream:8719	miRNA
chr20	lnc-LAMA5-4	-	hsa-miR-4758-3p	-	Downstream:37550	miRNA
chr20	lnc-EIF2S2-2	-	hsa-miR-4755-5p	+	Downstream:55592	miRNA
chr20	lnc-PLAGL2-1	-	hsa-miR-1825	+	Upstream:37588	miRNA
chr20	lnc-C20orf166-3	+	hsa-miR-1	+	Downstream:85312	miRNA
chr20	lnc-C20orf62-3	-	hsa-miR-3646	+	Downstream:12470	miRNA
chr20	lnc-CTSZ-2	-	hsa-miR-298	-	Upstream:63446	miRNA
chr20	lnc-SPO11-1	+	hsa-miR-4325	-	Downstream:38568	miRNA
chr20	lnc-CTSZ-3	-	hsa-miR-298	-	Intron	miRNA
chr20	lnc-PARD6B-1	+	hsa-miR-645	+	Upstream:84650	miRNA
chr20	lnc-FAM182B-6	-	hsa-miR-663a	-	Intron	miRNA
chr20	lnc-PARD6B-1	+	hsa-miR-645	+	Upstream:81443	miRNA
chr20	lnc-C20orf197-3	+	hsa-miR-646	+	Downstream:58531	miRNA
chr20	lnc-RNF24-2	-	hsa-miR-103a-2-5p	+	Downstream:28665	miRNA
chr20	lnc-C20orf94-4	+	hsa-miR-6870-5p	-	Upstream:51399	miRNA
chr20	lnc-YTHDF1-5	-	hsa-miR-3196	+	Upstream:2471	miRNA
chr20	lnc-YTHDF1-5	-	hsa-miR-4326	+	Downstream:39666	miRNA
chr20	lnc-SNPH-1	+	hsa-miR-6869-3p	-	Downstream:30318	miRNA
chr20	lnc-RALGAPB-1	+	hsa-miR-548o-5p	+	Downstream:65647	miRNA
chr20	lnc-KIAA1755-2	-	hsa-miR-548o-5p	+	Downstream:96643	miRNA
chr20	lnc-KIAA1755-5	-	hsa-miR-548o-5p	+	Downstream:81249	miRNA
chr20	lnc-AL078633.1-1	+	hsa-miR-4758-3p	-	Downstream:96190	miRNA
chr20	lnc-PSMA7-2	-	hsa-miR-3195	+	Upstream:95593	miRNA
chr20	lnc-GDF5-2	-	hsa-miR-1289	-	Downstream:43853	miRNA
chr20	lnc-C20orf197-3	+	hsa-miR-646	+	Intron	miRNA
chr20	lnc-GDF5-1	-	hsa-miR-1289	-	Upstream:22193	miRNA
chr20	lnc-WFDC2-2	+	hsa-miR-6812-3p	+	Upstream:29682	miRNA
chr20	lnc-FAM182B-6	-	hsa-miR-663a	-	Intron	miRNA
chr20	lnc-FITM2-1	-	hsa-miR-3646	+	Downstream:52991	miRNA
chr20	lnc-ARFGAP1-2	+	hsa-miR-4326	+	Upstream:42315	miRNA
chr20	lnc-COL20A1-4	+	hsa-miR-3196	+	Upstream:45629	miRNA
chr20	lnc-COL20A1-4	+	hsa-miR-4326	+	Downstream:490	miRNA
chr20	lnc-NSFL1C-1	-	hsa-miR-6869-5p	-	Upstream:79828	miRNA
chr20	lnc-C20orf62-3	-	hsa-miR-3646	+	Downstream:12550	miRNA
chr20	lnc-ASXL1-3	+	hsa-miR-1825	+	Upstream:94361	miRNA
chr20	lnc-KIAA1755-3	-	hsa-miR-548o-5p	+	Downstream:91233	miRNA
chr20	lnc-C20orf197-3	+	hsa-miR-646	+	Downstream:23920	miRNA
chr20	lnc-PLCG1-1	+	hsa-miR-6871-3p	+	Upstream:11377	miRNA
chr20	lnc-RALGAPB-1	+	hsa-miR-548o-5p	+	Downstream:65711	miRNA
chr20	lnc-HM13-1	+	hsa-miR-3193	+	Downstream:29255	miRNA
chr20	lnc-CTSZ-9	-	hsa-miR-298	-	Upstream:12406	miRNA
chr20	lnc-RALGAPB-1	+	hsa-miR-548o-5p	+	Downstream:67064	miRNA
chr20	lnc-TPX2-1	+	hsa-miR-3193	+	Upstream:79008	miRNA
chr20	lnc-RPS21-2	+	hsa-miR-4758-5p	-	Upstream:95266	miRNA
chr20	lnc-JAG1-9	-	hsa-miR-6870-5p	-	Upstream:51587	miRNA
chr20	lnc-HAO1-1	-	hsa-miR-8062	+	Downstream:64185	miRNA
chr20	lnc-GNAS-1	+	hsa-miR-296-3p	-	Downstream:13833	miRNA
chr20	XLOC_098155	+	hsa-miR-6869-3p	-	Downstream:177	miRNA
chr20	lnc-CTSZ-4	-	hsa-miR-298	-	Upstream:615	miRNA
chr20	lnc-C20orf197-1	+	hsa-miR-4533	+	Downstream:2991	miRNA
chr20	lnc-BIRC7-2	+	hsa-miR-124-5p	+	Downstream:74127	miRNA
chr20	lnc-HAO1-1	-	hsa-miR-8062	+	Downstream:64185	miRNA
chr20	lnc-WFDC2-3	+	hsa-miR-6812-3p	+	Upstream:53865	miRNA
chr20	lnc-RNF24-2	-	hsa-miR-103a-2-5p	+	Downstream:28919	miRNA
chr20	lnc-ZHX3-1	-	hsa-miR-6871-5p	+	Downstream:31027	miRNA
chr20	lnc-C20orf166-3	+	hsa-miR-1	+	Downstream:85312	miRNA
chr20	lnc-FAM182A-5	+	hsa-miR-663a	-	Downstream:66296	miRNA
chr20	lnc-ASIP-1	+	hsa-miR-4755-3p	+	Upstream:31965	miRNA
chr20	lnc-MAVS-3	+	hsa-miR-103b	-	Upstream:26	miRNA
chr20	lnc-C20orf62-3	-	hsa-miR-3646	+	Downstream:12520	miRNA
chr20	lnc-KIAA1755-2	-	hsa-miR-548o-5p	+	Downstream:99767	miRNA
chr20	lnc-ZNF133-2	+	hsa-miR-3192-5p	+	Downstream:89140	miRNA
chr20	lnc-RPS21-1	+	hsa-miR-4758-5p	-	Upstream:20484	miRNA
chr20	lnc-CDH4-3	+	hsa-miR-1257	-	Downstream:13004	miRNA
chr20	lnc-FITM2-1	-	hsa-miR-3646	+	Downstream:56074	miRNA
chr20	lnc-DNAJC5-3	+	hsa-miR-647	-	Upstream:10672	miRNA
chr20	lnc-RALGAPB-1	+	hsa-miR-548o-5p	+	Downstream:65647	miRNA
chr20	lnc-DNAJC5-1	+	hsa-miR-941	+	Upstream:14150	miRNA
chr20	lnc-DNAJC5-1	+	hsa-miR-1914-3p	-	Downstream:5537	miRNA
chr20	lnc-EMILIN3-4	-	hsa-miR-6871-3p	+	Upstream:99911	miRNA
chr20	lnc-FAM182B-6	-	hsa-miR-663a	-	Intron	miRNA
chr20	lnc-FAM182B-6	-	hsa-miR-663a	-	Intron	miRNA
chr20	lnc-FAM182B-6	-	hsa-miR-663a	-	Intron	miRNA
chr20	lnc-NPEPL1-2	+	hsa-miR-296-3p	-	Downstream:42932	miRNA
chr20	lnc-C20orf197-5	+	hsa-miR-646	+	Downstream:38441	miRNA
chr20	lnc-PRPF6-2	+	hsa-miR-647	-	Upstream:30867	miRNA
chr20	lnc-PRPF6-2	+	hsa-miR-6813-3p	-	Downstream:98815	miRNA
chr20	lnc-PLAGL2-5	-	hsa-miR-1825	+	Downstream:67039	miRNA
chr20	lnc-TP53TG5-1	-	hsa-miR-6812-5p	+	Downstream:19520	miRNA
chr20	lnc-TCEA2-1	+	hsa-miR-6813-3p	-	Downstream:14087	miRNA
chr20	lnc-WFDC3-1	-	hsa-miR-3617-5p	-	Upstream:83039	miRNA
chr20	lnc-FAM182B-6	-	hsa-miR-663a	-	Downstream:20701	miRNA
chr20	lnc-C20orf62-3	-	hsa-miR-3646	+	Downstream:5307	miRNA
chr20	lnc-TP53TG5-1	-	hsa-miR-6812-5p	+	Downstream:17625	miRNA
chr20	lnc-PLCG1-1	+	hsa-miR-6871-3p	+	Upstream:27612	miRNA
chr20	lnc-SLC17A9-6	+	hsa-miR-124-5p	+	Downstream:79243	miRNA
chr20	XLOC_098974	-	hsa-miR-6812-5p	+	Downstream:57853	miRNA
chr20	lnc-GATA5-2	-	hsa-miR-1	+	Downstream:2807	miRNA
chr20	lnc-RALGAPB-1	+	hsa-miR-548o-5p	+	Downstream:66205	miRNA
chr20	lnc-BMP2-6	+	hsa-miR-8062	+	Downstream:55120	miRNA
chr20	lnc-GATA5-2	-	hsa-miR-1	+	Downstream:4333	miRNA
chr20	lnc-OPRL1-5	+	hsa-miR-6813-3p	-	Downstream:16533	miRNA
chr20	lnc-WFDC3-1	-	hsa-miR-3617-5p	-	Upstream:69041	miRNA
chr20	lnc-PPP1R3D-2	-	hsa-miR-646	+	Upstream:23984	miRNA
chr20	lnc-SPO11-1	+	hsa-miR-4325	-	Downstream:38559	miRNA
chr20	lnc-PPP1R3D-3	-	hsa-miR-4533	+	Downstream:7506	miRNA
chr20	lnc-CTSZ-8	-	hsa-miR-298	-	Upstream:58288	miRNA
chr20	XLOC_099125	-	hsa-miR-941	+	Downstream:54309	miRNA
chr20	lnc-RPS21-1	+	hsa-miR-4758-5p	-	Upstream:20438	miRNA
chr20	lnc-RALGAPB-1	+	hsa-miR-548o-5p	+	Downstream:65647	miRNA
chr20	lnc-RALGAPB-1	+	hsa-miR-548o-5p	+	Downstream:65643	miRNA
chr20	lnc-CTSZ-1	-	hsa-miR-298	-	Upstream:82995	miRNA
chr20	lnc-PIGU-1	-	hsa-miR-644a	+	Downstream:24359	miRNA
chr20	lnc-TRPC4AP-1	-	hsa-miR-499b-3p	-	Intron	miRNA
chr20	lnc-TRPC4AP-1	-	hsa-miR-499a-5p	+	Intron	miRNA
chr20	lnc-TRPC4AP-1	-	hsa-miR-499b-5p	-	Intron	miRNA
chr20	lnc-TRPC4AP-1	-	hsa-miR-499a-3p	+	Intron	miRNA
chr20	lnc-FAM182B-6	-	hsa-miR-663a	-	Intron	miRNA
chr20	lnc-ZNF133-2	+	hsa-miR-3192-5p	+	Downstream:89139	miRNA
chr20	lnc-COL20A1-1	+	hsa-miR-4326	+	Upstream:73150	miRNA
chr20	lnc-FAM182B-6	-	hsa-miR-663a	-	Intron	miRNA
chr20	lnc-RPS21-2	+	hsa-miR-4758-5p	-	Upstream:96384	miRNA
chr20	lnc-RALGAPB-1	+	hsa-miR-548o-5p	+	Downstream:65647	miRNA
chr20	lnc-GATA5-2	-	hsa-miR-1	+	Downstream:2826	miRNA
chr20	lnc-HRH3-1	-	hsa-miR-4758-3p	-	Downstream:94970	miRNA
chr20	lnc-COL20A1-1	+	hsa-miR-4326	+	Upstream:82044	miRNA
chr20	lnc-YTHDF1-2	-	hsa-miR-124-5p	+	Intron	miRNA
chr20	lnc-YTHDF1-2	-	hsa-miR-124-3p	+	Intron	miRNA
chr20	lnc-YTHDF1-2	-	hsa-miR-3196	+	Downstream:57884	miRNA
chr20	lnc-GATA5-2	-	hsa-miR-1	+	Downstream:2807	miRNA
chr20	lnc-ZNF133-2	+	hsa-miR-3192-5p	+	Downstream:89148	miRNA
chr20	lnc-PPP1R3D-3	-	hsa-miR-4533	+	Downstream:5096	miRNA
chr20	lnc-LSM14B-1	+	hsa-miR-3195	+	Upstream:55692	miRNA
chr20	lnc-BHLHE23-2	-	hsa-miR-124-5p	+	Downstream:76234	miRNA
chr20	lnc-COL20A1-4	+	hsa-miR-4326	+	Intron	miRNA
chr20	lnc-COL20A1-4	+	hsa-miR-3196	+	Upstream:39728	miRNA
chr20	lnc-C20orf197-7	+	hsa-miR-646	+	Upstream:68550	miRNA
chr20	lnc-C20orf197-7	+	hsa-miR-4533	+	Downstream:95281	miRNA
chr20	lnc-PIGT-1	+	hsa-miR-6812-3p	+	Upstream:21828	miRNA
chr20	lnc-ABHD16B-1	+	hsa-miR-941	+	Downstream:96489	miRNA
chr20	lnc-COX4I2-1	+	hsa-miR-3193	+	Upstream:49271	miRNA
chr20	lnc-RNF24-1	-	hsa-miR-103b	-	Upstream:9752	miRNA
chr20	lnc-OPRL1-1	+	hsa-miR-6813-3p	-	Downstream:19870	miRNA
chr20	lnc-PPP1R3D-3	-	hsa-miR-4533	+	Downstream:5096	miRNA
chr20	lnc-YTHDF1-3	-	hsa-miR-124-5p	+	Downstream:26450	miRNA
chr20	lnc-GDF5-1	-	hsa-miR-1289	-	Upstream:22364	miRNA
chr20	lnc-WFDC3-1	-	hsa-miR-3617-5p	-	Upstream:69133	miRNA
chr20	lnc-SNPH-3	+	hsa-miR-6869-3p	-	Downstream:82318	miRNA
chr20	lnc-FITM2-1	-	hsa-miR-3646	+	Downstream:53095	miRNA
chr20	lnc-FAM182B-6	-	hsa-miR-663a	-	Downstream:4	miRNA
chr20	lnc-RPS21-1	+	hsa-miR-4758-5p	-	Upstream:20455	miRNA
chr20	lnc-FAM182B-6	-	hsa-miR-663a	-	Downstream:456	miRNA
chr20	lnc-TP53TG5-2	-	hsa-miR-6812-3p	+	Upstream:28451	miRNA
chr20	lnc-CTSZ-3	-	hsa-miR-298	-	Upstream:615	miRNA
chr20	lnc-GDF5-1	-	hsa-miR-1289	-	Upstream:22364	miRNA
chr20	lnc-SYS1-DBNDD2-1	+	hsa-miR-6812-5p	+	Downstream:59646	miRNA
chr20	lnc-C20orf62-5	-	hsa-miR-3646	+	Downstream:8359	miRNA
chr20	lnc-STX16-NPEPL1-1	+	hsa-miR-296-3p	-	Downstream:98393	miRNA
chr20	lnc-ZHX3-1	-	hsa-miR-6871-5p	+	Downstream:32594	miRNA
chr20	lnc-C20orf197-3	+	hsa-miR-646	+	Downstream:62404	miRNA
chr20	lnc-NKAIN4-1	-	hsa-miR-124-3p	+	Upstream:49980	miRNA
chr20	lnc-NKAIN4-1	-	hsa-miR-3196	+	Downstream:5339	miRNA
chr20	lnc-PMEPA1-1	-	hsa-miR-4532	+	Upstream:61710	miRNA
chr20	lnc-PTPN1-1	+	hsa-miR-645	+	Upstream:67337	miRNA
chr20	lnc-FAM182B-6	-	hsa-miR-663a	-	Intron	miRNA
chr20	lnc-C20orf62-3	-	hsa-miR-3646	+	Downstream:12550	miRNA
chr20	lnc-KIAA1755-5	-	hsa-miR-548o-5p	+	Downstream:81249	miRNA
chr20	lnc-C20orf94-1	+	hsa-miR-6870-5p	-	Upstream:12239	miRNA
chr20	lnc-POFUT1-2	+	hsa-miR-1825	+	Upstream:14243	miRNA
chr20	lnc-NOP56-1	+	hsa-miR-1292-3p	+	Upstream:11513	miRNA
chr20	lnc-C20orf197-3	+	hsa-miR-646	+	Intron	miRNA
chr20	lnc-C20orf197-3	+	hsa-miR-4533	+	Intron	miRNA
chr20	lnc-GATA5-2	-	hsa-miR-1	+	Downstream:4890	miRNA
chr20	lnc-C20orf166-7	+	hsa-miR-133a-3p	+	Upstream:41803	miRNA
chr20	lnc-C20orf62-3	-	hsa-miR-3646	+	Downstream:22144	miRNA
chr20	lnc-GATA5-2	-	hsa-miR-1	+	Downstream:2807	miRNA
chr20	lnc-FAM182B-6	-	hsa-miR-663a	-	Downstream:199	miRNA
chr20	lnc-LAMA5-2	-	hsa-miR-4758-3p	-	Downstream:23232	miRNA
chr20	lnc-EIF2S2-1	-	hsa-miR-4755-5p	+	Downstream:31378	miRNA
chr20	lnc-GTPBP5-3	+	hsa-miR-3195	+	Upstream:95684	miRNA
chr20	lnc-BHLHE23-2	-	hsa-miR-124-5p	+	Downstream:76166	miRNA
chr20	lnc-PIGU-3	-	hsa-miR-644a	+	Upstream:43139	miRNA
chr20	lnc-NPBWR2-2	-	hsa-miR-6813-5p	-	Upstream:80978	miRNA
chr20	lnc-PIGT-1	+	hsa-miR-6812-3p	+	Upstream:4050	miRNA
chr20	lnc-RALGAPB-1	+	hsa-miR-548o-5p	+	Downstream:65647	miRNA
chr20	lnc-FAM182B-6	-	hsa-miR-663a	-	Intron	miRNA
chr20	lnc-CTSZ-2	-	hsa-miR-298	-	Upstream:45224	miRNA
chr20	lnc-FAM182B-6	-	hsa-miR-663a	-	Intron	miRNA
chr20	lnc-FAM182B-6	-	hsa-miR-663a	-	Intron	miRNA
chr20	lnc-PPP1R3D-2	-	hsa-miR-646	+	Upstream:23984	miRNA
chr20	lnc-LAMA5-1	-	hsa-miR-4758-3p	-	Downstream:26093	miRNA
chr20	lnc-RNF24-1	-	hsa-miR-103b	-	Upstream:9869	miRNA
chr20	lnc-BMP7-2	-	hsa-miR-4325	-	Downstream:27179	miRNA
chr20	lnc-CTSZ-3	-	hsa-miR-298	-	Upstream:23632	miRNA
chr20	lnc-C20orf197-8	+	hsa-miR-4533	+	Upstream:34392	miRNA
chr20	lnc-DNAJC5-2	+	hsa-miR-941	+	Downstream:38978	miRNA
chr20	lnc-RPS21-1	+	hsa-miR-4758-5p	-	Upstream:20453	miRNA
chr20	lnc-RALGAPB-1	+	hsa-miR-548o-5p	+	Downstream:65647	miRNA
chr20	lnc-CTSZ-3	-	hsa-miR-298	-	Upstream:614	miRNA
chr20	lnc-GATA5-2	-	hsa-miR-1	+	Downstream:4809	miRNA
chr20	lnc-KIF3B-1	+	hsa-miR-1825	+	Downstream:1113	miRNA
chr20	lnc-RNF24-2	-	hsa-miR-103a-2-5p	+	Downstream:28635	miRNA
chr20	lnc-ZNF133-2	+	hsa-miR-3192-5p	+	Downstream:89142	miRNA
chr20	lnc-KIAA1755-5	-	hsa-miR-548o-5p	+	Downstream:81295	miRNA
chr20	lnc-C20orf197-3	+	hsa-miR-646	+	Upstream:12849	miRNA
chr20	lnc-BMP2-3	+	hsa-miR-8062	+	Downstream:3985	miRNA
chr20	lnc-RPS21-3	+	hsa-miR-1	+	Downstream:97907	miRNA
chr20	lnc-MAP1LC3A-1	+	hsa-miR-644a	+	Upstream:77570	miRNA
chr20	lnc-KIAA1755-5	-	hsa-miR-548o-5p	+	Downstream:81291	miRNA
chr20	lnc-PSMA7-4	-	hsa-miR-1257	-	Upstream:83787	miRNA
chr20	lnc-PSMA7-4	-	hsa-miR-3195	+	Downstream:26855	miRNA
chr20	XLOC_098618	+	hsa-miR-941	+	Intron	miRNA
chr20	XLOC_098618	+	hsa-miR-1914-3p	-	Downstream:4700	miRNA
chr20	lnc-PMEPA1-4	-	hsa-miR-4532	+	Downstream:60396	miRNA
chr20	lnc-MYH7B-1	+	hsa-miR-499b-3p	-	Downstream:68039	miRNA
chr20	lnc-EMILIN3-4	-	hsa-miR-6871-3p	+	Upstream:44679	miRNA
chr20	lnc-LAMA5-3	-	hsa-miR-4758-3p	-	Downstream:30336	miRNA
chr20	lnc-WFDC3-1	-	hsa-miR-3617-5p	-	Upstream:42772	miRNA
chr20	lnc-SPO11-1	+	hsa-miR-4325	-	Downstream:41078	miRNA
chr20	lnc-FAM182B-6	-	hsa-miR-663a	-	Downstream:13480	miRNA
chr20	lnc-RNF24-1	-	hsa-miR-103b	-	Upstream:9747	miRNA
chr20	lnc-JAG1-7	-	hsa-miR-6870-5p	-	Upstream:23938	miRNA
chr20	lnc-ZNF133-2	+	hsa-miR-3192-5p	+	Downstream:89142	miRNA
chr20	lnc-SEC23B-3	+	hsa-miR-3192-3p	+	Upstream:94779	miRNA
chr20	lnc-RPS21-1	+	hsa-miR-4758-5p	-	Upstream:20453	miRNA
chr20	lnc-PARD6B-1	+	hsa-miR-645	+	Upstream:81699	miRNA
chr20	lnc-CENPB-2	-	hsa-miR-103a-2-5p	+	Downstream:80919	miRNA
chr20	lnc-RALGAPB-1	+	hsa-miR-548o-5p	+	Downstream:65647	miRNA
chr20	lnc-DNAJC5-1	+	hsa-miR-941	+	Intron	miRNA
chr20	lnc-DNAJC5-1	+	hsa-miR-1914-3p	-	Downstream:1610	miRNA
chr20	lnc-EMILIN3-4	-	hsa-miR-6871-3p	+	Upstream:99911	miRNA
chr20	lnc-RALGAPB-1	+	hsa-miR-548o-5p	+	Downstream:65647	miRNA
chr20	lnc-IDH3B-2	-	hsa-miR-1292-5p	+	Downstream:707	miRNA
chr20	lnc-LSM14B-2	+	hsa-miR-1257	-	Downstream:88720	miRNA
chr20	lnc-RALGAPB-1	+	hsa-miR-548o-5p	+	Downstream:65647	miRNA
chr20	lnc-PARD6B-1	+	hsa-miR-645	+	Upstream:80461	miRNA
chr20	lnc-COL20A1-4	+	hsa-miR-3196	+	Upstream:45502	miRNA
chr20	lnc-COL20A1-4	+	hsa-miR-4326	+	Downstream:868	miRNA
chr20	lnc-NPBWR2-1	-	hsa-miR-6813-5p	-	Upstream:63022	miRNA
chr20	lnc-RP11-93B14.6.1-7	-	hsa-miR-133a-3p	+	Upstream:35396	miRNA
chr20	lnc-BIRC7-2	+	hsa-miR-124-5p	+	Downstream:74283	miRNA
chr20	lnc-C20orf197-3	+	hsa-miR-646	+	Upstream:12284	miRNA
chr20	lnc-ZBTB46-2	-	hsa-miR-941	+	Downstream:54292	miRNA
chr20	lnc-PSMA7-7	-	hsa-miR-1257	-	Upstream:20109	miRNA
chr20	lnc-PSMA7-7	-	hsa-miR-3195	+	Downstream:90043	miRNA
chr20	lnc-COL20A1-1	+	hsa-miR-4326	+	Upstream:80836	miRNA
chr20	lnc-DEFB124-1	-	hsa-miR-3193	+	Downstream:33922	miRNA
chr20	lnc-TTPAL-1	+	hsa-miR-3646	+	Upstream:83677	miRNA
chr20	lnc-PPP1R3D-3	-	hsa-miR-4533	+	Downstream:5108	miRNA
chr20	lnc-FAM182B-6	-	hsa-miR-663a	-	Intron	miRNA
chr20	lnc-EIF2S2-1	-	hsa-miR-4755-5p	+	Downstream:31378	miRNA
chr20	lnc-KIAA1755-5	-	hsa-miR-548o-5p	+	Downstream:85519	miRNA
chr20	lnc-BHLHE23-2	-	hsa-miR-124-5p	+	Downstream:76194	miRNA
chr20	lnc-IDH3B-1	-	hsa-miR-1292-3p	+	Upstream:38388	miRNA
chr20	lnc-C20orf197-3	+	hsa-miR-646	+	Intron	miRNA
chr20	lnc-FAM182B-6	-	hsa-miR-663a	-	Intron	miRNA
chr20	lnc-FAM182B-4	-	hsa-miR-663a	-	Downstream:74044	miRNA
chr20	lnc-YTHDF1-5	-	hsa-miR-3196	+	Upstream:2336	miRNA
chr20	lnc-YTHDF1-5	-	hsa-miR-4326	+	Downstream:38284	miRNA
chr20	lnc-FAM182B-6	-	hsa-miR-663a	-	Intron	miRNA
chr20	lnc-TMC2-1	+	hsa-miR-1292-3p	+	Upstream:3785	miRNA
chr20	XLOC_098306	+	hsa-miR-3193	+	Upstream:64773	miRNA
chr20	lnc-CTSZ-11	-	hsa-miR-296-3p	-	Downstream:26456	miRNA
chr20	lnc-SPO11-1	+	hsa-miR-4325	-	Downstream:38565	miRNA
chr20	lnc-HRH3-1	-	hsa-miR-4758-3p	-	Downstream:94271	miRNA
chr20	XLOC_098816	-	hsa-miR-3193	+	Upstream:85979	miRNA
chr20	lnc-BIRC7-2	+	hsa-miR-124-5p	+	Downstream:74128	miRNA
chr20	lnc-FAM182B-6	-	hsa-miR-663a	-	Intron	miRNA
chr20	lnc-GATA5-2	-	hsa-miR-1	+	Downstream:5641	miRNA
chr20	lnc-CTSZ-9	-	hsa-miR-298	-	Upstream:15505	miRNA
chr20	lnc-HM13-1	+	hsa-miR-3193	+	Downstream:32697	miRNA
chr20	lnc-BMP2-6	+	hsa-miR-8062	+	Downstream:55985	miRNA
chr20	lnc-FAM182B-6	-	hsa-miR-663a	-	Intron	miRNA
chr20	lnc-FAM182B-5	-	hsa-miR-663a	-	Downstream:28780	miRNA
chr20	lnc-RNF24-4	-	hsa-miR-103a-2-5p	+	Downstream:39093	miRNA
chr20	lnc-FITM2-1	-	hsa-miR-3646	+	Downstream:56074	miRNA
chr20	lnc-GATA5-3	-	hsa-miR-1	+	Downstream:12732	miRNA
chr20	lnc-FAM182B-6	-	hsa-miR-663a	-	Intron	miRNA
chr20	lnc-ZNF133-2	+	hsa-miR-3192-5p	+	Downstream:89140	miRNA
chr20	lnc-PPP1R3D-10	-	hsa-miR-4533	+	Upstream:32476	miRNA
chr20	lnc-CTSZ-2	-	hsa-miR-298	-	Upstream:66101	miRNA
chr20	lnc-FKBP1A-2	-	hsa-miR-6869-3p	-	Downstream:20906	miRNA
chr20	lnc-FAM182B-6	-	hsa-miR-663a	-	Intron	miRNA
chr20	XLOC_098357	+	hsa-miR-499a-3p	+	Upstream:39550	miRNA
chr20	lnc-C20orf62-3	-	hsa-miR-3646	+	Downstream:12425	miRNA
chr20	lnc-C20orf85-4	+	hsa-miR-4532	+	Upstream:53369	miRNA
chr20	lnc-ASIP-3	+	hsa-miR-4755-5p	+	Intron	miRNA
chr20	lnc-ASIP-3	+	hsa-miR-4755-3p	+	Intron	miRNA
chr20	lnc-WFDC2-3	+	hsa-miR-6812-3p	+	Upstream:45699	miRNA
chr20	lnc-RALGAPB-1	+	hsa-miR-548o-5p	+	Downstream:65648	miRNA
chr20	lnc-NPEPL1-1	+	hsa-miR-296-3p	-	Downstream:60786	miRNA
chr20	lnc-EIF2S2-3	-	hsa-miR-4755-5p	+	Downstream:54770	miRNA
chr20	lnc-PTPN1-1	+	hsa-miR-645	+	Upstream:59606	miRNA
chr20	lnc-C20orf62-2	-	hsa-miR-3646	+	Downstream:16639	miRNA
chr20	lnc-PSMA7-1	-	hsa-miR-3195	+	Upstream:69851	miRNA
chr20	lnc-PPP1R3D-2	-	hsa-miR-646	+	Upstream:23780	miRNA
chr20	lnc-POLR3F-1	+	hsa-miR-3192-3p	+	Upstream:14582	miRNA
chr20	lnc-EMILIN3-4	-	hsa-miR-6871-3p	+	Upstream:69648	miRNA
chr20	lnc-PPP1R3D-3	-	hsa-miR-4533	+	Downstream:5142	miRNA
chr20	XLOC_098626	+	hsa-miR-6813-5p	-	Upstream:25216	miRNA
chr20	lnc-TNNC2-2	-	hsa-miR-3617-5p	-	Upstream:74308	miRNA
chr20	lnc-C20orf62-1	-	hsa-miR-3646	+	Upstream:40578	miRNA
chr20	lnc-JAG1-8	-	hsa-miR-6870-5p	-	Upstream:28970	miRNA
chr20	lnc-GDF5OS-1	+	hsa-miR-1289	-	Upstream:1187	miRNA
chr20	lnc-CTSZ-3	-	hsa-miR-298	-	Downstream:554	miRNA
chr20	lnc-TCEA2-2	+	hsa-miR-6813-5p	-	Upstream:3168	miRNA
chr20	lnc-FAM182B-6	-	hsa-miR-663a	-	Intron	miRNA
chr20	lnc-FAM182B-6	-	hsa-miR-663a	-	Downstream:13925	miRNA
chr20	lnc-BIRC7-1	+	hsa-miR-124-5p	+	Downstream:61310	miRNA
chr20	lnc-AHCY-5	-	hsa-miR-644a	+	Downstream:63687	miRNA
chr20	lnc-RPS21-2	+	hsa-miR-4758-5p	-	Upstream:95266	miRNA
chr20	lnc-C20orf62-3	-	hsa-miR-3646	+	Downstream:49132	miRNA
chr20	lnc-ARFGAP1-1	+	hsa-miR-3196	+	Upstream:17128	miRNA
chr20	lnc-ARFGAP1-1	+	hsa-miR-4326	+	Downstream:29919	miRNA
chr20	lnc-SEC23B-2	+	hsa-miR-3192-3p	+	Upstream:92121	miRNA
chr20	lnc-SNPH-2	+	hsa-miR-6869-3p	-	Downstream:30926	miRNA
chr20	lnc-FKBP1A-1	-	hsa-miR-6869-3p	-	Downstream:20749	miRNA
chr20	lnc-TMC2-2	+	hsa-miR-1292-3p	+	Upstream:4100	miRNA
chr20	lnc-FAM182B-6	-	hsa-miR-663a	-	Intron	miRNA
chr20	lnc-KCNQ2-4	-	hsa-miR-4326	+	Upstream:83915	miRNA
chr20	lnc-SPO11-1	+	hsa-miR-4325	-	Downstream:54321	miRNA
chr20	lnc-CTSZ-10	-	hsa-miR-296-3p	-	Downstream:19457	miRNA
chr20	lnc-KCNQ2-4	-	hsa-miR-4326	+	Upstream:87583	miRNA
chr20	lnc-C20orf173-3	-	hsa-miR-1289	-	Upstream:95753	miRNA
chr20	lnc-RALY-2	+	hsa-miR-4755-5p	+	Downstream:83551	miRNA
chr20	lnc-KIAA1755-4	-	hsa-miR-548o-5p	+	Downstream:89125	miRNA
chr20	lnc-SPINT3-2	-	hsa-miR-6812-3p	+	Upstream:65244	miRNA
chr20	lnc-RP11-93B14.6.1-4	-	hsa-miR-133a-3p	+	Upstream:37664	miRNA
chr20	lnc-C20orf201-1	-	hsa-miR-6813-5p	-	Upstream:3077	miRNA
chr20	lnc-COL20A1-4	+	hsa-miR-3196	+	Upstream:39715	miRNA
chr20	XLOC_098308	+	hsa-miR-3193	+	Upstream:80459	miRNA
chr20	lnc-KIAA1755-5	-	hsa-miR-548o-5p	+	Downstream:81249	miRNA
chr20	lnc-FAM182B-6	-	hsa-miR-663a	-	Intron	miRNA
chr20	lnc-C20orf197-3	+	hsa-miR-646	+	Intron	miRNA
chr20	lnc-C20orf197-3	+	hsa-miR-4533	+	Intron	miRNA
chr20	lnc-GATA5-2	-	hsa-miR-1	+	Downstream:2789	miRNA
chr20	lnc-ABHD16B-1	+	hsa-miR-941	+	Downstream:96487	miRNA
chr20	lnc-EMILIN3-4	-	hsa-miR-6871-3p	+	Upstream:99911	miRNA
chr20	lnc-C20orf187-1	+	hsa-miR-6870-5p	-	Upstream:23237	miRNA
chr20	lnc-ASIP-3	+	hsa-miR-4755-5p	+	Intron	miRNA
chr20	lnc-ASIP-3	+	hsa-miR-4755-3p	+	Intron	miRNA
chr20	lnc-C20orf62-1	-	hsa-miR-3646	+	Upstream:40578	miRNA
chr20	lnc-C20orf94-3	+	hsa-miR-6870-5p	-	Upstream:25477	miRNA
chr20	lnc-IDH3B-1	-	hsa-miR-1292-3p	+	Upstream:17706	miRNA
chr20	lnc-WFDC2-2	+	hsa-miR-6812-3p	+	Upstream:26551	miRNA
chr20	lnc-MTRNR2L3-1	-	hsa-miR-4325	-	Upstream:62578	miRNA
chr20	lnc-RPS21-2	+	hsa-miR-4758-5p	-	Upstream:96991	miRNA
chr20	lnc-CTSZ-3	-	hsa-miR-298	-	Upstream:5723	miRNA
chr20	lnc-BHLHE23-4	-	hsa-miR-124-5p	+	Downstream:85030	miRNA
chr20	lnc-NOP56-2	+	hsa-miR-1292-3p	+	Upstream:43866	miRNA
chr20	lnc-SPINT3-1	-	hsa-miR-6812-3p	+	Upstream:82784	miRNA
chr20	lnc-C20orf166-4	+	hsa-miR-133a-3p	+	Upstream:7679	miRNA
chr20	lnc-OPRL1-4	+	hsa-miR-6813-3p	-	Downstream:12831	miRNA
chr20	lnc-FKBP1A-3	-	hsa-miR-6869-5p	-	Upstream:12203	miRNA
chr20	lnc-YTHDF1-4	-	hsa-miR-124-5p	+	Downstream:49054	miRNA
chr20	lnc-RNF24-2	-	hsa-miR-103a-2-5p	+	Downstream:28426	miRNA
chr20	lnc-FAM182B-6	-	hsa-miR-663a	-	Intron	miRNA
chr20	lnc-C20orf62-3	-	hsa-miR-3646	+	Downstream:23446	miRNA
chr20	lnc-KCNQ2-5	-	hsa-miR-4326	+	Upstream:74608	miRNA
chr20	lnc-WFDC3-1	-	hsa-miR-3617-5p	-	Upstream:69041	miRNA
chr20	lnc-CEP250-1	+	hsa-miR-1289	-	Upstream:64847	miRNA
chr20	lnc-HNF4A-1	+	hsa-miR-3646	+	Upstream:25998	miRNA
chr20	lnc-PLAGL2-4	-	hsa-miR-1825	+	Downstream:48975	miRNA
chr20	lnc-RALGAPB-1	+	hsa-miR-548o-5p	+	Downstream:65647	miRNA
chr20	lnc-EIF2S2-2	-	hsa-miR-4755-5p	+	Downstream:54760	miRNA
chr20	lnc-FAM182B-6	-	hsa-miR-663a	-	Downstream:164	miRNA
chr20	lnc-BIRC7-4	+	hsa-miR-124-3p	+	Upstream:15669	miRNA
chr20	lnc-BIRC7-4	+	hsa-miR-3196	+	Downstream:44209	miRNA
chr20	lnc-ZHX3-1	-	hsa-miR-6871-5p	+	Downstream:31024	miRNA
chr20	lnc-FAM182B-6	-	hsa-miR-663a	-	Downstream:15405	miRNA
chr20	lnc-FAM182B-6	-	hsa-miR-663a	-	Intron	miRNA
chr20	lnc-PPP1R3D-2	-	hsa-miR-646	+	Upstream:23845	miRNA
chr20	lnc-BHLHE23-2	-	hsa-miR-124-5p	+	Downstream:76194	miRNA
chr20	lnc-FAM182B-6	-	hsa-miR-663a	-	Downstream:8717	miRNA
chr20	lnc-C20orf197-8	+	hsa-miR-4533	+	Upstream:34294	miRNA
chr20	lnc-C20orf62-3	-	hsa-miR-3646	+	Downstream:16126	miRNA
chr20	lnc-C20orf197-1	+	hsa-miR-4533	+	Downstream:2991	miRNA
chr20	lnc-ID1-1	+	hsa-miR-3193	+	Downstream:43109	miRNA
chr20	lnc-FAM182B-6	-	hsa-miR-663a	-	Intron	miRNA
chr20	lnc-CDH4-1	+	hsa-miR-1257	-	Downstream:5049	miRNA
chr20	lnc-GATA5-2	-	hsa-miR-1	+	Downstream:2824	miRNA
chr20	lnc-KIAA1755-5	-	hsa-miR-548o-5p	+	Downstream:85502	miRNA
chr20	lnc-C20orf197-2	+	hsa-miR-4533	+	Intron	miRNA
chr20	lnc-PARD6B-1	+	hsa-miR-645	+	Upstream:86994	miRNA
chr20	lnc-TP53TG5-1	-	hsa-miR-6812-5p	+	Downstream:17637	miRNA
chr20	lnc-RALGAPB-1	+	hsa-miR-548o-5p	+	Downstream:65647	miRNA
chr20	lnc-BMP2-3	+	hsa-miR-8062	+	Downstream:3120	miRNA
chr20	lnc-BIRC7-2	+	hsa-miR-124-5p	+	Downstream:74138	miRNA
chr20	lnc-EIF2S2-2	-	hsa-miR-4755-5p	+	Downstream:57267	miRNA
chr20	lnc-POFUT1-1	+	hsa-miR-1825	+	Upstream:8585	miRNA
chr20	lnc-R3HDML-1	+	hsa-miR-3646	+	Upstream:1270	miRNA
chr20	XLOC_098815	-	hsa-miR-3193	+	Upstream:57247	miRNA
chr20	lnc-GATA5-2	-	hsa-miR-1	+	Downstream:2839	miRNA
chr20	lnc-EIF2S2-2	-	hsa-miR-4755-5p	+	Downstream:54760	miRNA
chr20	lnc-GDF5-1	-	hsa-miR-1289	-	Upstream:22364	miRNA
chr10	lnc-MMP21-1	-	hsa-miR-4484	+	Downstream:67737	miRNA
chr10	lnc-ADARB2-2	-	hsa-miR-6072	-	Downstream:61005	miRNA
chr10	lnc-IL2RA-2	-	hsa-miR-3155b	-	Downstream:14651	miRNA
chr10	lnc-SHOC2-3	+	hsa-miR-4680-3p	+	Upstream:12444	miRNA
chr10	lnc-SHOC2-3	+	hsa-miR-548e-5p	+	Downstream:76695	miRNA
chr10	lnc-MTRNR2L5-4	+	hsa-miR-548f-3p	-	Intron	miRNA
chr10	lnc-MTRNR2L5-4	+	hsa-miR-548f-5p	-	Intron	miRNA
chr10	lnc-TMEM180-1	+	hsa-miR-146b-3p	+	Upstream:13253	miRNA
chr10	lnc-BBIP1-1	-	hsa-miR-4680-5p	+	Downstream:25860	miRNA
chr10	XLOC_017577	-	hsa-miR-5699-3p	-	Downstream:33566	miRNA
chr10	lnc-ACTA2-1	-	hsa-miR-4679	+	Downstream:70368	miRNA
chr10	lnc-AL137145.2-2	+	hsa-miR-3155a	+	Upstream:71899	miRNA
chr10	lnc-PDZD7-1	-	hsa-miR-608	+	Upstream:27269	miRNA
chr10	lnc-LARP4B-3	-	hsa-miR-5699-5p	-	Upstream:36685	miRNA
chr10	lnc-VSTM4-1	-	hsa-miR-4294	-	Downstream:5158	miRNA
chr10	lnc-AKR1E2-5	+	hsa-miR-6078	+	Upstream:33743	miRNA
chr10	lnc-ACTA2-1	-	hsa-miR-4679	+	Downstream:70368	miRNA
chr10	lnc-UPF2-1	-	hsa-miR-548ak	-	Downstream:46895	miRNA
chr10	lnc-TMEM180-1	+	hsa-miR-146b-3p	+	Upstream:13260	miRNA
chr10	lnc-MTPAP-2	-	hsa-miR-7162-3p	-	Downstream:87686	miRNA
chr10	lnc-CCNY-4	+	hsa-miR-3611	-	Upstream:47211	miRNA
chr10	lnc-KIAA1462-7	-	hsa-miR-938	-	Upstream:55537	miRNA
chr10	lnc-PANK1-2	-	hsa-miR-107	-	Upstream:96725	miRNA
chr10	lnc-C10orf28-7	+	hsa-miR-4685-5p	-	Upstream:17990	miRNA
chr10	lnc-VAX1-1	-	hsa-miR-3663-3p	-	Intron	miRNA
chr10	lnc-VAX1-1	-	hsa-miR-3663-5p	-	Intron	miRNA
chr10	lnc-MMP21-1	-	hsa-miR-4484	+	Downstream:67692	miRNA
chr10	lnc-CALHM1-1	-	hsa-miR-1307-5p	-	Upstream:55663	miRNA
chr10	lnc-TMEM180-1	+	hsa-miR-146b-3p	+	Upstream:1558	miRNA
chr10	lnc-ANKRD22-2	-	hsa-miR-4679	+	Downstream:80388	miRNA
chr10	lnc-C10orf108-3	+	hsa-miR-5699-5p	-	Upstream:48474	miRNA
chr10	lnc-FRMD4A-4	-	hsa-miR-1265	+	Upstream:87872	miRNA
chr10	lnc-AKR1E2-12	+	hsa-miR-6078	+	Upstream:23743	miRNA
chr10	lnc-SEMA4G-1	+	hsa-miR-608	+	Upstream:9187	miRNA
chr10	lnc-OIT3-2	+	hsa-miR-4676-5p	+	Downstream:17698	miRNA
chr10	lnc-ADAM8-1	-	hsa-miR-202-3p	-	Intron	miRNA
chr10	lnc-ADAM8-1	-	hsa-miR-202-5p	-	Intron	miRNA
chr10	lnc-C10orf25-2	-	hsa-miR-3156-3p	+	Downstream:92460	miRNA
chr10	lnc-METTL10-3	-	hsa-miR-4296	-	Upstream:78136	miRNA
chr10	lnc-ITPRIP-1	-	hsa-miR-4482-5p	-	Upstream:83192	miRNA
chr10	lnc-OBFC1-2	-	hsa-miR-936	-	Downstream:81139	miRNA
chr10	lnc-CCNJ-1	+	hsa-miR-3157-5p	-	Upstream:91622	miRNA
chr10	lnc-PLXDC2-1	+	hsa-miR-4675	+	Upstream:45108	miRNA
chr10	lnc-ARHGAP21-1	-	hsa-miR-1254	+	overlap	miRNA
chr10	lnc-ARHGAP21-1	-	hsa-miR-603	+	Downstream:24323	miRNA
chr10	lnc-PFKP-16	+	hsa-miR-6078	+	Downstream:41824	miRNA
chr10	lnc-C10orf25-2	-	hsa-miR-3156-3p	+	Downstream:92467	miRNA
chr10	lnc-TMEM180-1	+	hsa-miR-146b-3p	+	Upstream:13242	miRNA
chr10	lnc-ZNF22-2	+	hsa-miR-3156-3p	+	Downstream:13410	miRNA
chr10	lnc-PANK1-1	-	hsa-miR-107	-	Upstream:53510	miRNA
chr10	lnc-ZNF22-2	+	hsa-miR-3156-3p	+	Downstream:14336	miRNA
chr10	lnc-PDCD11-3	+	hsa-miR-1307-5p	-	Upstream:55834	miRNA
chr10	lnc-LYZL1-12	+	hsa-miR-938	-	Upstream:95570	miRNA
chr10	lnc-TMEM180-1	+	hsa-miR-146b-3p	+	Upstream:13239	miRNA
chr10	lnc-SUFU-1	+	hsa-miR-146b-3p	+	Upstream:24817	miRNA
chr10	lnc-PDCD11-1	+	hsa-miR-1307-5p	-	Upstream:58484	miRNA
chr10	lnc-CUL2-1	-	hsa-miR-3611	-	Upstream:18397	miRNA
chr10	lnc-CCNJ-1	+	hsa-miR-3157-5p	-	Upstream:65344	miRNA
chr10	lnc-PFKP-16	+	hsa-miR-6078	+	Downstream:26966	miRNA
chr10	lnc-UROS-1	-	hsa-miR-4484	+	Downstream:34023	miRNA
chr10	lnc-C10orf25-2	-	hsa-miR-3156-3p	+	Downstream:56073	miRNA
chr10	lnc-ZNF511-1	+	hsa-miR-3944-3p	-	Downstream:19030	miRNA
chr10	lnc-MGMT-2	+	hsa-miR-4297	-	Downstream:56801	miRNA
chr10	lnc-VENTX-1	+	hsa-miR-202-5p	-	Upstream:18337	miRNA
chr10	lnc-KLF6-3	-	hsa-miR-6078	+	Downstream:95714	miRNA
chr10	lnc-C10orf25-2	-	hsa-miR-3156-3p	+	Downstream:17117	miRNA
chr10	lnc-ASAH2B-6	+	hsa-miR-605-3p	+	Upstream:20181	miRNA
chr10	lnc-PTPLA-3	-	hsa-miR-511-3p	+	Upstream:17707	miRNA
chr10	lnc-WDR37-6	+	hsa-miR-6072	-	Downstream:4933	miRNA
chr10	lnc-PLXDC2-5	+	hsa-miR-4675	+	Downstream:4592	miRNA
chr10	lnc-ACTA2-1	-	hsa-miR-4679	+	Downstream:70368	miRNA
chr10	lnc-VAX1-1	-	hsa-miR-3663-3p	-	Downstream:8657	miRNA
chr10	lnc-AKR1E2-5	+	hsa-miR-6078	+	Upstream:60676	miRNA
chr10	lnc-C10orf114-5	-	hsa-miR-1915-5p	-	Upstream:22877	miRNA
chr10	lnc-VAX1-1	-	hsa-miR-3663-3p	-	Intron	miRNA
chr10	lnc-VAX1-1	-	hsa-miR-3663-5p	-	Intron	miRNA
chr10	lnc-ADRA2A-4	+	hsa-miR-548e-3p	+	Upstream:16673	miRNA
chr10	lnc-CCNJ-1	+	hsa-miR-3157-5p	-	Upstream:65665	miRNA
chr10	lnc-CCNJ-5	+	hsa-miR-3157-5p	-	Upstream:55991	miRNA
chr10	lnc-NFKB2-1	+	hsa-miR-146b-5p	+	Downstream:40561	miRNA
chr10	lnc-TDRD1-2	+	hsa-miR-2110	-	Downstream:9555	miRNA
chr10	lnc-TAF5-3	+	hsa-miR-1307-5p	-	Upstream:39631	miRNA
chr10	lnc-VAX1-1	-	hsa-miR-3663-3p	-	Downstream:8649	miRNA
chr10	lnc-FAS-4	+	hsa-miR-4679	+	Upstream:75641	miRNA
chr10	lnc-ADARB2-3	-	hsa-miR-6072	-	Upstream:93087	miRNA
chr10	lnc-LYZL1-3	+	hsa-miR-604	-	Downstream:61833	miRNA
chr10	lnc-TMEM180-1	+	hsa-miR-146b-3p	+	Upstream:13976	miRNA
chr10	lnc-C10orf108-2	+	hsa-miR-5699-3p	-	Downstream:10443	miRNA
chr10	lnc-MAP3K8-10	+	hsa-miR-7162-5p	-	Upstream:11508	miRNA
chr10	lnc-ADARB2-4	-	hsa-miR-6072	-	Upstream:93087	miRNA
chr10	lnc-AKR1E2-11	+	hsa-miR-6078	+	Upstream:50529	miRNA
chr10	lnc-ASAH2B-4	+	hsa-miR-605-3p	+	Upstream:2921	miRNA
chr10	lnc-SHOC2-4	+	hsa-miR-548e-3p	+	Upstream:46523	miRNA
chr10	lnc-C10orf114-6	-	hsa-miR-1915-3p	-	Downstream:83619	miRNA
chr10	lnc-TMEM180-1	+	hsa-miR-146b-3p	+	Upstream:15024	miRNA
chr10	lnc-PANK1-2	-	hsa-miR-107	-	Upstream:74408	miRNA
chr10	lnc-MICU1-1	-	hsa-miR-4676-5p	+	Downstream:84272	miRNA
chr10	lnc-ADARB2-3	-	hsa-miR-6072	-	Upstream:93103	miRNA
chr10	lnc-IL2RA-4	-	hsa-miR-3155b	-	Downstream:80290	miRNA
chr10	lnc-NFKB2-2	+	hsa-miR-146b-5p	+	Downstream:15979	miRNA
chr10	lnc-C10orf28-4	+	hsa-miR-1287-5p	-	Upstream:9802	miRNA
chr10	lnc-C10orf28-4	+	hsa-miR-4685-3p	-	Downstream:24432	miRNA
chr10	lnc-VAX1-1	-	hsa-miR-3663-3p	-	Intron	miRNA
chr10	lnc-VAX1-1	-	hsa-miR-3663-5p	-	Intron	miRNA
chr10	lnc-FAS-2	+	hsa-miR-4679	+	Downstream:29906	miRNA
chr10	lnc-EBF3-9	-	hsa-miR-4297	-	Downstream:59716	miRNA
chr10	lnc-C10orf25-3	-	hsa-miR-3156-3p	+	Downstream:56983	miRNA
chr10	lnc-TMEM180-4	+	hsa-miR-146b-3p	+	Upstream:89387	miRNA
chr10	lnc-PLXDC2-8	+	hsa-miR-4675	+	Upstream:85028	miRNA
chr10	lnc-TCTN3-1	-	hsa-miR-3157-3p	-	Intron	miRNA
chr10	lnc-TCTN3-1	-	hsa-miR-3157-5p	-	Intron	miRNA
chr10	lnc-PDZD7-3	-	hsa-miR-608	+	Upstream:85004	miRNA
chr10	lnc-PANK1-2	-	hsa-miR-107	-	Upstream:75290	miRNA
chr10	lnc-AKR1E2-5	+	hsa-miR-6078	+	Upstream:33741	miRNA
chr10	lnc-KAZALD1-1	+	hsa-miR-608	+	Upstream:91274	miRNA
chr10	lnc-C10orf25-2	-	hsa-miR-3156-3p	+	Downstream:87378	miRNA
chr10	lnc-TCTN3-1	-	hsa-miR-3157-5p	-	Upstream:24518	miRNA
chr10	lnc-RP11-108K14.4.1-1	+	hsa-miR-3944-5p	-	Upstream:95332	miRNA
chr10	lnc-LYZL2-4	-	hsa-miR-7162-3p	-	Downstream:2278	miRNA
chr10	lnc-ADARB2-10	-	hsa-miR-6072	-	Downstream:72619	miRNA
chr10	lnc-ADARB2-10	-	hsa-miR-6072	-	Downstream:71682	miRNA
chr10	lnc-SHOC2-1	+	hsa-miR-548e-3p	+	Upstream:30006	miRNA
chr10	lnc-PRDX3-1	-	hsa-miR-4681	+	Downstream:41792	miRNA
chr10	lnc-KIF20B-1	+	hsa-miR-107	-	Upstream:52663	miRNA
chr10	lnc-AKR1E2-5	+	hsa-miR-6078	+	Upstream:33741	miRNA
chr10	lnc-TCTN3-1	-	hsa-miR-3157-3p	-	Intron	miRNA
chr10	lnc-TCTN3-1	-	hsa-miR-3157-5p	-	Intron	miRNA
chr10	lnc-REEP3-4	+	hsa-miR-1296-5p	-	Upstream:92195	miRNA
chr10	lnc-ACSL5-2	+	hsa-miR-4295	+	Upstream:256	miRNA
chr10	lnc-UTF1-1	+	hsa-miR-202-3p	-	Downstream:62013	miRNA
chr10	lnc-INPP5F-1	+	hsa-miR-4682	+	Downstream:44119	miRNA
chr10	lnc-ZDHHC6-3	-	hsa-miR-4295	+	Upstream:37614	miRNA
chr10	lnc-STAMBPL1-1	+	hsa-miR-4679	+	Downstream:52391	miRNA
chr10	lnc-SVIL-1	-	hsa-miR-604	-	Downstream:87719	miRNA
chr10	lnc-LYZL1-3	+	hsa-miR-604	-	Downstream:61586	miRNA
chr10	lnc-WDFY4-5	+	hsa-miR-4294	-	Upstream:81140	miRNA
chr10	lnc-BTRC-4	+	hsa-miR-3158-3p	+	Downstream:2069	miRNA
chr10	lnc-ARHGAP19-2	-	hsa-miR-607	-	Upstream:86928	miRNA
chr10	lnc-IL2RA-5	-	hsa-miR-3155a	+	Upstream:13780	miRNA
chr10	lnc-PFKP-16	+	hsa-miR-6078	+	Downstream:55668	miRNA
chr10	lnc-TCTN3-1	-	hsa-miR-3157-3p	-	Intron	miRNA
chr10	lnc-TCTN3-1	-	hsa-miR-3157-5p	-	Intron	miRNA
chr10	lnc-STAMBPL1-1	+	hsa-miR-4679	+	Downstream:51121	miRNA
chr10	lnc-RET-3	+	hsa-miR-5100	+	Downstream:2924	miRNA
chr10	lnc-REEP3-4	+	hsa-miR-1296-5p	-	Upstream:92195	miRNA
chr10	lnc-MTPAP-3	-	hsa-miR-7162-3p	-	Downstream:66524	miRNA
chr10	lnc-RASGEF1A-3	-	hsa-miR-5100	+	Upstream:99916	miRNA
chr10	lnc-ARHGAP21-1	-	hsa-miR-1254	+	overlap	miRNA
chr10	lnc-ARHGAP21-1	-	hsa-miR-603	+	Downstream:25281	miRNA
chr10	lnc-IL2RA-5	-	hsa-miR-3155a	+	Upstream:9262	miRNA
chr10	lnc-TCTN3-1	-	hsa-miR-3157-3p	-	Downstream:21475	miRNA
chr10	lnc-PFKFB3-1	+	hsa-miR-3155b	-	Downstream:10626	miRNA
chr10	lnc-WDR37-6	+	hsa-miR-6072	-	Downstream:13301	miRNA
chr10	lnc-SLK-2	+	hsa-miR-936	-	Downstream:90646	miRNA
chr10	lnc-A1CF-3	-	hsa-miR-605-5p	+	Downstream:53781	miRNA
chr10	lnc-ZNF22-2	+	hsa-miR-3156-3p	+	Intron	miRNA
chr10	lnc-GLUD1-5	-	hsa-miR-4678	+	Downstream:96189	miRNA
chr10	lnc-TMEM180-1	+	hsa-miR-146b-3p	+	Upstream:13138	miRNA
chr10	lnc-ZNF22-2	+	hsa-miR-3156-3p	+	Intron	miRNA
chr10	lnc-OTUD1-3	+	hsa-miR-1254	+	overlap	miRNA
chr10	lnc-BBIP1-1	-	hsa-miR-4680-5p	+	Downstream:27189	miRNA
chr10	lnc-PANK1-5	-	hsa-miR-107	-	Upstream:88501	miRNA
chr10	lnc-CUL2-1	-	hsa-miR-3611	-	Upstream:18376	miRNA
chr10	lnc-C10orf120-1	-	hsa-miR-3941	+	Downstream:41928	miRNA
chr10	lnc-C10orf28-7	+	hsa-miR-4685-5p	-	Upstream:14665	miRNA
chr10	lnc-LYZL1-3	+	hsa-miR-604	-	Downstream:61100	miRNA
chr10	lnc-PFKP-34	+	hsa-miR-6078	+	Downstream:65365	miRNA
chr10	lnc-MAP3K8-11	+	hsa-miR-7162-3p	-	Downstream:67338	miRNA
chr10	lnc-PDZD8-1	-	hsa-miR-3663-5p	-	Upstream:71845	miRNA
chr10	lnc-PFKP-16	+	hsa-miR-6078	+	Downstream:55668	miRNA
chr10	lnc-SHOC2-1	+	hsa-miR-548e-3p	+	Upstream:27820	miRNA
chr10	lnc-TMEM180-1	+	hsa-miR-146b-3p	+	Upstream:13499	miRNA
chr10	lnc-PIK3AP1-6	-	hsa-miR-607	-	Upstream:1962	miRNA
chr10	lnc-GSTO2-4	+	hsa-miR-4482-5p	-	Upstream:43742	miRNA
chr10	lnc-DCLRE1A-1	-	hsa-miR-4483	-	Upstream:2605	miRNA
chr10	lnc-OBFC1-2	-	hsa-miR-936	-	Downstream:82005	miRNA
chr10	lnc-PIK3AP1-3	-	hsa-miR-607	-	Downstream:57651	miRNA
chr10	lnc-CCNJ-1	+	hsa-miR-3157-5p	-	Upstream:65508	miRNA
chr10	lnc-FAM170B-2	-	hsa-miR-4294	-	Upstream:83239	miRNA
chr10	lnc-OR13A1-1	-	hsa-miR-3156-3p	+	Upstream:145	miRNA
chr10	lnc-C10orf108-1	+	hsa-miR-5699-5p	-	Upstream:8307	miRNA
chr10	lnc-DHTKD1-2	+	hsa-miR-548ak	-	Downstream:85030	miRNA
chr10	lnc-GLUD1-5	-	hsa-miR-4678	+	Downstream:79097	miRNA
chr10	lnc-METTL10-2	-	hsa-miR-4296	-	Upstream:67726	miRNA
chr10	lnc-PANK1-2	-	hsa-miR-107	-	Upstream:94315	miRNA
chr10	lnc-C10orf25-5	-	hsa-miR-3156-3p	+	Downstream:12146	miRNA
chr10	lnc-TMEM180-1	+	hsa-miR-146b-3p	+	Upstream:14227	miRNA
chr10	lnc-SHOC2-2	+	hsa-miR-548e-3p	+	Upstream:30920	miRNA
chr10	lnc-IL2RA-5	-	hsa-miR-3155a	+	Upstream:9466	miRNA
chr10	lnc-PAOX-2	+	hsa-miR-3944-5p	-	Upstream:44225	miRNA
chr10	lnc-C10orf105-4	-	hsa-miR-7152-5p	+	Downstream:25048	miRNA
chr10	lnc-PIK3AP1-2	-	hsa-miR-607	-	Downstream:77756	miRNA
chr10	lnc-PFKP-34	+	hsa-miR-6078	+	Downstream:65365	miRNA
chr10	lnc-PFKP-16	+	hsa-miR-6078	+	Downstream:42638	miRNA
chr10	lnc-RASGEF1A-3	-	hsa-miR-5100	+	Upstream:99922	miRNA
chr10	lnc-MRPL43-2	-	hsa-miR-608	+	Downstream:62260	miRNA
chr10	lnc-OBFC1-2	-	hsa-miR-936	-	Downstream:81159	miRNA
chr10	lnc-LYZL1-3	+	hsa-miR-604	-	Downstream:57162	miRNA
chr10	lnc-PFKP-16	+	hsa-miR-6078	+	Downstream:55420	miRNA
chr10	lnc-C10orf114-4	-	hsa-miR-1915-3p	-	Downstream:6103	miRNA
chr10	lnc-PFKP-17	+	hsa-miR-6072	-	Upstream:90279	miRNA
chr10	lnc-CCNJ-1	+	hsa-miR-3157-5p	-	Upstream:65324	miRNA
chr10	lnc-VAX1-1	-	hsa-miR-3663-3p	-	Intron	miRNA
chr10	lnc-VAX1-1	-	hsa-miR-3663-5p	-	Intron	miRNA
chr10	lnc-AKR1E2-5	+	hsa-miR-6078	+	Upstream:33741	miRNA
chr10	lnc-FAM178A-1	+	hsa-miR-608	+	Downstream:2114	miRNA
chr10	lnc-AKR1E2-5	+	hsa-miR-6078	+	Upstream:33720	miRNA
chr10	lnc-ITPRIP-4	-	hsa-miR-4482-5p	-	Upstream:72898	miRNA
chr10	lnc-TMEM180-1	+	hsa-miR-146b-3p	+	Upstream:14053	miRNA
chr10	lnc-MTPAP-1	-	hsa-miR-7162-3p	-	Downstream:62530	miRNA
chr10	lnc-TCTN3-1	-	hsa-miR-3157-3p	-	Intron	miRNA
chr10	lnc-TCTN3-1	-	hsa-miR-3157-5p	-	Intron	miRNA
chr10	lnc-ADARB2-11	-	hsa-miR-6072	-	Upstream:83087	miRNA
chr10	lnc-HPS1-1	-	hsa-miR-1287-5p	-	Upstream:18655	miRNA
chr10	lnc-HPS1-1	-	hsa-miR-4685-3p	-	Downstream:16233	miRNA
chr10	lnc-VAX1-2	-	hsa-miR-3663-5p	-	Upstream:28413	miRNA
chr10	lnc-STAMBPL1-1	+	hsa-miR-4679	+	Downstream:54346	miRNA
chr10	lnc-RBM17-3	+	hsa-miR-3155b	-	Downstream:2268	miRNA
chr10	lnc-C10orf108-1	+	hsa-miR-5699-5p	-	Upstream:21788	miRNA
chr10	lnc-GLUD1-5	-	hsa-miR-4678	+	Downstream:96189	miRNA
chr10	lnc-LYZL1-3	+	hsa-miR-604	-	Downstream:77740	miRNA
chr10	lnc-KIF20B-1	+	hsa-miR-107	-	Upstream:56159	miRNA
chr10	lnc-NRBF2-1	+	hsa-miR-1296-3p	-	Downstream:90734	miRNA
chr10	lnc-STAMBPL1-1	+	hsa-miR-4679	+	Downstream:49127	miRNA
chr10	lnc-PLXDC2-1	+	hsa-miR-4675	+	Upstream:45108	miRNA
chr10	lnc-SLC16A12-1	-	hsa-miR-107	-	Upstream:32916	miRNA
chr10	lnc-PFKFB3-2	+	hsa-miR-3155b	-	Downstream:36336	miRNA
chr10	lnc-BBIP1-4	-	hsa-miR-4680-5p	+	Downstream:37199	miRNA
chr10	lnc-CCNJ-4	+	hsa-miR-3157-5p	-	Upstream:22285	miRNA
chr10	lnc-CCNJ-2	+	hsa-miR-3157-5p	-	Upstream:18645	miRNA
chr10	lnc-RASGEF1A-3	-	hsa-miR-5100	+	Upstream:99916	miRNA
chr10	lnc-KIAA1217-1	+	hsa-miR-1254	+	overlap	miRNA
chr10	lnc-C10orf114-1	-	hsa-miR-1915-3p	-	Downstream:81876	miRNA
chr10	lnc-OBFC1-3	-	hsa-miR-936	-	Downstream:73336	miRNA
chr10	lnc-C10orf28-3	+	hsa-miR-4685-3p	-	Downstream:34442	miRNA
chr10	lnc-VSTM4-1	-	hsa-miR-4294	-	Downstream:6678	miRNA
chr10	lnc-C10orf25-2	-	hsa-miR-3156-3p	+	Downstream:92441	miRNA
chr10	lnc-ZNF503-AS2-4	+	hsa-miR-606	+	Upstream:84892	miRNA
chr10	lnc-KIAA1462-8	-	hsa-miR-938	-	Upstream:42445	miRNA
chr10	lnc-C10orf114-3	-	hsa-miR-1915-3p	-	Downstream:2898	miRNA
chr10	lnc-PDZD7-5	-	hsa-miR-608	+	Upstream:75459	miRNA
chr10	lnc-PANK1-2	-	hsa-miR-107	-	Upstream:98521	miRNA
chr10	lnc-CCNJ-3	+	hsa-miR-3157-5p	-	Upstream:21752	miRNA
chr10	lnc-TCTN3-1	-	hsa-miR-3157-3p	-	Intron	miRNA
chr10	lnc-TCTN3-1	-	hsa-miR-3157-5p	-	Intron	miRNA
chr10	lnc-C10orf25-2	-	hsa-miR-3156-3p	+	Downstream:92690	miRNA
chr10	lnc-ATAD1-5	-	hsa-miR-4678	+	Intron	miRNA
chr10	lnc-OR13A1-3	-	hsa-miR-3156-3p	+	Upstream:54588	miRNA
chr10	lnc-VAX1-1	-	hsa-miR-3663-3p	-	Intron	miRNA
chr10	lnc-VAX1-1	-	hsa-miR-3663-5p	-	Intron	miRNA
chr10	lnc-C10orf125-1	-	hsa-miR-202-5p	-	Upstream:98160	miRNA
chr10	lnc-C10orf125-1	-	hsa-miR-3944-3p	-	Downstream:20852	miRNA
chr10	lnc-LRRC18-1	-	hsa-miR-4294	-	Downstream:50347	miRNA
chr10	lnc-SUFU-1	+	hsa-miR-146b-3p	+	Upstream:24835	miRNA
chr10	lnc-KIAA1217-1	+	hsa-miR-1254	+	overlap	miRNA
chr10	lnc-TCTN3-1	-	hsa-miR-3157-3p	-	Intron	miRNA
chr10	lnc-TCTN3-1	-	hsa-miR-3157-5p	-	Intron	miRNA
chr10	lnc-MTRNR2L5-4	+	hsa-miR-548f-3p	-	Intron	miRNA
chr10	lnc-MTRNR2L5-4	+	hsa-miR-548f-5p	-	Intron	miRNA
chr10	lnc-WDR37-3	+	hsa-miR-6072	-	Intron	miRNA
chr10	lnc-AKR1E2-5	+	hsa-miR-6078	+	Upstream:60529	miRNA
chr10	lnc-WDR96-1	-	hsa-miR-609	-	Upstream:39514	miRNA
chr10	lnc-WDR96-1	-	hsa-miR-4482-3p	-	Downstream:9369	miRNA
chr10	lnc-RASGEF1A-1	-	hsa-miR-5100	+	Downstream:16122	miRNA
chr10	lnc-MGMT-2	+	hsa-miR-4297	-	Downstream:59716	miRNA
chr10	lnc-PLXDC2-1	+	hsa-miR-4675	+	Upstream:45108	miRNA
chr10	lnc-TCTN3-1	-	hsa-miR-3157-3p	-	Intron	miRNA
chr10	lnc-TCTN3-1	-	hsa-miR-3157-5p	-	Intron	miRNA
chr10	lnc-GSTO2-1	+	hsa-miR-4482-5p	-	Upstream:54970	miRNA
chr10	lnc-PDZD7-2	-	hsa-miR-608	+	Upstream:5482	miRNA
chr10	lnc-SEMA4G-4	+	hsa-miR-608	+	Downstream:29643	miRNA
chr10	lnc-CCNY-4	+	hsa-miR-3611	-	Upstream:47359	miRNA
chr10	lnc-C10orf25-2	-	hsa-miR-3156-3p	+	Downstream:92441	miRNA
chr10	lnc-REEP3-5	+	hsa-miR-1296-3p	-	Downstream:13864	miRNA
chr10	lnc-SEMA4G-2	+	hsa-miR-608	+	Downstream:6864	miRNA
chr10	lnc-C10orf28-5	+	hsa-miR-4685-5p	-	Upstream:4995	miRNA
chr10	lnc-ARMC4-1	-	hsa-miR-8086	-	Downstream:50618	miRNA
chr10	lnc-PFKP-35	+	hsa-miR-6072	-	Upstream:80279	miRNA
chr10	lnc-MGMT-4	+	hsa-miR-4297	-	Upstream:60988	miRNA
chr10	lnc-TMEM180-3	+	hsa-miR-146b-3p	+	Upstream:46461	miRNA
chr10	lnc-OTUD1-1	+	hsa-miR-1254	+	Downstream:48226	miRNA
chr10	lnc-VSTM4-2	-	hsa-miR-4294	-	Upstream:28789	miRNA
chr10	lnc-PFKP-16	+	hsa-miR-6078	+	Downstream:55668	miRNA
chr10	lnc-CALHM1-1	-	hsa-miR-1307-5p	-	Upstream:56050	miRNA
chr10	lnc-ZNF22-2	+	hsa-miR-3156-3p	+	Intron	miRNA
chr10	lnc-PANK1-2	-	hsa-miR-107	-	Upstream:74402	miRNA
chr10	lnc-CCNJ-7	+	hsa-miR-3157-3p	-	Downstream:98367	miRNA
chr10	lnc-MPP7-1	-	hsa-miR-8086	-	Upstream:36830	miRNA
chr10	lnc-CUL2-1	-	hsa-miR-3611	-	Upstream:19880	miRNA
chr10	lnc-EGR2-2	-	hsa-miR-1296-3p	-	Downstream:46058	miRNA
chr10	lnc-TMEM180-1	+	hsa-miR-146b-3p	+	Upstream:14448	miRNA
chr10	lnc-CALY-1	-	hsa-miR-202-5p	-	Upstream:76478	miRNA
chr10	lnc-CALY-1	-	hsa-miR-3944-3p	-	Downstream:46833	miRNA
chr10	lnc-PFKP-34	+	hsa-miR-6078	+	Downstream:65405	miRNA
chr10	lnc-TMEM180-1	+	hsa-miR-146b-3p	+	Upstream:13615	miRNA
chr10	lnc-THNSL1-3	+	hsa-miR-1254	+	overlap	miRNA
chr10	lnc-THNSL1-3	+	hsa-miR-603	+	Downstream:19698	miRNA
chr10	lnc-C10orf108-6	+	hsa-miR-5699-5p	-	Upstream:92222	miRNA
chr10	lnc-FBXL15-2	+	hsa-miR-146b-3p	+	Upstream:3423	miRNA
chr10	lnc-TMEM180-1	+	hsa-miR-146b-3p	+	Upstream:13239	miRNA
chr10	lnc-PDCD4-1	+	hsa-miR-4680-5p	+	Downstream:26499	miRNA
chr10	lnc-VAX1-1	-	hsa-miR-3663-3p	-	Intron	miRNA
chr10	lnc-VAX1-1	-	hsa-miR-3663-5p	-	Intron	miRNA
chr10	lnc-LYZL1-11	+	hsa-miR-604	-	Downstream:47713	miRNA
chr10	lnc-THNSL1-1	+	hsa-miR-603	+	Upstream:39522	miRNA
chr10	lnc-MAP3K8-7	+	hsa-miR-7162-5p	-	Upstream:96666	miRNA
chr10	lnc-FAS-2	+	hsa-miR-4679	+	Downstream:30334	miRNA
chr10	lnc-TMEM180-1	+	hsa-miR-146b-3p	+	Upstream:17262	miRNA
chr10	lnc-FBXL15-1	+	hsa-miR-146b-5p	+	Downstream:9823	miRNA
chr10	lnc-BLNK-5	-	hsa-miR-3157-3p	-	Downstream:64077	miRNA
chr10	lnc-KIAA1462-9	-	hsa-miR-938	-	Intron	miRNA
chr10	lnc-KIAA1462-9	-	hsa-miR-604	-	Upstream:10052	miRNA
chr10	lnc-FRMD4A-5	-	hsa-miR-1265	+	Upstream:98175	miRNA
chr10	lnc-LYZL1-8	+	hsa-miR-604	-	Downstream:89316	miRNA
chr10	lnc-WDFY4-1	+	hsa-miR-4294	-	Intron	miRNA
chr10	lnc-CCNJ-1	+	hsa-miR-3157-5p	-	Upstream:65681	miRNA
chr10	lnc-BBIP1-1	-	hsa-miR-4680-5p	+	Downstream:26299	miRNA
chr10	lnc-MCU-2	+	hsa-miR-4676-5p	+	Downstream:76387	miRNA
chr10	lnc-PDZD7-7	-	hsa-miR-608	+	Downstream:4278	miRNA
chr10	lnc-C10orf28-7	+	hsa-miR-4685-5p	-	Upstream:17992	miRNA
chr10	lnc-MAP3K8-9	+	hsa-miR-7162-5p	-	Upstream:14734	miRNA
chr10	lnc-WDR37-3	+	hsa-miR-6072	-	Downstream:3301	miRNA
chr10	lnc-SUFU-1	+	hsa-miR-146b-3p	+	Upstream:29440	miRNA
chr10	lnc-FBXL15-2	+	hsa-miR-146b-3p	+	Upstream:3669	miRNA
chr10	lnc-PRDX3-1	-	hsa-miR-4681	+	Downstream:41847	miRNA
chr10	lnc-TMEM180-1	+	hsa-miR-146b-3p	+	Upstream:14408	miRNA
chr10	lnc-DHTKD1-1	+	hsa-miR-548ak	-	Downstream:77553	miRNA
chr10	lnc-SFR1-1	+	hsa-miR-936	-	Upstream:73885	miRNA
chr10	lnc-SFR1-1	+	hsa-miR-609	-	Downstream:95485	miRNA
chr10	lnc-FBXW4-3	-	hsa-miR-3158-5p	+	Upstream:93156	miRNA
chr10	lnc-PIK3AP1-5	-	hsa-miR-607	-	Downstream:29669	miRNA
chr10	lnc-DPCD-3	+	hsa-miR-3158-3p	+	Downstream:4775	miRNA
chr10	lnc-TMEM180-1	+	hsa-miR-146b-3p	+	Upstream:13239	miRNA
chr10	lnc-ADAM8-1	-	hsa-miR-202-3p	-	Intron	miRNA
chr10	lnc-ADAM8-1	-	hsa-miR-202-5p	-	Intron	miRNA
chr10	lnc-INPP5F-3	+	hsa-miR-4682	+	Downstream:16019	miRNA
chr10	lnc-KIF20B-1	+	hsa-miR-107	-	Upstream:52503	miRNA
chr10	lnc-TMEM180-1	+	hsa-miR-146b-3p	+	Upstream:13275	miRNA
chr10	lnc-RET-2	+	hsa-miR-5100	+	Downstream:10618	miRNA
chr10	lnc-BLNK-6	-	hsa-miR-3157-3p	-	Intron	miRNA
chr10	lnc-BLNK-6	-	hsa-miR-3157-5p	-	Intron	miRNA
chr10	lnc-KIAA1462-2	-	hsa-miR-938	-	Upstream:50682	miRNA
chr10	lnc-KIAA1462-10	-	hsa-miR-604	-	Upstream:1783	miRNA
chr10	lnc-KIAA1462-10	-	hsa-miR-938	-	Downstream:53397	miRNA
chr10	lnc-C10orf25-2	-	hsa-miR-3156-3p	+	Downstream:28421	miRNA
chr10	lnc-VSTM4-1	-	hsa-miR-4294	-	Downstream:6668	miRNA
chr10	lnc-PANK1-5	-	hsa-miR-107	-	Upstream:91496	miRNA
chr10	lnc-C10orf28-6	+	hsa-miR-4685-5p	-	Upstream:21060	miRNA
chr10	lnc-KIAA1462-5	-	hsa-miR-7162-3p	-	Downstream:47680	miRNA
chr10	lnc-TUBGCP2-1	-	hsa-miR-202-5p	-	Upstream:15409	miRNA
chr10	lnc-OIT3-5	+	hsa-miR-4676-3p	+	Upstream:45466	miRNA
chr10	lnc-ZNF503-7	-	hsa-miR-606	+	Upstream:84892	miRNA
chr10	lnc-CTBP2-1	-	hsa-miR-4296	-	Downstream:86411	miRNA
chr10	lnc-SHOC2-3	+	hsa-miR-4680-3p	+	Upstream:12446	miRNA
chr10	lnc-SHOC2-3	+	hsa-miR-548e-5p	+	Downstream:76687	miRNA
chr10	lnc-C10orf108-5	+	hsa-miR-5699-5p	-	Upstream:26690	miRNA
chr10	lnc-PRDX3-1	-	hsa-miR-4681	+	Downstream:41944	miRNA
chr10	lnc-STAMBPL1-1	+	hsa-miR-4679	+	Downstream:52683	miRNA
chr10	lnc-RGS10-5	-	hsa-miR-4681	+	Upstream:29397	miRNA
chr10	lnc-FAM170B-3	-	hsa-miR-4294	-	Upstream:81140	miRNA
chr10	lnc-C10orf25-2	-	hsa-miR-3156-3p	+	Downstream:92495	miRNA
chr10	lnc-C10orf108-2	+	hsa-miR-5699-3p	-	Downstream:10443	miRNA
chr10	lnc-PFKP-15	+	hsa-miR-6078	+	Downstream:55365	miRNA
chr10	lnc-C10orf120-2	-	hsa-miR-3941	+	Downstream:72207	miRNA
chr10	lnc-C10orf108-1	+	hsa-miR-5699-5p	-	Upstream:8178	miRNA
chr10	lnc-CUEDC2-1	-	hsa-miR-146b-5p	+	Downstream:15511	miRNA
chr10	lnc-LYZL1-9	+	hsa-miR-604	-	Downstream:87719	miRNA
chr10	lnc-CALHM1-1	-	hsa-miR-1307-5p	-	Upstream:55934	miRNA
chr10	lnc-VAX1-1	-	hsa-miR-3663-3p	-	Intron	miRNA
chr10	lnc-VAX1-1	-	hsa-miR-3663-5p	-	Intron	miRNA
chr10	lnc-LYZL1-3	+	hsa-miR-604	-	Downstream:57273	miRNA
chr10	lnc-KIAA1217-1	+	hsa-miR-1254	+	overlap	miRNA
chr10	lnc-LYZL1-10	+	hsa-miR-604	-	Downstream:49310	miRNA
chr10	lnc-KLF6-11	-	hsa-miR-6078	+	Downstream:51816	miRNA
chr10	lnc-IL2RA-3	-	hsa-miR-3155a	+	Upstream:45344	miRNA
chr10	lnc-THNSL1-3	+	hsa-miR-1254	+	overlap	miRNA
chr10	lnc-THNSL1-3	+	hsa-miR-603	+	Downstream:19698	miRNA
chr10	lnc-C10orf12-4	+	hsa-miR-607	-	Upstream:78581	miRNA
chr10	lnc-C10orf25-2	-	hsa-miR-3156-3p	+	Downstream:26731	miRNA
chr10	lnc-C10orf25-3	-	hsa-miR-3156-3p	+	Downstream:56073	miRNA
chr10	lnc-C10orf25-2	-	hsa-miR-3156-3p	+	Downstream:16840	miRNA
chr10	lnc-IL2RA-1	-	hsa-miR-3155b	-	Downstream:26167	miRNA
chr10	lnc-CUL2-1	-	hsa-miR-3611	-	Upstream:38553	miRNA
chr10	lnc-ADARB2-2	-	hsa-miR-6072	-	Downstream:62619	miRNA
chr10	lnc-C10orf120-1	-	hsa-miR-3941	+	Downstream:42577	miRNA
chr10	lnc-HPS1-1	-	hsa-miR-1287-5p	-	Upstream:18874	miRNA
chr10	lnc-HPS1-1	-	hsa-miR-4685-3p	-	Downstream:16133	miRNA
chr10	lnc-STAMBPL1-1	+	hsa-miR-4679	+	Downstream:49166	miRNA
chr10	lnc-GLUD1-5	-	hsa-miR-4678	+	Downstream:96189	miRNA
chr10	lnc-GSTO2-3	+	hsa-miR-4482-5p	-	Upstream:33805	miRNA
chr10	lnc-C10orf105-3	-	hsa-miR-7152-5p	+	Downstream:81532	miRNA
chr10	lnc-ATAD1-3	-	hsa-miR-4678	+	Upstream:87695	miRNA
chr10	lnc-TMEM180-1	+	hsa-miR-146b-3p	+	Upstream:13555	miRNA
chr10	lnc-CUL2-1	-	hsa-miR-3611	-	Upstream:21260	miRNA
chr10	lnc-GLUD1-5	-	hsa-miR-4678	+	Downstream:79099	miRNA
chr10	lnc-NUDT5-2	-	hsa-miR-548ak	-	Upstream:74283	miRNA
chr10	lnc-PFKP-15	+	hsa-miR-6078	+	Downstream:55365	miRNA
chr10	lnc-TAF5-1	+	hsa-miR-1307-3p	-	Downstream:5221	miRNA
chr10	lnc-TMEM180-1	+	hsa-miR-146b-3p	+	Upstream:13099	miRNA
chr10	lnc-ZNF503-AS2-5	+	hsa-miR-606	+	Upstream:89937	miRNA
chr10	lnc-PDZD8-1	-	hsa-miR-3663-5p	-	Upstream:71279	miRNA
chr10	lnc-CCNJ-6	+	hsa-miR-3157-5p	-	Upstream:56390	miRNA
chr10	lnc-AKR1E2-5	+	hsa-miR-6078	+	Upstream:33741	miRNA
chr10	lnc-ADARB2-10	-	hsa-miR-6072	-	Downstream:71682	miRNA
chr10	lnc-PFKP-16	+	hsa-miR-6078	+	Downstream:52252	miRNA
chr10	lnc-C10orf28-7	+	hsa-miR-4685-5p	-	Upstream:15028	miRNA
chr10	lnc-PDZD8-8	-	hsa-miR-3663-5p	-	Upstream:99361	miRNA
chr10	lnc-C10orf25-2	-	hsa-miR-3156-3p	+	Downstream:92852	miRNA
chr10	lnc-TDRD1-3	+	hsa-miR-2110	-	Downstream:56599	miRNA
chr10	lnc-TCF7L2-2	+	hsa-miR-4295	+	Upstream:53407	miRNA
chr10	lnc-C10orf108-3	+	hsa-miR-5699-5p	-	Upstream:48473	miRNA
chr10	lnc-PDZD7-3	-	hsa-miR-608	+	Upstream:84594	miRNA
chr10	lnc-BLNK-4	-	hsa-miR-3157-5p	-	Upstream:64664	miRNA
chr10	lnc-CCNY-2	+	hsa-miR-3611	-	Upstream:87886	miRNA
chr10	lnc-GOT1-2	-	hsa-miR-6507-5p	-	Upstream:88539	miRNA
chr10	lnc-ZDHHC6-7	-	hsa-miR-4295	+	Upstream:256	miRNA
chr10	lnc-LYZL1-3	+	hsa-miR-604	-	Downstream:61330	miRNA
chr10	lnc-FAS-1	+	hsa-miR-4679	+	Downstream:46284	miRNA
chr10	lnc-ITPRIP-1	-	hsa-miR-4482-5p	-	Upstream:82902	miRNA
chr10	lnc-LYZL1-3	+	hsa-miR-604	-	Downstream:75896	miRNA
chr10	lnc-KIF20B-1	+	hsa-miR-107	-	Upstream:56125	miRNA
chr10	lnc-RBM17-1	+	hsa-miR-3155a	+	Upstream:26889	miRNA
chr10	lnc-GPAM-2	-	hsa-miR-6715b-3p	-	Downstream:71917	miRNA
chr10	lnc-VSTM4-1	-	hsa-miR-4294	-	Intron	miRNA
chr10	lnc-PDCD4-2	+	hsa-miR-4680-5p	+	Downstream:66580	miRNA
chr10	lnc-ZWINT-3	-	hsa-miR-3924	-	Downstream:81691	miRNA
chr10	lnc-PFKP-16	+	hsa-miR-6078	+	Downstream:55364	miRNA
chr10	lnc-ZNF22-1	+	hsa-miR-3156-3p	+	Downstream:71560	miRNA
chr10	lnc-CCNY-4	+	hsa-miR-3611	-	Upstream:47243	miRNA
chr10	lnc-AKR1E2-5	+	hsa-miR-6078	+	Upstream:33741	miRNA
chr10	lnc-PIK3AP1-4	-	hsa-miR-607	-	Downstream:55707	miRNA
chr10	lnc-WDFY4-6	+	hsa-miR-4294	-	Upstream:83239	miRNA
chr11	lnc-FOLR3-1	+	hsa-miR-3165	-	Upstream:42566	miRNA
chr11	lnc-TCIRG1-2	+	hsa-miR-6753-3p	+	Upstream:77099	miRNA
chr11	lnc-C11orf44-8	+	hsa-miR-8052	+	Upstream:91865	miRNA
chr11	lnc-NADSYN1-1	+	hsa-miR-6754-5p	+	Downstream:21371	miRNA
chr11	lnc-CLMP-2	-	hsa-miR-4493	-	Downstream:66673	miRNA
chr11	lnc-METTL15-1	+	hsa-miR-8068	-	Upstream:39293	miRNA
chr11	lnc-TTC17-1	+	hsa-miR-129-2-3p	+	Upstream:88814	miRNA
chr11	lnc-TRMT112-3	-	hsa-miR-1237-3p	+	Upstream:41993	miRNA
chr11	lnc-C11orf49-2	+	hsa-miR-6745	-	Downstream:17369	miRNA
chr11	lnc-SHANK2-7	-	hsa-miR-548k	+	Downstream:4688	miRNA
chr11	lnc-RP11-168K9.2.1-2	+	hsa-miR-3167	-	Upstream:33318	miRNA
chr11	lnc-SAA2-3	-	hsa-miR-3159	+	Downstream:91750	miRNA
chr11	lnc-KIAA1377-2	+	hsa-miR-3920	-	Upstream:74164	miRNA
chr11	XLOC_025246	+	hsa-miR-612	+	Upstream:54555	miRNA
chr11	lnc-KRTAP5-7-1	+	hsa-miR-6754-3p	+	Upstream:30296	miRNA
chr11	lnc-DENND5A-1	-	hsa-miR-5691	-	Upstream:25768	miRNA
chr11	XLOC_025073	+	hsa-miR-5582-5p	-	Upstream:93153	miRNA
chr11	lnc-BLID-2	-	hsa-miR-100-5p	-	Upstream:50467	miRNA
chr11	lnc-BLID-1	-	hsa-miR-125b-1-3p	-	Upstream:1118	miRNA
chr11	lnc-BLID-1	-	hsa-let-7a-2-3p	-	Downstream:44836	miRNA
chr11	lnc-CDK2AP2-1	-	hsa-miR-6752-3p	+	Upstream:13524	miRNA
chr11	lnc-SLCO2B1-3	+	hsa-miR-326	-	Downstream:69937	miRNA
chr11	lnc-TCIRG1-1	+	hsa-miR-6753-3p	+	Upstream:6679	miRNA
chr11	lnc-CTD-2210P24.4.1-1	+	hsa-miR-7154-5p	-	Upstream:31532	miRNA
chr11	lnc-AKIP1-2	+	hsa-miR-5691	-	Downstream:23202	miRNA
chr11	lnc-CTD-2210P24.4.1-1	+	hsa-miR-7154-5p	-	Upstream:30624	miRNA
chr11	lnc-RASSF7-1	+	hsa-miR-210-3p	-	Downstream:8005	miRNA
chr11	lnc-SHANK2-5	-	hsa-miR-548k	+	Downstream:76595	miRNA
chr11	lnc-BLID-1	-	hsa-miR-125b-1-3p	-	Intron	miRNA
chr11	lnc-BLID-1	-	hsa-let-7a-2-3p	-	Downstream:44825	miRNA
chr11	lnc-AMPD3-1	+	hsa-miR-4485	-	Upstream:84900	miRNA
chr11	lnc-GTF2H1-1	+	hsa-miR-3159	+	Downstream:14911	miRNA
chr11	lnc-BTG4-1	-	hsa-miR-34c-3p	+	Upstream:537	miRNA
chr11	lnc-BLID-2	-	hsa-miR-100-5p	-	Upstream:51212	miRNA
chr11	lnc-CHST1-2	-	hsa-miR-7154-5p	-	Upstream:42218	miRNA
chr11	lnc-SPATA19-1	-	hsa-miR-4697-3p	-	Downstream:88335	miRNA
chr11	lnc-AMPD3-2	+	hsa-miR-4485	-	Downstream:77603	miRNA
chr11	lnc-BLID-1	-	hsa-miR-125b-1-3p	-	Intron	miRNA
chr11	lnc-BLID-1	-	hsa-let-7a-2-3p	-	Intron	miRNA
chr11	lnc-BLID-1	-	hsa-let-7a-5p	-	Intron	miRNA
chr11	lnc-BLID-1	-	hsa-miR-100-3p	-	Intron	miRNA
chr11	lnc-BLID-1	-	hsa-miR-100-5p	-	Intron	miRNA
chr11	lnc-RAPSN-5	-	hsa-miR-4487	+	Upstream:81401	miRNA
chr11	lnc-MADD-2	+	hsa-miR-6745	-	Upstream:79244	miRNA
chr11	lnc-BLID-2	-	hsa-miR-100-5p	-	Upstream:3125	miRNA
chr11	lnc-DAGLA-1	+	hsa-miR-4488	+	Upstream:93896	miRNA
chr11	lnc-TCIRG1-2	+	hsa-miR-6753-3p	+	Upstream:77099	miRNA
chr11	lnc-BLID-1	-	hsa-miR-125b-1-3p	-	Intron	miRNA
chr11	lnc-BLID-1	-	hsa-let-7a-2-3p	-	Downstream:40580	miRNA
chr11	lnc-C11orf86-2	+	hsa-miR-3163	-	Upstream:33256	miRNA
chr11	lnc-C11orf86-2	+	hsa-miR-6860	+	Downstream:75485	miRNA
chr11	lnc-INS-IGF2-1	-	hsa-miR-483-5p	-	Upstream:14731	miRNA
chr11	lnc-INS-IGF2-1	-	hsa-miR-4686	+	Downstream:14735	miRNA
chr11	lnc-SLC3A2-1	+	hsa-miR-6514-5p	-	Upstream:39462	miRNA
chr11	lnc-PPP2R5B-2	+	hsa-miR-194-5p	-	Upstream:2519	miRNA
chr11	lnc-PPP2R5B-2	+	hsa-miR-6750-3p	-	Downstream:4124	miRNA
chr11	lnc-OR4D9-1	+	hsa-miR-3162-3p	-	Downstream:43446	miRNA
chr11	lnc-TCIRG1-1	+	hsa-miR-6753-3p	+	Upstream:7139	miRNA
chr11	lnc-TPCN2-2	+	hsa-miR-3164	+	Downstream:69118	miRNA
chr11	lnc-RP11-110I1.12.1-4	-	hsa-miR-4492	+	Upstream:94946	miRNA
chr11	lnc-RP11-110I1.12.1-4	-	hsa-miR-3656	+	Downstream:13057	miRNA
chr11	lnc-TIGD3-1	+	hsa-miR-612	+	Downstream:69173	miRNA
chr11	lnc-CHST1-4	-	hsa-miR-7154-5p	-	Upstream:59330	miRNA
chr11	lnc-BLID-1	-	hsa-miR-125b-1-3p	-	Intron	miRNA
chr11	lnc-BLID-1	-	hsa-let-7a-2-3p	-	Downstream:44356	miRNA
chr11	lnc-MTA2-1	-	hsa-miR-6747-5p	-	Upstream:22582	miRNA
chr11	lnc-CHST1-4	-	hsa-miR-7154-5p	-	Upstream:59047	miRNA
chr11	lnc-SPATA19-1	-	hsa-miR-4697-3p	-	Downstream:88335	miRNA
chr11	lnc-TMEM223-2	-	hsa-miR-6748-5p	+	Downstream:18213	miRNA
chr11	lnc-C11orf92-3	-	hsa-miR-4491	+	Upstream:15507	miRNA
chr11	lnc-PPME1-1	+	hsa-miR-548al	+	Downstream:74560	miRNA
chr11	lnc-LRFN4-2	+	hsa-miR-3163	-	Downstream:58550	miRNA
chr11	lnc-STX5-3	-	hsa-miR-6514-5p	-	Upstream:6073	miRNA
chr11	lnc-HRAS-2	-	hsa-miR-210-3p	-	Downstream:9691	miRNA
chr11	lnc-C11orf10-2	-	hsa-miR-611	-	Upstream:20980	miRNA
chr11	lnc-C11orf10-2	-	hsa-miR-1908-3p	-	Downstream:522	miRNA
chr11	lnc-SYT9-1	+	hsa-miR-302e	+	Downstream:3907	miRNA
chr11	lnc-RP11-305N23.1.1-1	+	hsa-miR-6756-5p	-	Upstream:51286	miRNA
chr11	lnc-UNC93B1-5	-	hsa-miR-6753-3p	+	Upstream:13796	miRNA
chr11	lnc-ZDHHC13-6	+	hsa-miR-4486	+	Upstream:21463	miRNA
chr11	lnc-CTTN-1	+	hsa-miR-548k	+	Upstream:35920	miRNA
chr11	lnc-SORL1-4	+	hsa-miR-125b-1-3p	-	Downstream:10812	miRNA
chr11	lnc-RP11-712L6.5.1-3	-	hsa-miR-3167	-	Downstream:47808	miRNA
chr11	lnc-KIF18A-3	-	hsa-miR-610	+	Upstream:88056	miRNA
chr11	lnc-EHD1-4	-	hsa-miR-192-3p	-	Downstream:57347	miRNA
chr11	lnc-CHRDL2-3	-	hsa-miR-4696	-	Upstream:25356	miRNA
chr11	lnc-BLID-1	-	hsa-miR-125b-1-3p	-	Intron	miRNA
chr11	lnc-BLID-1	-	hsa-let-7a-2-3p	-	Downstream:44836	miRNA
chr11	lnc-THY1-1	-	hsa-miR-6756-5p	-	Upstream:90955	miRNA
chr11	lnc-HPS5-1	-	hsa-miR-3159	+	Downstream:64624	miRNA
chr11	lnc-TCIRG1-2	+	hsa-miR-6753-3p	+	Upstream:84844	miRNA
chr11	lnc-IGF2-AS-1	+	hsa-miR-483-5p	-	Upstream:6441	miRNA
chr11	lnc-IGF2-AS-1	+	hsa-miR-4686	+	Downstream:25264	miRNA
chr11	lnc-MICAL2-1	+	hsa-miR-6124	+	Downstream:74250	miRNA
chr11	lnc-C11orf55-1	-	hsa-miR-3973	+	Downstream:91462	miRNA
chr11	lnc-SYT8-4	+	hsa-miR-4298	-	Downstream:84565	miRNA
chr11	lnc-CTD-2210P24.4.1-1	+	hsa-miR-7154-5p	-	Upstream:30531	miRNA
chr11	lnc-TCIRG1-2	+	hsa-miR-6753-3p	+	Upstream:76968	miRNA
chr11	lnc-BLID-2	-	hsa-miR-100-5p	-	Upstream:80659	miRNA
chr11	lnc-SPI1-1	-	hsa-miR-4487	+	Downstream:5382	miRNA
chr11	lnc-C11orf35-2	-	hsa-miR-210-3p	-	Intron	miRNA
chr11	lnc-C11orf35-2	-	hsa-miR-210-5p	-	Intron	miRNA
chr11	XLOC_025246	+	hsa-miR-612	+	Upstream:54555	miRNA
chr11	lnc-TMEM135-4	+	hsa-miR-3166	+	Downstream:60725	miRNA
chr11	lnc-C11orf10-3	-	hsa-miR-611	-	Downstream:34835	miRNA
chr11	lnc-ATHL1-1	+	hsa-miR-6743-3p	+	Upstream:77899	miRNA
chr11	lnc-LTBP3-2	-	hsa-miR-612	+	Upstream:54990	miRNA
chr11	lnc-ACP2-2	-	hsa-miR-6745	-	Upstream:91021	miRNA
chr11	lnc-PICALM-2	-	hsa-miR-6755-5p	+	Downstream:84855	miRNA
chr11	lnc-VSTM5-1	-	hsa-miR-1304-5p	-	Upstream:2169	miRNA
chr11	lnc-BLID-1	-	hsa-miR-125b-1-3p	-	Downstream:32368	miRNA
chr11	lnc-AP003068.6.1-2	-	hsa-miR-6879-3p	+	Upstream:64679	miRNA
chr11	lnc-AP003068.6.1-2	-	hsa-miR-6751-3p	-	Downstream:46019	miRNA
chr11	lnc-RAPSN-3	-	hsa-miR-4487	+	Upstream:69290	miRNA
chr11	lnc-KDM2A-3	+	hsa-miR-6860	+	Upstream:56928	miRNA
chr11	lnc-SIPA1-2	+	hsa-miR-4489	+	Upstream:13809	miRNA
chr11	lnc-RP11-168K9.2.1-2	+	hsa-miR-3167	-	Upstream:47071	miRNA
chr11	lnc-CPSF7-1	-	hsa-miR-4488	+	Downstream:57577	miRNA
chr11	lnc-BLID-2	-	hsa-miR-100-5p	-	Upstream:3254	miRNA
chr11	lnc-STX3-2	+	hsa-miR-3162-5p	-	Upstream:21279	miRNA
chr11	lnc-RP11-158I9.5.1-1	-	hsa-miR-4492	+	Downstream:23022	miRNA
chr11	lnc-NADSYN1-1	+	hsa-miR-6754-5p	+	Downstream:21350	miRNA
chr11	lnc-ETS1-1	-	hsa-miR-6090	+	Upstream:93416	miRNA
chr11	lnc-PPP1R14B-1	-	hsa-miR-7155-3p	-	Downstream:92354	miRNA
chr11	lnc-SPI1-1	-	hsa-miR-4487	+	Intron	miRNA
chr11	lnc-RP11-1007G5.2.1-1	+	hsa-miR-6090	+	Upstream:3693	miRNA
chr11	lnc-C11orf89-2	-	hsa-miR-675-3p	-	Intron	miRNA
chr11	lnc-C11orf89-2	-	hsa-miR-675-5p	-	Intron	miRNA
chr11	lnc-UNC93B1-1	-	hsa-miR-7113-5p	+	Downstream:15830	miRNA
chr11	lnc-SHANK2-4	-	hsa-miR-548k	+	Intron	miRNA
chr11	lnc-E2F8-1	-	hsa-miR-4486	+	Downstream:69413	miRNA
chr11	lnc-TPCN2-8	+	hsa-miR-3164	+	Upstream:98964	miRNA
chr11	lnc-RP11-305N23.1.1-1	+	hsa-miR-6756-5p	-	Upstream:68802	miRNA
chr11	lnc-BET1L-4	-	hsa-miR-6743-5p	+	Downstream:28999	miRNA
chr11	lnc-RP11-158I9.5.1-2	-	hsa-miR-4492	+	Upstream:7997	miRNA
chr11	lnc-RP11-158I9.5.1-2	-	hsa-miR-3656	+	Downstream:93421	miRNA
chr11	lnc-FKBP2-1	+	hsa-miR-7155-3p	-	Downstream:93631	miRNA
chr11	lnc-INSC-3	+	hsa-miR-6073	-	Downstream:42237	miRNA
chr11	lnc-MTA2-3	-	hsa-miR-6747-5p	-	Upstream:20971	miRNA
chr11	lnc-MCAM-1	-	hsa-miR-6756-5p	-	Upstream:8182	miRNA
chr11	lnc-RNH1-1	-	hsa-miR-210-3p	-	Downstream:80824	miRNA
chr11	lnc-MRE11A-2	-	hsa-miR-548l	-	Downstream:85572	miRNA
chr11	lnc-CXCR5-2	+	hsa-miR-4492	+	Upstream:20429	miRNA
chr11	lnc-CXCR5-2	+	hsa-miR-3656	+	Downstream:87517	miRNA
chr11	lnc-RP11-712L6.5.1-3	-	hsa-miR-3167	-	Downstream:47724	miRNA
chr11	lnc-ZDHHC5-1	+	hsa-miR-130a-3p	+	Upstream:7945	miRNA
chr11	lnc-CABP4-2	+	hsa-miR-6752-5p	+	Downstream:29936	miRNA
chr11	lnc-SPDYC-1	+	hsa-miR-6751-5p	-	Upstream:81858	miRNA
chr11	lnc-SIPA1-2	+	hsa-miR-4489	+	Upstream:13756	miRNA
chr11	lnc-AP000783.1.1-1	+	hsa-miR-4493	-	Upstream:72936	miRNA
chr11	lnc-C2CD2L-1	+	hsa-miR-3656	+	Upstream:87706	miRNA
chr11	lnc-UBASH3B-2	+	hsa-miR-100-5p	-	Upstream:30192	miRNA
chr11	lnc-PPP1R32-1	+	hsa-miR-4488	+	Downstream:1688	miRNA
chr11	lnc-BLID-4	-	hsa-miR-125b-1-3p	-	Upstream:17342	miRNA
chr11	lnc-BLID-4	-	hsa-let-7a-2-3p	-	Downstream:28552	miRNA
chr11	lnc-ME3-1	-	hsa-miR-6755-3p	+	Upstream:5513	miRNA
chr11	lnc-SOX6-1	-	hsa-miR-6073	-	Downstream:57480	miRNA
chr11	lnc-VSTM5-1	-	hsa-miR-1304-3p	-	Intron	miRNA
chr11	lnc-VSTM5-1	-	hsa-miR-1304-5p	-	Intron	miRNA
chr11	lnc-NUP160-1	-	hsa-miR-3161	+	Downstream:80935	miRNA
chr11	lnc-CTD-2210P24.4.1-1	+	hsa-miR-7154-5p	-	Upstream:30531	miRNA
chr11	lnc-BLID-1	-	hsa-miR-125b-1-3p	-	Intron	miRNA
chr11	lnc-BLID-1	-	hsa-let-7a-2-3p	-	Downstream:46075	miRNA
chr11	lnc-AP003774.4.1-1	+	hsa-miR-1237-3p	+	Upstream:59457	miRNA
chr11	lnc-MS4A4E-1	-	hsa-miR-6503-3p	-	Downstream:25941	miRNA
chr11	lnc-C11orf44-5	+	hsa-miR-8052	+	Upstream:86839	miRNA
chr11	lnc-MRPL23-1	+	hsa-miR-675-3p	-	Downstream:3298	miRNA
chr11	lnc-RP11-168K9.2.1-2	+	hsa-miR-3167	-	Upstream:33257	miRNA
chr11	lnc-AMPD3-1	+	hsa-miR-4485	-	Upstream:80793	miRNA
chr11	lnc-DHCR7-3	-	hsa-miR-6754-5p	+	Downstream:50084	miRNA
chr11	lnc-NUP98-2	-	hsa-miR-4687-5p	+	Downstream:43905	miRNA
chr11	lnc-C11orf55-1	-	hsa-miR-3973	+	Downstream:91441	miRNA
chr11	lnc-AMPD3-1	+	hsa-miR-4485	-	Upstream:32826	miRNA
chr11	lnc-TTC17-1	+	hsa-miR-129-5p	+	Intron	miRNA
chr11	lnc-TTC17-1	+	hsa-miR-129-2-3p	+	Intron	miRNA
chr11	lnc-TTC17-1	+	hsa-miR-670-3p	+	Upstream:19445	miRNA
chr11	lnc-POU2AF1-1	-	hsa-miR-4491	+	Downstream:47792	miRNA
chr11	lnc-ATG16L2-10	+	hsa-miR-139-5p	-	Upstream:93062	miRNA
chr11	lnc-ATG16L2-10	+	hsa-miR-4692	+	Downstream:75000	miRNA
chr11	lnc-MICALCL-6	+	hsa-miR-6124	+	Upstream:32233	miRNA
chr11	lnc-CHRDL2-1	-	hsa-miR-4696	-	Downstream:54431	miRNA
chr11	lnc-ANKK1-2	+	hsa-miR-4301	-	Downstream:80941	miRNA
chr11	lnc-C11orf89-2	-	hsa-miR-675-3p	-	Downstream:300	miRNA
chr11	lnc-AP003774.4.1-1	+	hsa-miR-1237-3p	+	Upstream:51686	miRNA
chr11	lnc-PHOX2A-1	-	hsa-miR-3165	-	Upstream:91026	miRNA
chr11	lnc-ZDHHC5-1	+	hsa-miR-130a-5p	+	Intron	miRNA
chr11	lnc-ZDHHC5-1	+	hsa-miR-130a-3p	+	Intron	miRNA
chr11	lnc-C11orf54-1	+	hsa-miR-1304-3p	-	Downstream:11825	miRNA
chr11	lnc-IGF2-AS-1	+	hsa-miR-483-5p	-	Upstream:6298	miRNA
chr11	lnc-IGF2-AS-1	+	hsa-miR-4686	+	Downstream:24429	miRNA
chr11	lnc-CLMP-6	-	hsa-miR-4493	-	Downstream:12955	miRNA
chr11	lnc-GSTP1-1	+	hsa-miR-6752-3p	+	Upstream:98455	miRNA
chr11	lnc-C11orf85-1	-	hsa-miR-6749-5p	-	Upstream:85495	miRNA
chr11	lnc-C11orf85-1	-	hsa-miR-6879-5p	+	Downstream:27995	miRNA
chr11	lnc-SCYL1-1	+	hsa-miR-612	+	Upstream:61618	miRNA
chr11	lnc-TPCN2-5	+	hsa-miR-3164	+	Upstream:72703	miRNA
chr11	XLOC_025246	+	hsa-miR-612	+	Upstream:54558	miRNA
chr11	lnc-CTSD-1	-	hsa-miR-4298	-	Downstream:87623	miRNA
chr11	lnc-MRE11A-1	-	hsa-miR-548l	-	Upstream:79624	miRNA
chr11	lnc-ZNHIT2-2	-	hsa-miR-6879-3p	+	Upstream:83231	miRNA
chr11	lnc-ZNHIT2-2	-	hsa-miR-6751-3p	-	Downstream:23165	miRNA
chr11	lnc-LDHC-1	+	hsa-miR-3159	+	Upstream:17791	miRNA
chr11	lnc-SHANK2-1	-	hsa-miR-548k	+	Upstream:97083	miRNA
chr11	lnc-GPHA2-1	-	hsa-miR-6749-5p	-	Upstream:35780	miRNA
chr11	lnc-GPHA2-1	-	hsa-miR-6879-5p	+	Downstream:78644	miRNA
chr11	lnc-HRAS-3	-	hsa-miR-210-3p	-	Downstream:7968	miRNA
chr11	lnc-HSD17B12-1	+	hsa-miR-670-5p	+	Downstream:10104	miRNA
chr11	lnc-AKIP1-2	+	hsa-miR-5691	-	Downstream:33065	miRNA
chr11	lnc-ARFGAP2-1	-	hsa-miR-6745	-	Downstream:48813	miRNA
chr11	lnc-ALKBH3-4	+	hsa-miR-129-2-3p	+	Upstream:99208	miRNA
chr11	lnc-GPR152-1	-	hsa-miR-6752-5p	+	Downstream:25141	miRNA
chr11	lnc-E2F8-1	-	hsa-miR-4486	+	Downstream:68084	miRNA
chr11	lnc-MICALCL-4	+	hsa-miR-6124	+	Upstream:52582	miRNA
chr11	lnc-CTD-2210P24.4.1-6	+	hsa-miR-7154-5p	-	Upstream:64673	miRNA
chr11	lnc-C11orf89-2	-	hsa-miR-675-3p	-	Intron	miRNA
chr11	lnc-C11orf89-2	-	hsa-miR-675-5p	-	Intron	miRNA
chr11	lnc-BLID-1	-	hsa-miR-125b-1-3p	-	Downstream:35501	miRNA
chr11	lnc-RP11-1007G5.2.1-4	+	hsa-miR-6090	+	Upstream:42860	miRNA
chr11	lnc-BTG4-2	-	hsa-miR-4491	+	Upstream:66418	miRNA
chr11	lnc-BTG4-2	-	hsa-miR-34b-5p	+	Downstream:94763	miRNA
chr11	lnc-BET1L-1	-	hsa-miR-6743-5p	+	Downstream:74545	miRNA
chr11	lnc-DEAF1-1	-	hsa-miR-210-5p	-	Upstream:75039	miRNA
chr11	lnc-BTG4-3	-	hsa-miR-4491	+	Upstream:48974	miRNA
chr11	lnc-BLID-1	-	hsa-miR-125b-1-3p	-	Downstream:61705	miRNA
chr11	lnc-RP11-688I9.2.1-2	+	hsa-miR-3167	-	Upstream:14419	miRNA
chr11	lnc-RASSF7-1	+	hsa-miR-210-3p	-	Downstream:8005	miRNA
chr11	lnc-FOLR3-1	+	hsa-miR-3165	-	Upstream:42566	miRNA
chr11	lnc-MRGPRF-2	-	hsa-miR-3164	+	Upstream:6809	miRNA
chr11	lnc-SERPING1-2	+	hsa-miR-130a-5p	+	Downstream:92221	miRNA
chr11	lnc-MUC5B-1	+	hsa-miR-6744-3p	+	Upstream:8346	miRNA
chr11	lnc-CLMP-2	-	hsa-miR-4493	-	Downstream:66620	miRNA
chr11	XLOC_025246	+	hsa-miR-612	+	Upstream:54558	miRNA
chr11	lnc-KIAA1377-1	+	hsa-miR-3920	-	Upstream:93240	miRNA
chr11	lnc-C11orf35-2	-	hsa-miR-210-3p	-	Intron	miRNA
chr11	lnc-C11orf35-2	-	hsa-miR-210-5p	-	Intron	miRNA
chr11	lnc-PGR-5	-	hsa-miR-3920	-	Downstream:64256	miRNA
chr11	lnc-ROM1-3	+	hsa-miR-6747-3p	-	Downstream:24992	miRNA
chr11	lnc-TNNT3-4	+	hsa-miR-7847-3p	+	Upstream:93633	miRNA
chr11	lnc-TNNT3-4	+	hsa-miR-675-3p	-	Downstream:18323	miRNA
chr11	lnc-LTBP3-2	-	hsa-miR-612	+	Upstream:54560	miRNA
chr11	lnc-STX3-2	+	hsa-miR-3162-5p	-	Upstream:25264	miRNA
chr11	lnc-F2-1	+	hsa-miR-5582-3p	-	Downstream:50361	miRNA
chr11	lnc-CTD-2210P24.4.1-8	+	hsa-miR-7154-3p	-	Intron	miRNA
chr11	lnc-CTD-2210P24.4.1-8	+	hsa-miR-7154-5p	-	Intron	miRNA
chr11	lnc-C11orf55-5	-	hsa-miR-3973	+	Upstream:9658	miRNA
chr11	lnc-UBASH3B-6	+	hsa-miR-100-5p	-	Upstream:34724	miRNA
chr11	lnc-MADD-4	+	hsa-miR-4487	+	Upstream:13254	miRNA
chr11	lnc-TTC17-1	+	hsa-miR-670-5p	+	Intron	miRNA
chr11	lnc-TTC17-1	+	hsa-miR-670-3p	+	Intron	miRNA
chr11	lnc-TTC17-1	+	hsa-miR-129-5p	+	Downstream:11474	miRNA
chr11	XLOC_025158	+	hsa-miR-6747-3p	-	Downstream:43873	miRNA
chr11	lnc-CTTN-8	+	hsa-miR-548k	+	Upstream:24733	miRNA
chr11	lnc-TPCN2-2	+	hsa-miR-3164	+	Downstream:64739	miRNA
chr11	lnc-C1QTNF5-3	-	hsa-miR-6756-5p	-	Upstream:19467	miRNA
chr11	lnc-C11orf89-2	-	hsa-miR-675-3p	-	Intron	miRNA
chr11	lnc-C11orf89-2	-	hsa-miR-675-5p	-	Intron	miRNA
chr11	lnc-SCT-1	-	hsa-miR-210-5p	-	Upstream:56042	miRNA
chr11	lnc-ATG16L2-6	+	hsa-miR-139-3p	-	Downstream:41836	miRNA
chr11	lnc-TNNI2-2	+	hsa-miR-4298	-	Intron	miRNA
chr11	lnc-TNNI2-2	+	hsa-miR-7847-3p	+	Downstream:15613	miRNA
[truncated: 12,125 more rows]
