# Supplementary material for: Differential transcription profiles of long non-coding RNAs in primary human brain microvascular endothelial cells in response to meningitic Escherichia coli
Source: Sci Rep. 2016 Dec 13;6:38903. doi: 10.1038/srep38903 (PMC5153642; doi:10.1038/srep38903)
Supplement: Supplemental Table 9 [file srep38903-s10.xls]

## Sheet: Sheet1
Differential transcription profiles of long non-coding RNAs in primary human brain microvascular endothelial cells in response to meningitic Escherichia coli Ruicheng Yang, Fei Huang, Jiyang Fu, Beibei Dou, Bojie Xu, Ling Miao, Wentong Liu, Xiaopei Yang, Chen Tan, Huanchun Chen, Xiangru Wang
Supplemental Table 9. LncRNAs prediction targeted by miRNA.
miRNA	LncRNA	Score	Energy	miRNA_start	miRNA_end	LncRNA_start	LncRNA_end	Align_Len	Ratio
>hsa-let-7a-3p	lnc-HABP4-2.1	167	-19.4	2 20	822 842	18	0.7778	0.8333
Query: 3' cuUUCUGUCAUCUAACAUAUc 5'
|||||| |:|||||||
Ref: 5' gaAAGACAAATGGTTGTATAa 3'
miRNA	LncRNA	Score	Energy	miRNA_start	miRNA_end	LncRNA_start	LncRNA_end	Align_Len	Ratio
>hsa-miR-18a-3p	lnc-ACP6-1.6	189	-40.02	2 22	703 725	20	0.85	0.95
Query: 3' ggUCUUCCUCGUGAAUCCCGUCa 5'
||||||||::|| |||||||
Ref: 5' ccAGAAGGAGTGCTGAGGGCAGt 3'
miRNA	LncRNA	Score	Energy	miRNA_start	miRNA_end	LncRNA_start	LncRNA_end	Align_Len	Ratio
>hsa-miR-18a-3p	lnc-C4orf34-1.1	177	-36.1	2 22	329 351	20	0.75	0.9
Query: 3' ggUCUUCCUCGUGAAUCCCGUCa 5'
||||||: ::|| |||||||
Ref: 5' ccAGAAGGGTTGCTGAGGGCAGt 3'
miRNA	LncRNA	Score	Energy	miRNA_start	miRNA_end	LncRNA_start	LncRNA_end	Align_Len	Ratio
>hsa-miR-18a-3p	lnc-RP11-62N21.1.1-11.1	161	-28.79	2 22	31 53	20	0.7	0.75
Query: 3' ggUCUUCCUCGUGAAUCCCGUCa 5'
|||||| : | |||||||
Ref: 5' ccAGAAGGCCTTCAGAGGGCAGc 3'
miRNA	LncRNA	Score	Energy	miRNA_start	miRNA_end	LncRNA_start	LncRNA_end	Align_Len	Ratio
>hsa-miR-18a-3p	lnc-AKR1CL1-1.1	185	-39.09	2 22	154 176	20	0.8	0.95
Query: 3' ggUCUUCCUCGUGAAUCCCGUCa 5'
||||||:|::|| |||||||
Ref: 5' ccAGAAGGGGTGCTGAGGGCAGt 3'
miRNA	LncRNA	Score	Energy	miRNA_start	miRNA_end	LncRNA_start	LncRNA_end	Align_Len	Ratio
>hsa-miR-22-5p	lnc-ANKRD23-3.1	160	-16.36	2 21	122 143	19	0.6842	0.7895
Query: 3' auUUCGAACGGUGACUUCUUGa 5'
|||||| :: |||||||
Ref: 5' taAAGCTTCAGGTGGAAGAACa 3'
miRNA	LncRNA	Score	Energy	miRNA_start	miRNA_end	LncRNA_start	LncRNA_end	Align_Len	Ratio
>hsa-miR-23a-5p	lnc-OR2K2-1.2	192	-41	2 21	568 589	19	0.8947	1
Query: 3' uuUAGGGUAGGGGUCCUUGGGg 5'
|||||||::||||||||||
Ref: 5' aaATCCCATTTCCAGGAACCCt 3'
miRNA	LncRNA	Score	Energy	miRNA_start	miRNA_end	LncRNA_start	LncRNA_end	Align_Len	Ratio
>hsa-miR-101-3p	lnc-AK3-1.1	195	-35.38	2 20	9 29	18	1	1
Query: 3' aaGUCAAUAGUGUCAUGACAu 5'
||||||||||||||||||
Ref: 5' ttCAGTTATCACAGTACTGTa 3'
miRNA	LncRNA	Score	Energy	miRNA_start	miRNA_end	LncRNA_start	LncRNA_end	Align_Len	Ratio
>hsa-miR-103a-3p	lnc-TPRXL-3.1	169	-27	2 22	714 736	20	0.75	0.8
Query: 3' agUAUCGGGACAUGUUACGACGa 5'
|||||| | : ||||||||
Ref: 5' tcATAGCCATAAGAAATGCTGCt 3'
miRNA	LncRNA	Score	Energy	miRNA_start	miRNA_end	LncRNA_start	LncRNA_end	Align_Len	Ratio
>hsa-miR-107	lnc-KIF20B-3.1	205	-44.66	2 22	10 32	20	1	1
Query: 3' acUAUCGGGACAUGUUACGACGa 5'
||||||||||||||||||||
Ref: 5' tgATAGCCCTGTACAATGCTGCt 3'
miRNA	LncRNA	Score	Energy	miRNA_start	miRNA_end	LncRNA_start	LncRNA_end	Align_Len	Ratio
>hsa-miR-16-2-3p	lnc-PDCL2-4.1	172	-20.86	2 21	1974 1995	19	0.7368	0.8947
Query: 3' auUUCGUCGUGUCAUUAUAACc 5'
||||||::: | |||||||
Ref: 5' taAAGCAGTGTTGGAATATTGg 3'
miRNA	LncRNA	Score	Energy	miRNA_start	miRNA_end	LncRNA_start	LncRNA_end	Align_Len	Ratio
>hsa-miR-196a-5p	lnc-EVX1-7.2	192	-35.13	2 21	317 338	19	0.9474	0.9474
Query: 3' ggGUUGUUGUACUUUGAUGGAu 5'
|||||||| ||||||||||
Ref: 5' ccCAACAACAGGAAACTACCTa 3'
miRNA	LncRNA	Score	Energy	miRNA_start	miRNA_end	LncRNA_start	LncRNA_end	Align_Len	Ratio
>hsa-miR-196a-5p	lnc-EVX1-7.3	192	-35.13	2 21	435 456	19	0.9474	0.9474
Query: 3' ggGUUGUUGUACUUUGAUGGAu 5'
|||||||| ||||||||||
Ref: 5' ccCAACAACAGGAAACTACCTa 3'
miRNA	LncRNA	Score	Energy	miRNA_start	miRNA_end	LncRNA_start	LncRNA_end	Align_Len	Ratio
>hsa-miR-129-5p	lnc-STRBP-1.1	175	-28.51	2 20	4401 4421	18	0.7778	0.9444
Query: 3' cgUUCGGGUCUGGCGUUUUUc 5'
|||||| |:::|||||||
Ref: 5' gcAAGCCCTGGTTGCAAAAAa 3'
miRNA	LncRNA	Score	Energy	miRNA_start	miRNA_end	LncRNA_start	LncRNA_end	Align_Len	Ratio
>hsa-miR-129-5p	lnc-STRBP-1.2	175	-28.51	2 20	89 109	18	0.7778	0.9444
Query: 3' cgUUCGGGUCUGGCGUUUUUc 5'
|||||| |:::|||||||
Ref: 5' gcAAGCCCTGGTTGCAAAAAa 3'
miRNA	LncRNA	Score	Energy	miRNA_start	miRNA_end	LncRNA_start	LncRNA_end	Align_Len	Ratio
>hsa-miR-30d-3p	lnc-FAM185A-2.1	168	-26.33	2 21	59 80	19	0.7895	0.7895
Query: 3' cgUCGUUUGUAGACUGACUUUc 5'
|||||| | ||||||||
Ref: 5' gcAGCAAAGAGAAGACTGAAAg 3'
miRNA	LncRNA	Score	Energy	miRNA_start	miRNA_end	LncRNA_start	LncRNA_end	Align_Len	Ratio
>hsa-miR-10b-3p	lnc-KIAA0513-4.1	176	-25.16	2 21	1074 1095	19	0.8421	0.8421
Query: 3' uaAGGGGAUCUUAGCUUAGACa 5'
||||||| || |||||||
Ref: 5' atTCCCCTAAAACAGAATCTGa 3'
miRNA	LncRNA	Score	Energy	miRNA_start	miRNA_end	LncRNA_start	LncRNA_end	Align_Len	Ratio
>hsa-miR-34a-3p	lnc-C9orf170-2.1	164	-29.08	2 21	183 204	19	0.7368	0.7895
Query: 3' ucCCGUCAUAUGAACGACUAAc 5'
|||||| |: |||||||
Ref: 5' agGGCAGTTCATGAGCTGATTg 3'
miRNA	LncRNA	Score	Energy	miRNA_start	miRNA_end	LncRNA_start	LncRNA_end	Align_Len	Ratio
>hsa-miR-181a-2-3p	lnc-RNF149-1.6	176	-29.28	2 21	2391 2412	19	0.7895	0.8947
Query: 3' ccAUGUCAGUUGCCAGUCACCa 5'
||||||: |:| |||||||
Ref: 5' ggTACAGTTTATGCTCAGTGGg 3'
miRNA	LncRNA	Score	Energy	miRNA_start	miRNA_end	LncRNA_start	LncRNA_end	Align_Len	Ratio
>hsa-miR-219-5p	lnc-URM1-1.4	195	-36.02	2 20	667 687	18	1	1
Query: 3' ucUUAACGCAAACCUGUUAGu 5'
||||||||||||||||||
Ref: 5' agAATTGCGTTTGGACAATCa 3'
miRNA	LncRNA	Score	Energy	miRNA_start	miRNA_end	LncRNA_start	LncRNA_end	Align_Len	Ratio
>hsa-miR-30b-3p	lnc-HERPUD2-2.4	176	-25.46	2 21	1973 1994	19	0.7368	0.9474
Query: 3' cuUCAUUUGUAGGUGGAGGGUc 5'
||||||: |:::|||||||
Ref: 5' gaAGTAAATCTTTGCCTCCCAt 3'
miRNA	LncRNA	Score	Energy	miRNA_start	miRNA_end	LncRNA_start	LncRNA_end	Align_Len	Ratio
>hsa-miR-128	lnc-TMPRSS11A-2.3	163	-25.1	2 20	1413 1433	18	0.7778	0.7778
Query: 3' uuUCUCUGGCCAAGUGACACu 5'
|||||| ||||||||
Ref: 5' aaAGAGACAAAGTCACTGTGc 3'
miRNA	LncRNA	Score	Energy	miRNA_start	miRNA_end	LncRNA_start	LncRNA_end	Align_Len	Ratio
>hsa-miR-130a-5p	lnc-CPM-5.1	164	-24.75	2 21	418 439	19	0.7368	0.7895
Query: 3' cgUCUGUCAUCGUGUUACACUu 5'
|||||| |:|||||||
Ref: 5' gcAGACAGCCCAATAATGTGAt 3'
miRNA	LncRNA	Score	Energy	miRNA_start	miRNA_end	LncRNA_start	LncRNA_end	Align_Len	Ratio
>hsa-miR-130a-5p	lnc-CPM-5.2	164	-24.75	2 21	403 424	19	0.7368	0.7895
Query: 3' cgUCUGUCAUCGUGUUACACUu 5'
|||||| |:|||||||
Ref: 5' gcAGACAGCCCAATAATGTGAt 3'
miRNA	LncRNA	Score	Energy	miRNA_start	miRNA_end	LncRNA_start	LncRNA_end	Align_Len	Ratio
>hsa-miR-146a-5p	lnc-DAOA-5.4	176	-25.67	2 21	458 479	19	0.8421	0.8421
Query: 3' uuGGGUACCUUAAGUCAAGAGu 5'
|||||| || ||||||||
Ref: 5' aaCCCATGCCATCCAGTTCTCt 3'
miRNA	LncRNA	Score	Energy	miRNA_start	miRNA_end	LncRNA_start	LncRNA_end	Align_Len	Ratio
>hsa-miR-146a-5p	lnc-DAOA-5.5	176	-25.67	2 21	458 479	19	0.8421	0.8421
Query: 3' uuGGGUACCUUAAGUCAAGAGu 5'
|||||| || ||||||||
Ref: 5' aaCCCATGCCATCCAGTTCTCt 3'
miRNA	LncRNA	Score	Energy	miRNA_start	miRNA_end	LncRNA_start	LncRNA_end	Align_Len	Ratio
>hsa-miR-185-5p	lnc-FAM138A-10.1	140	-16.22	2 9	1990 2011	7	1	1
Query: 3' aguccuugacggaaAGAGAGGu 5'
|||||||
Ref: 5' nnnnnnnnnnaagaTCTCTCCa 3'
miRNA	LncRNA	Score	Energy	miRNA_start	miRNA_end	LncRNA_start	LncRNA_end	Align_Len	Ratio
>hsa-miR-206	lnc-AC099552.4.1-1.1	168	-25.77	2 21	733 754	19	0.7895	0.7895
Query: 3' ggUGUGUGAAGGAAUGUAAGGu 5'
|||||| || |||||||
Ref: 5' ccACACACACACTCACATTCCc 3'
miRNA	LncRNA	Score	Energy	miRNA_start	miRNA_end	LncRNA_start	LncRNA_end	Align_Len	Ratio
>hsa-miR-206	lnc-AC099552.4.1-1.4	168	-25.77	2 21	1200 1221	19	0.7895	0.7895
Query: 3' ggUGUGUGAAGGAAUGUAAGGu 5'
|||||| || |||||||
Ref: 5' ccACACACACACTCACATTCCc 3'
miRNA	LncRNA	Score	Energy	miRNA_start	miRNA_end	LncRNA_start	LncRNA_end	Align_Len	Ratio
>hsa-miR-206	lnc-AC099552.4.1-1.5	168	-25.77	2 21	1238 1259	19	0.7895	0.7895
Query: 3' ggUGUGUGAAGGAAUGUAAGGu 5'
|||||| || |||||||
Ref: 5' ccACACACACACTCACATTCCc 3'
miRNA	LncRNA	Score	Energy	miRNA_start	miRNA_end	LncRNA_start	LncRNA_end	Align_Len	Ratio
>hsa-miR-320a	lnc-PAX6-5.1	176	-33.49	2 21	860 881	19	0.7895	0.8947
Query: 3' agCGGGAGAGUUGGGUCGAAAa 5'
|||||| :|: ||||||||
Ref: 5' tcGCCCTCCTAGGCCAGCTTTc 3'
miRNA	LncRNA	Score	Energy	miRNA_start	miRNA_end	LncRNA_start	LncRNA_end	Align_Len	Ratio
>hsa-miR-200c-3p	lnc-POU5F1B-10.1	177	-24.61	2 22	14290 14312	20	0.8	0.85
Query: 3' agGUAGUAAUGGGCCGUCAUAAu 5'
||||||||: | |||||||
Ref: 5' tcCATCATTATGCACCAGTATTt 3'
miRNA	LncRNA	Score	Energy	miRNA_start	miRNA_end	LncRNA_start	LncRNA_end	Align_Len	Ratio
>hsa-miR-155-5p	lnc-MRPL39-2.2	205	-41.9	2 22	804 826	20	1	1
Query: 3' ugGGGAUAGUGCUAAUCGUAAUu 5'
||||||||||||||||||||
Ref: 5' acCCCTATCACGATTAGCATTAa 3'
miRNA	LncRNA	Score	Energy	miRNA_start	miRNA_end	LncRNA_start	LncRNA_end	Align_Len	Ratio
>hsa-miR-155-3p	lnc-MRPL39-2.2	200	-36.04	2 21	766 787	19	1	1
Query: 3' acAAUUACGAUUAUACAUCCUc 5'
|||||||||||||||||||
Ref: 5' tgTTAATGCTAATATGTAGGAg 3'
miRNA	LncRNA	Score	Energy	miRNA_start	miRNA_end	LncRNA_start	LncRNA_end	Align_Len	Ratio
>hsa-miR-219-2-3p	lnc-URM1-1.4	200	-42.27	2 21	623 644	19	1	1
Query: 3' ugUCUACAGGUCGGUGUUAAGa 5'
|||||||||||||||||||
Ref: 5' acAGATGTCCAGCCACAATTCt 3'
miRNA	LncRNA	Score	Energy	miRNA_start	miRNA_end	LncRNA_start	LncRNA_end	Align_Len	Ratio
>hsa-miR-296-5p	lnc-AC145676.2.1-7.1	140	-16.46	2 9	233 253	7	1	1
Query: 3' uguccuaacucccCCCCGGGa 5'
|||||||
Ref: 5' nnnnnnnnnnnatGGGGCCCc 3'
miRNA	LncRNA	Score	Energy	miRNA_start	miRNA_end	LncRNA_start	LncRNA_end	Align_Len	Ratio
>hsa-miR-296-3p	lnc-RP11-32K4.2.1-6.1	160	-32.67	2 21	5554 5575	19	0.6842	0.7895
Query: 3' ccUCUCGGAGGUGGGUUGGGAg 5'
|||||| : : |||||||
Ref: 5' ggAGAGCCCATTTGCAACCCTc 3'
miRNA	LncRNA	Score	Energy	miRNA_start	miRNA_end	LncRNA_start	LncRNA_end	Align_Len	Ratio
>hsa-miR-296-3p	lnc-RP11-32K4.2.1-6.2	160	-32.67	2 21	1795 1816	19	0.6842	0.7895
Query: 3' ccUCUCGGAGGUGGGUUGGGAg 5'
|||||| : : |||||||
Ref: 5' ggAGAGCCCATTTGCAACCCTc 3'
miRNA	LncRNA	Score	Energy	miRNA_start	miRNA_end	LncRNA_start	LncRNA_end	Align_Len	Ratio
>hsa-miR-362-3p	lnc-DR1-3.1	172	-25	2 21	2162 2183	19	0.7895	0.8421
Query: 3' acUUAGGAACUUAUCCACACAa 5'
||||||| : ||||||||
Ref: 5' tgAATCCTTTGTAAGGTGTGTc 3'
miRNA	LncRNA	Score	Energy	miRNA_start	miRNA_end	LncRNA_start	LncRNA_end	Align_Len	Ratio
>hsa-miR-302c-3p	lnc-AC107021.1-3.2	181	-26.67	2 22	563 585	20	0.85	0.85
Query: 3' ggUGACUUUGUACCUUCGUGAAu 5'
||||||| | | ||||||||
Ref: 5' ccACTGAAAAAGGAAAGCACTTc 3'
miRNA	LncRNA	Score	Energy	miRNA_start	miRNA_end	LncRNA_start	LncRNA_end	Align_Len	Ratio
>hsa-miR-371a-5p	lnc-NLRP12-3.1	190	-41.67	2 19	344 363	17	1	1
Query: 3' ucACGGGGGUGUCAAACUCa 5'
|||||||||||||||||
Ref: 5' agTGCCCCCACAGTTTGAGt 3'
miRNA	LncRNA	Score	Energy	miRNA_start	miRNA_end	LncRNA_start	LncRNA_end	Align_Len	Ratio
>hsa-miR-371a-3p	lnc-NLRP12-3.1	205	-44.44	2 22	305 327	20	1	1
Query: 3' ugUGAGUUUUCUACCGCCGUGAa 5'
||||||||||||||||||||
Ref: 5' acACTCAAAAGATGGCGGCACTt 3'
miRNA	LncRNA	Score	Energy	miRNA_start	miRNA_end	LncRNA_start	LncRNA_end	Align_Len	Ratio
>hsa-miR-372	lnc-NLRP12-3.1	205	-43.63	2 22	217 239	20	1	1
Query: 3' ugCGAGUUUACAGCGUCGUGAAa 5'
||||||||||||||||||||
Ref: 5' acGCTCAAATGTCGCAGCACTTt 3'
miRNA	LncRNA	Score	Energy	miRNA_start	miRNA_end	LncRNA_start	LncRNA_end	Align_Len	Ratio
>hsa-miR-374a-5p	lnc-CCDC90B-2.11	176	-20.56	2 21	1323 1344	19	0.8421	0.8421
Query: 3' guGAAUAGUCCAACAUAAUAUu 5'
|||||| ||||||||||
Ref: 5' caCTTATCCCATTGTATTATAa 3'
miRNA	LncRNA	Score	Energy	miRNA_start	miRNA_end	LncRNA_start	LncRNA_end	Align_Len	Ratio
>hsa-miR-374a-5p	lnc-CCDC90B-2.8	176	-20.56	2 21	1721 1742	19	0.8421	0.8421
Query: 3' guGAAUAGUCCAACAUAAUAUu 5'
|||||| ||||||||||
Ref: 5' caCTTATCCCATTGTATTATAa 3'
miRNA	LncRNA	Score	Energy	miRNA_start	miRNA_end	LncRNA_start	LncRNA_end	Align_Len	Ratio
>hsa-miR-378a-5p	lnc-DSCR6-1.1	172	-30.26	2 21	212 233	19	0.7895	0.8421
Query: 3' ugUGUCCUGGACCUCAGUCCUc 5'
|||||||: ||||||||
Ref: 5' acACAGGACTACAAGTCAGGAa 3'
miRNA	LncRNA	Score	Energy	miRNA_start	miRNA_end	LncRNA_start	LncRNA_end	Align_Len	Ratio
>hsa-miR-378a-3p	lnc-ZNF860-1.1	195	-43.47	2 20	193 213	18	1	1
Query: 3' ggAAGACUGAGGUUCAGGUCa 5'
||||||||||||||||||
Ref: 5' ccTTCTGACTCCAAGTCCAGt 3'
miRNA	LncRNA	Score	Energy	miRNA_start	miRNA_end	LncRNA_start	LncRNA_end	Align_Len	Ratio
>hsa-miR-330-3p	lnc-TMEM131-1.3	157	-21.18	2 22	99 121	20	0.7	0.7
Query: 3' agAGACGUCCGGCACACGAAACg 5'
|||||| | |||||||
Ref: 5' tcTCTGCAAAACACTTGCTTTGa 3'
miRNA	LncRNA	Score	Energy	miRNA_start	miRNA_end	LncRNA_start	LncRNA_end	Align_Len	Ratio
>hsa-miR-324-3p	lnc-TMUB2-2.1	162	-32.36	2 19	36 55	17	0.7647	0.8235
Query: 3' ggUCGUCGUGGACCCCGUCa 5'
|||||| : |||||||
Ref: 5' ccAGCAGCCATGGGGGCAGa 3'
miRNA	LncRNA	Score	Energy	miRNA_start	miRNA_end	LncRNA_start	LncRNA_end	Align_Len	Ratio
>hsa-miR-345-5p	lnc-RP11-152F13.5.1-3.1	176	-29.1	2 21	24 45	19	0.8421	0.8421
Query: 3' cuCGGGACCUGAUCCUCAGUCg 5'
|||||| || | |||||||
Ref: 5' gaGCCCTGAACAAAGAGTCAGg 3'
miRNA	LncRNA	Score	Energy	miRNA_start	miRNA_end	LncRNA_start	LncRNA_end	Align_Len	Ratio
>hsa-miR-345-5p	lnc-RPS17-1.1	176	-29.1	2 21	24 45	19	0.8421	0.8421
Query: 3' cuCGGGACCUGAUCCUCAGUCg 5'
|||||| || | |||||||
Ref: 5' gaGCCCTGAACAAAGAGTCAGg 3'
miRNA	LncRNA	Score	Energy	miRNA_start	miRNA_end	LncRNA_start	LncRNA_end	Align_Len	Ratio
>hsa-miR-345-5p	lnc-RPS17L-1.1	176	-29.1	2 21	24 45	19	0.8421	0.8421
Query: 3' cuCGGGACCUGAUCCUCAGUCg 5'
|||||| || | |||||||
Ref: 5' gaGCCCTGAACAAAGAGTCAGg 3'
miRNA	LncRNA	Score	Energy	miRNA_start	miRNA_end	LncRNA_start	LncRNA_end	Align_Len	Ratio
>hsa-miR-345-5p	lnc-SEC11A-5.1	176	-29.1	2 21	24 45	19	0.8421	0.8421
Query: 3' cuCGGGACCUGAUCCUCAGUCg 5'
|||||| || | |||||||
Ref: 5' gaGCCCTGAACAAAGAGTCAGg 3'
miRNA	LncRNA	Score	Energy	miRNA_start	miRNA_end	LncRNA_start	LncRNA_end	Align_Len	Ratio
>hsa-miR-345-5p	lnc-WDR73-14.1	176	-29.1	2 21	24 45	19	0.8421	0.8421
Query: 3' cuCGGGACCUGAUCCUCAGUCg 5'
|||||| || | |||||||
Ref: 5' gaGCCCTGAACAAAGAGTCAGg 3'
miRNA	LncRNA	Score	Energy	miRNA_start	miRNA_end	LncRNA_start	LncRNA_end	Align_Len	Ratio
>hsa-miR-346	lnc-KRT80-1.2	169	-34.89	2 22	94 116	20	0.75	0.8
Query: 3' ucUCCGUCCGUACGCCCGUCUGu 5'
|||||||: | |||||||
Ref: 5' agAGGCAGGTCAGGAGGCAGACa 3'
miRNA	LncRNA	Score	Energy	miRNA_start	miRNA_end	LncRNA_start	LncRNA_end	Align_Len	Ratio
>hsa-miR-346	lnc-KRT80-1.4	169	-34.89	2 22	95 117	20	0.75	0.8
Query: 3' ucUCCGUCCGUACGCCCGUCUGu 5'
|||||||: | |||||||
Ref: 5' agAGGCAGGTCAGGAGGCAGACa 3'
miRNA	LncRNA	Score	Energy	miRNA_start	miRNA_end	LncRNA_start	LncRNA_end	Align_Len	Ratio
>hsa-miR-346	lnc-KRT80-1.5	169	-34.89	2 22	95 117	20	0.75	0.8
Query: 3' ucUCCGUCCGUACGCCCGUCUGu 5'
|||||||: | |||||||
Ref: 5' agAGGCAGGTCAGGAGGCAGACa 3'
miRNA	LncRNA	Score	Energy	miRNA_start	miRNA_end	LncRNA_start	LncRNA_end	Align_Len	Ratio
>hsa-miR-196b-5p	lnc-EVX1-7.2	200	-42.34	2 21	317 338	19	1	1
Query: 3' ggGUUGUUGUCCUUUGAUGGAu 5'
|||||||||||||||||||
Ref: 5' ccCAACAACAGGAAACTACCTa 3'
miRNA	LncRNA	Score	Energy	miRNA_start	miRNA_end	LncRNA_start	LncRNA_end	Align_Len	Ratio
>hsa-miR-196b-5p	lnc-EVX1-7.3	200	-42.34	2 21	435 456	19	1	1
Query: 3' ggGUUGUUGUCCUUUGAUGGAu 5'
|||||||||||||||||||
Ref: 5' ccCAACAACAGGAAACTACCTa 3'
miRNA	LncRNA	Score	Energy	miRNA_start	miRNA_end	LncRNA_start	LncRNA_end	Align_Len	Ratio
>hsa-miR-196b-3p	lnc-EVX1-7.2	200	-47.83	2 21	282 303	19	1	1
Query: 3' cuUCCGUCACAGCACGACAGCu 5'
|||||||||||||||||||
Ref: 5' gaAGGCAGTGTCGTGCTGTCGa 3'
miRNA	LncRNA	Score	Energy	miRNA_start	miRNA_end	LncRNA_start	LncRNA_end	Align_Len	Ratio
>hsa-miR-196b-3p	lnc-EVX1-7.3	200	-47.83	2 21	400 421	19	1	1
Query: 3' cuUCCGUCACAGCACGACAGCu 5'
|||||||||||||||||||
Ref: 5' gaAGGCAGTGTCGTGCTGTCGa 3'
miRNA	LncRNA	Score	Energy	miRNA_start	miRNA_end	LncRNA_start	LncRNA_end	Align_Len	Ratio
>hsa-miR-422a	lnc-ZNF860-1.1	188	-38.13	2 21	192 213	19	0.8947	0.9474
Query: 3' cgGAAGACUGGGAUUCAGGUCa 5'
||||||||:| ||||||||
Ref: 5' gcCTTCTGACTCCAAGTCCAGt 3'
miRNA	LncRNA	Score	Energy	miRNA_start	miRNA_end	LncRNA_start	LncRNA_end	Align_Len	Ratio
>hsa-miR-451a	lnc-ERAL1-1.1	200	-37.71	2 21	307 328	19	1	1
Query: 3' uuGAGUCAUUACCAUUGCCAAa 5'
|||||||||||||||||||
Ref: 5' aaCTCAGTAATGGTAACGGTTt 3'
miRNA	LncRNA	Score	Energy	miRNA_start	miRNA_end	LncRNA_start	LncRNA_end	Align_Len	Ratio
>hsa-miR-490-5p	lnc-PTN-2.11	190	-45.83	2 19	510 529	17	1	1
Query: 3' ugGGUGGACCUCUAGGUACc 5'
|||||||||||||||||
Ref: 5' acCCACCTGGAGATCCATGg 3'
miRNA	LncRNA	Score	Energy	miRNA_start	miRNA_end	LncRNA_start	LncRNA_end	Align_Len	Ratio
>hsa-miR-490-3p	lnc-PTN-2.11	200	-49.02	2 21	471 492	19	1	1
Query: 3' guCGUACCUCAGGAGGUCCAAc 5'
|||||||||||||||||||
Ref: 5' caGCATGGAGTCCTCCAGGTTg 3'
miRNA	LncRNA	Score	Energy	miRNA_start	miRNA_end	LncRNA_start	LncRNA_end	Align_Len	Ratio
>hsa-miR-519d	lnc-C6orf201-9.4	172	-21.7	2 21	686 707	19	0.7895	0.8421
Query: 3' guGAGAUUUCCCUCCGUGAAAc 5'
||||||:| | |||||||
Ref: 5' caCTCTAAGGACAAGCACTTTc 3'
miRNA	LncRNA	Score	Energy	miRNA_start	miRNA_end	LncRNA_start	LncRNA_end	Align_Len	Ratio
>hsa-miR-501-3p	lnc-GATA3-20.1	172	-25.4	2 21	237 258	19	0.7895	0.8421
Query: 3' ucUUAGGAACGGGCCCACGUAa 5'
||||||| |: |||||||
Ref: 5' agAATCCTTTCTATGGTGCATc 3'
miRNA	LncRNA	Score	Energy	miRNA_start	miRNA_end	LncRNA_start	LncRNA_end	Align_Len	Ratio
>hsa-miR-506-3p	lnc-RAET1L-2.1	163	-21.69	2 20	1089 1109	18	0.7778	0.7778
Query: 3' agAUGAGUCUUCCCACGGAAu 5'
|||||| | |||||||
Ref: 5' tcTACTCACCACTGTGCCTTt 3'
miRNA	LncRNA	Score	Energy	miRNA_start	miRNA_end	LncRNA_start	LncRNA_end	Align_Len	Ratio
>hsa-miR-510	lnc-PPM1H-1.1	168	-27.41	2 21	1249 1270	19	0.7368	0.8421
Query: 3' caCUAACGGUGAGAGGACUCAu 5'
||||||| : : |||||||
Ref: 5' gtGATTGCCTTATGCCTGAGTc 3'
miRNA	LncRNA	Score	Energy	miRNA_start	miRNA_end	LncRNA_start	LncRNA_end	Align_Len	Ratio
>hsa-miR-532-3p	lnc-EFR3B-3.13	152	-25.65	2 21	4005 4026	19	0.6842	0.6842
Query: 3' acGUUCGGAACCCACACCCUCc 5'
|||||| |||||||
Ref: 5' tgCAAGCCCATCTAGTGGGAGc 3'
miRNA	LncRNA	Score	Energy	miRNA_start	miRNA_end	LncRNA_start	LncRNA_end	Align_Len	Ratio
>hsa-miR-532-3p	lnc-EFR3B-3.3	152	-25.65	2 21	4005 4026	19	0.6842	0.6842
Query: 3' acGUUCGGAACCCACACCCUCc 5'
|||||| |||||||
Ref: 5' tgCAAGCCCATCTAGTGGGAGc 3'
miRNA	LncRNA	Score	Energy	miRNA_start	miRNA_end	LncRNA_start	LncRNA_end	Align_Len	Ratio
>hsa-miR-532-3p	lnc-EFR3B-3.4	152	-25.65	2 21	3991 4012	19	0.6842	0.6842
Query: 3' acGUUCGGAACCCACACCCUCc 5'
|||||| |||||||
Ref: 5' tgCAAGCCCATCTAGTGGGAGc 3'
miRNA	LncRNA	Score	Energy	miRNA_start	miRNA_end	LncRNA_start	LncRNA_end	Align_Len	Ratio
>hsa-miR-566	lnc-SRL-2.13	181	-41.09	2 18	599 617	16	0.9375	1
Query: 3' caACCCUAGUGUCCGCGGg 5'
||||||:|||||||||
Ref: 5' gtTGGGATTACAGGCGCCc 3'
miRNA	LncRNA	Score	Energy	miRNA_start	miRNA_end	LncRNA_start	LncRNA_end	Align_Len	Ratio
>hsa-miR-566	lnc-SRL-2.2	181	-41.09	2 18	597 615	16	0.9375	1
Query: 3' caACCCUAGUGUCCGCGGg 5'
||||||:|||||||||
Ref: 5' gtTGGGATTACAGGCGCCc 3'
miRNA	LncRNA	Score	Energy	miRNA_start	miRNA_end	LncRNA_start	LncRNA_end	Align_Len	Ratio
>hsa-miR-566	lnc-SRL-2.4	181	-41.09	2 18	558 576	16	0.9375	1
Query: 3' caACCCUAGUGUCCGCGGg 5'
||||||:|||||||||
Ref: 5' gtTGGGATTACAGGCGCCc 3'
miRNA	LncRNA	Score	Energy	miRNA_start	miRNA_end	LncRNA_start	LncRNA_end	Align_Len	Ratio
>hsa-miR-566	lnc-SRL-2.8	181	-41.09	2 18	455 473	16	0.9375	1
Query: 3' caACCCUAGUGUCCGCGGg 5'
||||||:|||||||||
Ref: 5' gtTGGGATTACAGGCGCCc 3'
miRNA	LncRNA	Score	Energy	miRNA_start	miRNA_end	LncRNA_start	LncRNA_end	Align_Len	Ratio
>hsa-miR-566	lnc-SRL-2.9	181	-41.09	2 18	339 357	16	0.9375	1
Query: 3' caACCCUAGUGUCCGCGGg 5'
||||||:|||||||||
Ref: 5' gtTGGGATTACAGGCGCCc 3'
miRNA	LncRNA	Score	Energy	miRNA_start	miRNA_end	LncRNA_start	LncRNA_end	Align_Len	Ratio
>hsa-miR-570-5p	lnc-MDFIC-1.1	164	-18.53	2 21	900 921	19	0.6842	0.8421
Query: 3' ccCUUUUUGACGUUAAUGGAAa 5'
||||||: :: |||||||
Ref: 5' ggGAAAAATAATGCTTACCTTa 3'
miRNA	LncRNA	Score	Energy	miRNA_start	miRNA_end	LncRNA_start	LncRNA_end	Align_Len	Ratio
>hsa-miR-574-5p	lnc-FOXO6-4.1	189	-37.07	2 22	351 373	20	0.9	0.9
Query: 3' ugUGUGAGUGUGUGUGUGUGAGu 5'
|||||||| | |||||||||
Ref: 5' acACACTCACCCTCACACACTCa 3'
miRNA	LncRNA	Score	Energy	miRNA_start	miRNA_end	LncRNA_start	LncRNA_end	Align_Len	Ratio
>hsa-miR-574-5p	lnc-COL6A3-3.1	189	-36.95	2 22	437 459	20	0.85	0.95
Query: 3' ugUGUGAGUGUGUGUGUGUGAGu 5'
|||||||::||| |||||||
Ref: 5' acACACTCATGCACTCACACTCa 3'
miRNA	LncRNA	Score	Energy	miRNA_start	miRNA_end	LncRNA_start	LncRNA_end	Align_Len	Ratio
>hsa-miR-574-5p	lnc-ETV5-1.1	193	-38.06	2 22	133 155	20	0.9	0.95
Query: 3' ugUGUGAGUGUGUGUGUGUGAGu 5'
|||||| ||:||||||||||
Ref: 5' acACACTCTCATACACACACTCt 3'
miRNA	LncRNA	Score	Energy	miRNA_start	miRNA_end	LncRNA_start	LncRNA_end	Align_Len	Ratio
>hsa-miR-574-5p	lnc-CPEB4-4.1	197	-42.33	2 22	1578 1600	20	0.95	0.95
Query: 3' ugUGUGAGUGUGUGUGUGUGAGu 5'
||||||||||| ||||||||
Ref: 5' acACACTCACACAGACACACTCa 3'
miRNA	LncRNA	Score	Energy	miRNA_start	miRNA_end	LncRNA_start	LncRNA_end	Align_Len	Ratio
>hsa-miR-574-5p	lnc-CPEB4-4.4	197	-42.33	2 22	1223 1245	20	0.95	0.95
Query: 3' ugUGUGAGUGUGUGUGUGUGAGu 5'
||||||||||| ||||||||
Ref: 5' acACACTCACACAGACACACTCa 3'
miRNA	LncRNA	Score	Energy	miRNA_start	miRNA_end	LncRNA_start	LncRNA_end	Align_Len	Ratio
>hsa-miR-574-5p	lnc-CPEB4-4.5	197	-42.33	2 22	1218 1240	20	0.95	0.95
Query: 3' ugUGUGAGUGUGUGUGUGUGAGu 5'
||||||||||| ||||||||
Ref: 5' acACACTCACACAGACACACTCa 3'
miRNA	LncRNA	Score	Energy	miRNA_start	miRNA_end	LncRNA_start	LncRNA_end	Align_Len	Ratio
>hsa-miR-574-5p	lnc-CPEB4-4.6	197	-42.33	2 22	1238 1260	20	0.95	0.95
Query: 3' ugUGUGAGUGUGUGUGUGUGAGu 5'
||||||||||| ||||||||
Ref: 5' acACACTCACACAGACACACTCa 3'
miRNA	LncRNA	Score	Energy	miRNA_start	miRNA_end	LncRNA_start	LncRNA_end	Align_Len	Ratio
>hsa-miR-574-5p	lnc-AC099552.4.1-1.3	189	-36.18	2 22	300 322	20	0.85	0.95
Query: 3' ugUGUGAGUGUGUGUGUGUGAGu 5'
|||||||||::| |||||||
Ref: 5' acACACTCACATGCCCACACTCa 3'
miRNA	LncRNA	Score	Energy	miRNA_start	miRNA_end	LncRNA_start	LncRNA_end	Align_Len	Ratio
>hsa-miR-574-5p	lnc-AC099552.4.1-1.4	189	-36.18	2 22	952 974	20	0.85	0.95
Query: 3' ugUGUGAGUGUGUGUGUGUGAGu 5'
|||||||||::| |||||||
Ref: 5' acACACTCACATGCCCACACTCa 3'
miRNA	LncRNA	Score	Energy	miRNA_start	miRNA_end	LncRNA_start	LncRNA_end	Align_Len	Ratio
>hsa-miR-574-5p	lnc-AC099552.4.1-1.4	189	-36.18	2 22	1043 1065	20	0.85	0.95
Query: 3' ugUGUGAGUGUGUGUGUGUGAGu 5'
|||||||||::| |||||||
Ref: 5' acACACTCACATGCCCACACTCa 3'
miRNA	LncRNA	Score	Energy	miRNA_start	miRNA_end	LncRNA_start	LncRNA_end	Align_Len	Ratio
>hsa-miR-574-5p	lnc-AC099552.4.1-1.5	189	-36.18	2 22	990 1012	20	0.85	0.95
Query: 3' ugUGUGAGUGUGUGUGUGUGAGu 5'
|||||||||::| |||||||
Ref: 5' acACACTCACATGCCCACACTCa 3'
miRNA	LncRNA	Score	Energy	miRNA_start	miRNA_end	LncRNA_start	LncRNA_end	Align_Len	Ratio
>hsa-miR-574-5p	lnc-AC099552.4.1-1.5	189	-36.18	2 22	1081 1103	20	0.85	0.95
Query: 3' ugUGUGAGUGUGUGUGUGUGAGu 5'
|||||||||::| |||||||
Ref: 5' acACACTCACATGCCCACACTCa 3'
miRNA	LncRNA	Score	Energy	miRNA_start	miRNA_end	LncRNA_start	LncRNA_end	Align_Len	Ratio
>hsa-miR-574-3p	lnc-C9orf116-10.1	176	-35.99	2 21	144 165	19	0.7895	0.8947
Query: 3' acACCCACACACGUACUCGCAc 5'
|||||||| ::|||||||
Ref: 5' tgTGGGTGTGCATGTGAGCGTg 3'
miRNA	LncRNA	Score	Energy	miRNA_start	miRNA_end	LncRNA_start	LncRNA_end	Align_Len	Ratio
>hsa-miR-578	lnc-MEX3C-7.1	163	-25.52	2 20	97 117	18	0.7222	0.8333
Query: 3' ugUUAGGAUCUCGUGUUCUUc 5'
||||||: :|||||||
Ref: 5' acAATCCTGCCATACAAGAAg 3'
miRNA	LncRNA	Score	Energy	miRNA_start	miRNA_end	LncRNA_start	LncRNA_end	Align_Len	Ratio
>hsa-miR-595	lnc-AL033381.1-7.1	159	-22.98	2 20	249 269	18	0.7222	0.7778
Query: 3' ucUGUGUGGUGCCGUGUGAAg 5'
|||||| : |||||||
Ref: 5' agACACACACTCACACACTTa 3'
miRNA	LncRNA	Score	Energy	miRNA_start	miRNA_end	LncRNA_start	LncRNA_end	Align_Len	Ratio
>hsa-miR-595	lnc-AL033381.1-7.2	159	-22.98	2 20	235 255	18	0.7222	0.7778
Query: 3' ucUGUGUGGUGCCGUGUGAAg 5'
|||||| : |||||||
Ref: 5' agACACACACTCACACACTTa 3'
miRNA	LncRNA	Score	Energy	miRNA_start	miRNA_end	LncRNA_start	LncRNA_end	Align_Len	Ratio
>hsa-miR-603	lnc-METTL11B-3.1	172	-19.91	2 21	1175 1196	19	0.7895	0.8421
Query: 3' cgUUUUCAUUAACGUCACACAc 5'
|||||| | | :|||||||
Ref: 5' gcAAAAGTTAATATAGTGTGTt 3'
miRNA	LncRNA	Score	Energy	miRNA_start	miRNA_end	LncRNA_start	LncRNA_end	Align_Len	Ratio
>hsa-miR-616-5p	lnc-MEF2A-7.1	180	-27.02	2 21	191 212	19	0.8421	0.8947
Query: 3' uuCAGUGACUUCCCAAAACUCa 5'
|||||||: || |||||||
Ref: 5' aaGTCACTGGTGGATTTTGAGc 3'
miRNA	LncRNA	Score	Energy	miRNA_start	miRNA_end	LncRNA_start	LncRNA_end	Align_Len	Ratio
>hsa-miR-548c-5p	lnc-ARHGAP29-6.1	192	-26.85	2 21	1041 1062	19	0.9474	0.9474
Query: 3' ccGUUUUUGGCGUUAAUGAAAa 5'
||||||| |||||||||||
Ref: 5' ggCAAAAACAGCAATTACTTTt 3'
miRNA	LncRNA	Score	Energy	miRNA_start	miRNA_end	LncRNA_start	LncRNA_end	Align_Len	Ratio
>hsa-miR-548c-5p	lnc-CBLB-8.1	196	-30.16	2 21	408 429	19	0.9474	1
Query: 3' ccGUUUUUGGCGUUAAUGAAAa 5'
|||||||:|||||||||||
Ref: 5' ggCAAAAACTGCAATTACTTTg 3'
miRNA	LncRNA	Score	Energy	miRNA_start	miRNA_end	LncRNA_start	LncRNA_end	Align_Len	Ratio
>hsa-miR-548c-5p	lnc-PTPRG-5.1	184	-26.71	2 21	1016 1037	19	0.8421	0.9474
Query: 3' ccGUUUUUGGCGUUAAUGAAAa 5'
|||||||| :|:|||||||
Ref: 5' ggCAAAAACCATAGTTACTTTt 3'
miRNA	LncRNA	Score	Energy	miRNA_start	miRNA_end	LncRNA_start	LncRNA_end	Align_Len	Ratio
>hsa-miR-548c-5p	lnc-COMMD10-7.1	184	-24.93	2 21	149 170	19	0.8947	0.8947
Query: 3' ccGUUUUUGGCGUUAAUGAAAa 5'
|||||||| |||||||||
Ref: 5' ggCAAAAACCAGAATTACTTTt 3'
miRNA	LncRNA	Score	Energy	miRNA_start	miRNA_end	LncRNA_start	LncRNA_end	Align_Len	Ratio
>hsa-miR-548c-5p	lnc-GPR98-5.2	188	-25.62	2 21	2309 2330	19	0.8947	0.9474
Query: 3' ccGUUUUUGGCGUUAAUGAAAa 5'
|||||||: ||||||||||
Ref: 5' ggCAAAAACTACAATTACTTTt 3'
miRNA	LncRNA	Score	Energy	miRNA_start	miRNA_end	LncRNA_start	LncRNA_end	Align_Len	Ratio
>hsa-miR-548c-5p	lnc-BLACE-1.1	192	-29.6	2 21	1371 1392	19	0.8947	1
Query: 3' ccGUUUUUGGCGUUAAUGAAAa 5'
||||||::|||||||||||
Ref: 5' ggCAAAAATTGCAATTACTTTt 3'
miRNA	LncRNA	Score	Energy	miRNA_start	miRNA_end	LncRNA_start	LncRNA_end	Align_Len	Ratio
>hsa-miR-548c-5p	lnc-ABI1-5.3	192	-27.7	2 21	2365 2386	19	0.9474	0.9474
Query: 3' ccGUUUUUGGCGUUAAUGAAAa 5'
|||||||| ||||||||||
Ref: 5' ggCAAAAACCCCAATTACTTTt 3'
miRNA	LncRNA	Score	Energy	miRNA_start	miRNA_end	LncRNA_start	LncRNA_end	Align_Len	Ratio
>hsa-miR-548c-5p	lnc-MRE11A-4.1	188	-26.5	2 21	3383 3404	19	0.8947	0.9474
Query: 3' ccGUUUUUGGCGUUAAUGAAAa 5'
|||||||| :|||||||||
Ref: 5' ggCAAAAACCATAATTACTTTt 3'
miRNA	LncRNA	Score	Energy	miRNA_start	miRNA_end	LncRNA_start	LncRNA_end	Align_Len	Ratio
>hsa-miR-548c-5p	lnc-SVOP-1.2	196	-31.61	2 21	494 515	19	0.9474	1
Query: 3' ccGUUUUUGGCGUUAAUGAAAa 5'
|||||||:|||||||||||
Ref: 5' ggCAAAAACTGCAATTACTTTt 3'
miRNA	LncRNA	Score	Energy	miRNA_start	miRNA_end	LncRNA_start	LncRNA_end	Align_Len	Ratio
>hsa-miR-548c-5p	lnc-HMGB1-4.1	200	-34.41	2 21	233 254	19	1	1
Query: 3' ccGUUUUUGGCGUUAAUGAAAa 5'
|||||||||||||||||||
Ref: 5' ggCAAAAACCGCAATTACTTTt 3'
miRNA	LncRNA	Score	Energy	miRNA_start	miRNA_end	LncRNA_start	LncRNA_end	Align_Len	Ratio
>hsa-miR-548c-5p	lnc-CCDC43-1.2	200	-34.41	2 21	1896 1917	19	1	1
Query: 3' ccGUUUUUGGCGUUAAUGAAAa 5'
|||||||||||||||||||
Ref: 5' ggCAAAAACCGCAATTACTTTt 3'
miRNA	LncRNA	Score	Energy	miRNA_start	miRNA_end	LncRNA_start	LncRNA_end	Align_Len	Ratio
>hsa-miR-548c-5p	lnc-MMD-6.1	196	-31.61	2 21	2085 2106	19	0.9474	1
Query: 3' ccGUUUUUGGCGUUAAUGAAAa 5'
|||||||:|||||||||||
Ref: 5' ggCAAAAACTGCAATTACTTTt 3'
miRNA	LncRNA	Score	Energy	miRNA_start	miRNA_end	LncRNA_start	LncRNA_end	Align_Len	Ratio
>hsa-miR-548c-5p	lnc-SLC19A1-9.1	196	-31.61	2 21	3720 3741	19	0.9474	1
Query: 3' ccGUUUUUGGCGUUAAUGAAAa 5'
|||||||:|||||||||||
Ref: 5' ggCAAAAACTGCAATTACTTTt 3'
miRNA	LncRNA	Score	Energy	miRNA_start	miRNA_end	LncRNA_start	LncRNA_end	Align_Len	Ratio
>hsa-miR-548c-5p	TCONS_00273588	196	-31.61	2 21	15768 15789	19	0.9474	1
Query: 3' ccGUUUUUGGCGUUAAUGAAAa 5'
|||||||:|||||||||||
Ref: 5' ggCAAAAACTGCAATTACTTTt 3'
miRNA	LncRNA	Score	Energy	miRNA_start	miRNA_end	LncRNA_start	LncRNA_end	Align_Len	Ratio
>hsa-miR-548c-5p	lnc-CRYBB1-2.1	184	-26.12	2 21	755 776	19	0.8421	0.9474
Query: 3' ccGUUUUUGGCGUUAAUGAAAa 5'
|||||||| ::||||||||
Ref: 5' ggCAAAAACCATGATTACTTTt 3'
miRNA	LncRNA	Score	Energy	miRNA_start	miRNA_end	LncRNA_start	LncRNA_end	Align_Len	Ratio
>hsa-miR-548c-5p	lnc-LARGE-9.1	196	-31.61	2 21	407 428	19	0.9474	1
Query: 3' ccGUUUUUGGCGUUAAUGAAAa 5'
|||||||:|||||||||||
Ref: 5' ggCAAAAACTGCAATTACTTTt 3'
miRNA	LncRNA	Score	Energy	miRNA_start	miRNA_end	LncRNA_start	LncRNA_end	Align_Len	Ratio
>hsa-miR-548c-3p	lnc-STC1-5.1	192	-22.18	2 21	3076 3097	19	0.9474	0.9474
Query: 3' cgUUUUCAUUAACUCUAAAAAc 5'
||||||||||| |||||||
Ref: 5' gcAAAAGTAATTGTGATTTTTa 3'
miRNA	LncRNA	Score	Energy	miRNA_start	miRNA_end	LncRNA_start	LncRNA_end	Align_Len	Ratio
>hsa-miR-620	lnc-ASAP2-4.3	166	-16.62	2 19	476 495	17	0.8235	0.8235
Query: 3' uaAAGAUAUAGAUAGAGGUa 5'
|||||| | |||||||
Ref: 5' atTTCTATCTGCATCTCCAa 3'
miRNA	LncRNA	Score	Energy	miRNA_start	miRNA_end	LncRNA_start	LncRNA_end	Align_Len	Ratio
>hsa-miR-625-3p	lnc-NDUFB4-4.1	180	-30.05	2 21	689 710	19	0.8421	0.8947
Query: 3' acUCCCCCUUUCAAGAUAUCAg 5'
||||||:|| | |||||||
Ref: 5' tgAGGGGGGAAATGCTATAGTa 3'
miRNA	LncRNA	Score	Energy	miRNA_start	miRNA_end	LncRNA_start	LncRNA_end	Align_Len	Ratio
>hsa-miR-626	TCONS_00205559	169	-22.06	2 18	1506 1524	16	0.875	0.875
Query: 3' uuCUGUAAAAGUCUGUCGa 5'
||||||| |||||||
Ref: 5' aaGACATTTAGAGACAGCc 3'
miRNA	LncRNA	Score	Energy	miRNA_start	miRNA_end	LncRNA_start	LncRNA_end	Align_Len	Ratio
>hsa-miR-627	lnc-SIGLEC16-4.1	176	-25.12	2 21	983 1004	19	0.8421	0.8421
Query: 3' agGAGAAAAGAAUCUCUGAGUg 5'
|||||| ||| |||||||
Ref: 5' tcCTCTTTCCTTCCAGACTCAa 3'
miRNA	LncRNA	Score	Energy	miRNA_start	miRNA_end	LncRNA_start	LncRNA_end	Align_Len	Ratio
>hsa-miR-631	TCONS_00133802	195	-49.05	2 20	601 621	18	1	1
Query: 3' cgACUCCAGACCCGGUCCAGa 5'
||||||||||||||||||
Ref: 5' gcTGAGGTCTGGGCCAGGTCt 3'
miRNA	LncRNA	Score	Energy	miRNA_start	miRNA_end	LncRNA_start	LncRNA_end	Align_Len	Ratio
>hsa-miR-631	lnc-COMMD4-1.5	195	-49.05	2 20	497 517	18	1	1
Query: 3' cgACUCCAGACCCGGUCCAGa 5'
||||||||||||||||||
Ref: 5' gcTGAGGTCTGGGCCAGGTCt 3'
miRNA	LncRNA	Score	Energy	miRNA_start	miRNA_end	LncRNA_start	LncRNA_end	Align_Len	Ratio
>hsa-miR-637	lnc-RP11-167N24.6.1-4.2	174	-36.09	2 23	311 334	21	0.7143	0.8571
Query: 3' ugCGUCUCGGGCUUUCGGGGGUCa 5'
||||||| :| :: |||||||
Ref: 5' acGCAGAGCATGTGGCCCCCCAGa 3'
miRNA	LncRNA	Score	Energy	miRNA_start	miRNA_end	LncRNA_start	LncRNA_end	Align_Len	Ratio
>hsa-miR-645	lnc-ASAH2B-2.3	169	-25.84	2 18	11960 11978	16	0.875	0.875
Query: 3' agUCGUCAUGGUCGGAUCu 5'
|||||| | |||||||
Ref: 5' tcAGCAGTTCAAGCCTAGc 3'
miRNA	LncRNA	Score	Energy	miRNA_start	miRNA_end	LncRNA_start	LncRNA_end	Align_Len	Ratio
>hsa-miR-646	lnc-ATG5-3.1	169	-30.28	2 18	1172 1190	16	0.875	0.875
Query: 3' cgGAGUCUCCGUCGACGAa 5'
||||||| |||||||
Ref: 5' gcCTCAGAGAAAGCTGCTc 3'
miRNA	LncRNA	Score	Energy	miRNA_start	miRNA_end	LncRNA_start	LncRNA_end	Align_Len	Ratio
>hsa-miR-650	lnc-POM121L1P-5.1	195	-48.46	2 20	1242 1262	18	1	1
Query: 3' caGGACUCUCGCGACGGAGGa 5'
||||||||||||||||||
Ref: 5' gtCCTGAGAGCGCTGCCTCCt 3'
miRNA	LncRNA	Score	Energy	miRNA_start	miRNA_end	LncRNA_start	LncRNA_end	Align_Len	Ratio
>hsa-miR-651	lnc-ASB4-7.1	188	-26.08	2 21	4888 4909	19	0.8947	0.9474
Query: 3' guUUUCAGUUCGAAUAGGAUUu 5'
||||||| |:|||||||||
Ref: 5' caAAAGTCATGTTTATCCTAAt 3'
miRNA	LncRNA	Score	Energy	miRNA_start	miRNA_end	LncRNA_start	LncRNA_end	Align_Len	Ratio
>hsa-miR-548d-5p	lnc-ARHGAP29-6.1	188	-25.08	2 21	1041 1062	19	0.8947	0.9474
Query: 3' ccGUUUUUGGUGUUAAUGAAAa 5'
||||||| :||||||||||
Ref: 5' ggCAAAAACAGCAATTACTTTt 3'
miRNA	LncRNA	Score	Energy	miRNA_start	miRNA_end	LncRNA_start	LncRNA_end	Align_Len	Ratio
>hsa-miR-548d-5p	lnc-CBLB-8.1	192	-26.25	2 21	408 429	19	0.8947	1
Query: 3' ccGUUUUUGGUGUUAAUGAAAa 5'
|||||||::||||||||||
Ref: 5' ggCAAAAACTGCAATTACTTTg 3'
miRNA	LncRNA	Score	Energy	miRNA_start	miRNA_end	LncRNA_start	LncRNA_end	Align_Len	Ratio
>hsa-miR-548d-5p	lnc-PTPRG-5.1	192	-31.08	2 21	1016 1037	19	0.8947	1
Query: 3' ccGUUUUUGGUGUUAAUGAAAa 5'
|||||||||:|:|||||||
Ref: 5' ggCAAAAACCATAGTTACTTTt 3'
miRNA	LncRNA	Score	Energy	miRNA_start	miRNA_end	LncRNA_start	LncRNA_end	Align_Len	Ratio
>hsa-miR-548d-5p	lnc-COMMD10-7.1	192	-28.57	2 21	149 170	19	0.9474	0.9474
Query: 3' ccGUUUUUGGUGUUAAUGAAAa 5'
||||||||| |||||||||
Ref: 5' ggCAAAAACCAGAATTACTTTt 3'
miRNA	LncRNA	Score	Energy	miRNA_start	miRNA_end	LncRNA_start	LncRNA_end	Align_Len	Ratio
>hsa-miR-548d-5p	lnc-GPR98-5.2	196	-30.15	2 21	2309 2330	19	0.9474	1
Query: 3' ccGUUUUUGGUGUUAAUGAAAa 5'
|||||||:|||||||||||
Ref: 5' ggCAAAAACTACAATTACTTTt 3'
miRNA	LncRNA	Score	Energy	miRNA_start	miRNA_end	LncRNA_start	LncRNA_end	Align_Len	Ratio
>hsa-miR-548d-5p	lnc-BLACE-1.1	188	-25.27	2 21	1371 1392	19	0.8421	1
Query: 3' ccGUUUUUGGUGUUAAUGAAAa 5'
||||||:::||||||||||
Ref: 5' ggCAAAAATTGCAATTACTTTt 3'
miRNA	LncRNA	Score	Energy	miRNA_start	miRNA_end	LncRNA_start	LncRNA_end	Align_Len	Ratio
>hsa-miR-548d-5p	lnc-ABI1-5.3	192	-27.7	2 21	2365 2386	19	0.9474	0.9474
Query: 3' ccGUUUUUGGUGUUAAUGAAAa 5'
|||||||| ||||||||||
Ref: 5' ggCAAAAACCCCAATTACTTTt 3'
miRNA	LncRNA	Score	Energy	miRNA_start	miRNA_end	LncRNA_start	LncRNA_end	Align_Len	Ratio
>hsa-miR-548d-5p	lnc-MRE11A-4.1	196	-30.87	2 21	3383 3404	19	0.9474	1
Query: 3' ccGUUUUUGGUGUUAAUGAAAa 5'
|||||||||:|||||||||
Ref: 5' ggCAAAAACCATAATTACTTTt 3'
miRNA	LncRNA	Score	Energy	miRNA_start	miRNA_end	LncRNA_start	LncRNA_end	Align_Len	Ratio
>hsa-miR-548d-5p	lnc-SVOP-1.2	192	-27.7	2 21	494 515	19	0.8947	1
Query: 3' ccGUUUUUGGUGUUAAUGAAAa 5'
|||||||::||||||||||
Ref: 5' ggCAAAAACTGCAATTACTTTt 3'
miRNA	LncRNA	Score	Energy	miRNA_start	miRNA_end	LncRNA_start	LncRNA_end	Align_Len	Ratio
>hsa-miR-548d-5p	lnc-HMGB1-4.1	196	-32.39	2 21	233 254	19	0.9474	1
Query: 3' ccGUUUUUGGUGUUAAUGAAAa 5'
||||||||:||||||||||
Ref: 5' ggCAAAAACCGCAATTACTTTt 3'
miRNA	LncRNA	Score	Energy	miRNA_start	miRNA_end	LncRNA_start	LncRNA_end	Align_Len	Ratio
>hsa-miR-548d-5p	lnc-CCDC43-1.2	196	-32.39	2 21	1896 1917	19	0.9474	1
Query: 3' ccGUUUUUGGUGUUAAUGAAAa 5'
||||||||:||||||||||
Ref: 5' ggCAAAAACCGCAATTACTTTt 3'
miRNA	LncRNA	Score	Energy	miRNA_start	miRNA_end	LncRNA_start	LncRNA_end	Align_Len	Ratio
>hsa-miR-548d-5p	lnc-MMD-6.1	192	-27.7	2 21	2085 2106	19	0.8947	1
Query: 3' ccGUUUUUGGUGUUAAUGAAAa 5'
|||||||::||||||||||
Ref: 5' ggCAAAAACTGCAATTACTTTt 3'
miRNA	LncRNA	Score	Energy	miRNA_start	miRNA_end	LncRNA_start	LncRNA_end	Align_Len	Ratio
>hsa-miR-548d-5p	lnc-SLC19A1-9.1	192	-27.7	2 21	3720 3741	19	0.8947	1
Query: 3' ccGUUUUUGGUGUUAAUGAAAa 5'
|||||||::||||||||||
Ref: 5' ggCAAAAACTGCAATTACTTTt 3'
miRNA	LncRNA	Score	Energy	miRNA_start	miRNA_end	LncRNA_start	LncRNA_end	Align_Len	Ratio
>hsa-miR-548d-5p	TCONS_00273588	192	-27.7	2 21	15768 15789	19	0.8947	1
Query: 3' ccGUUUUUGGUGUUAAUGAAAa 5'
|||||||::||||||||||
Ref: 5' ggCAAAAACTGCAATTACTTTt 3'
miRNA	LncRNA	Score	Energy	miRNA_start	miRNA_end	LncRNA_start	LncRNA_end	Align_Len	Ratio
>hsa-miR-548d-5p	lnc-CRYBB1-2.1	192	-27.99	2 21	755 776	19	0.8947	1
Query: 3' ccGUUUUUGGUGUUAAUGAAAa 5'
|||||||||::||||||||
Ref: 5' ggCAAAAACCATGATTACTTTt 3'
miRNA	LncRNA	Score	Energy	miRNA_start	miRNA_end	LncRNA_start	LncRNA_end	Align_Len	Ratio
>hsa-miR-548d-5p	lnc-LARGE-9.1	192	-27.7	2 21	407 428	19	0.8947	1
Query: 3' ccGUUUUUGGUGUUAAUGAAAa 5'
|||||||::||||||||||
Ref: 5' ggCAAAAACTGCAATTACTTTt 3'
miRNA	LncRNA	Score	Energy	miRNA_start	miRNA_end	LncRNA_start	LncRNA_end	Align_Len	Ratio
>hsa-miR-661	lnc-GRINA-1.1	210	-59.12	2 23	584 607	21	1	1
Query: 3' ugCGCGUCCGGUCUCUGGGUCCGu 5'
|||||||||||||||||||||
Ref: 5' acGCGCAGGCCAGAGACCCAGGCa 3'
miRNA	LncRNA	Score	Energy	miRNA_start	miRNA_end	LncRNA_start	LncRNA_end	Align_Len	Ratio
>hsa-miR-654-3p	lnc-ZSWIM7-6.1	164	-23.27	2 21	623 644	19	0.7368	0.7895
Query: 3' uuCCACUACCAGUCGUCUGUAu 5'
|||||| | : |||||||
Ref: 5' aaGGTGATATTGGCCAGACATa 3'
miRNA	LncRNA	Score	Energy	miRNA_start	miRNA_end	LncRNA_start	LncRNA_end	Align_Len	Ratio
>hsa-miR-421	lnc-C6orf70-8.1	140	-9.63	2 9	128 150	7	1	1
Query: 3' cgcggguuaauuacaGACAACUa 5'
|||||||
Ref: 5' nnnnnnnnnnnnaaaCTGTTGAg 3'
miRNA	LncRNA	Score	Energy	miRNA_start	miRNA_end	LncRNA_start	LncRNA_end	Align_Len	Ratio
>hsa-miR-758-5p	lnc-C8A-6.1	152	-22.83	2 21	485 506	19	0.6842	0.6842
Query: 3' caCACGAGAGACCAGUUGGUAg 5'
|||||| |||||||
Ref: 5' gtGTGCTCAACCCCCAACCATt 3'
miRNA	LncRNA	Score	Energy	miRNA_start	miRNA_end	LncRNA_start	LncRNA_end	Align_Len	Ratio
>hsa-miR-671-5p	lnc-PAPPA-5.1	181	-42.42	2 22	272 294	20	0.8	0.9
Query: 3' gaGGUCGGGGAGGUCCCGAAGGa 5'
||||||:||:| |||||||
Ref: 5' ctCCAGCCTCTTCCAGGCTTCCt 3'
miRNA	LncRNA	Score	Energy	miRNA_start	miRNA_end	LncRNA_start	LncRNA_end	Align_Len	Ratio
>hsa-miR-671-5p	lnc-KLK2-4.3	157	-30.71	2 22	2136 2158	20	0.7	0.7
Query: 3' gaGGUCGGGGAGGUCCCGAAGGa 5'
|||||| | |||||||
Ref: 5' ctCCAGCCAAACGCTGGCTTCCc 3'
miRNA	LncRNA	Score	Energy	miRNA_start	miRNA_end	LncRNA_start	LncRNA_end	Align_Len	Ratio
>hsa-miR-1271-5p	lnc-NOC3L-3.12	172	-25.93	2 21	648 669	19	0.7895	0.8421
Query: 3' acUCACGAACGAUCCACGGUUc 5'
||||||| | : |||||||
Ref: 5' tgAGTGCTTTCAGTGTGCCAAc 3'
miRNA	LncRNA	Score	Energy	miRNA_start	miRNA_end	LncRNA_start	LncRNA_end	Align_Len	Ratio
>hsa-miR-1271-3p	lnc-KLHL31-2.6	188	-38.87	2 21	3604 3625	19	0.8947	0.9474
Query: 3' acGGACCGUGUAUCGUCCGUGa 5'
|||||||:||| |||||||
Ref: 5' tgCCTGGCATATACCAGGCACt 3'
miRNA	LncRNA	Score	Energy	miRNA_start	miRNA_end	LncRNA_start	LncRNA_end	Align_Len	Ratio
>hsa-miR-766-3p	lnc-KIF12-3.1	160	-27.59	2 21	331 352	19	0.7368	0.7368
Query: 3' cgACUCCGACACCCCGACCUCa 5'
|||||| | |||||||
Ref: 5' gcTGAGGCCCAGCCGCTGGAGg 3'
miRNA	LncRNA	Score	Energy	miRNA_start	miRNA_end	LncRNA_start	LncRNA_end	Align_Len	Ratio
>hsa-miR-766-3p	lnc-SLC6A12-3.3	160	-27.59	2 21	4003 4024	19	0.7368	0.7368
Query: 3' cgACUCCGACACCCCGACCUCa 5'
|||||| | |||||||
Ref: 5' gcTGAGGCCCTTTCGCTGGAGg 3'
miRNA	LncRNA	Score	Energy	miRNA_start	miRNA_end	LncRNA_start	LncRNA_end	Align_Len	Ratio
>hsa-miR-766-3p	lnc-SLC6A12-3.4	160	-27.59	2 21	4003 4024	19	0.7368	0.7368
Query: 3' cgACUCCGACACCCCGACCUCa 5'
|||||| | |||||||
Ref: 5' gcTGAGGCCCTTTCGCTGGAGg 3'
miRNA	LncRNA	Score	Energy	miRNA_start	miRNA_end	LncRNA_start	LncRNA_end	Align_Len	Ratio
>hsa-miR-766-3p	lnc-SLC6A12-3.6	160	-27.59	2 21	542 563	19	0.7368	0.7368
Query: 3' cgACUCCGACACCCCGACCUCa 5'
|||||| | |||||||
Ref: 5' gcTGAGGCCCTTTCGCTGGAGg 3'
miRNA	LncRNA	Score	Energy	miRNA_start	miRNA_end	LncRNA_start	LncRNA_end	Align_Len	Ratio
>hsa-miR-766-3p	lnc-C22orf25-1.1	176	-37.24	2 21	234 255	19	0.8421	0.8421
Query: 3' cgACUCCGACACCCCGACCUCa 5'
||||||| |||||||||
Ref: 5' gcTGAGGCTTATGGGCTGGAGc 3'
miRNA	LncRNA	Score	Energy	miRNA_start	miRNA_end	LncRNA_start	LncRNA_end	Align_Len	Ratio
>hsa-miR-378d	TCONS_00277867	174	-28.07	2 19	1104 1123	17	0.8824	0.8824
Query: 3' aaAGACUGAGGUUCAGGUCa 5'
|||||| || |||||||
Ref: 5' ttTCTGACACCCAGTCCAGt 3'
miRNA	LncRNA	Score	Energy	miRNA_start	miRNA_end	LncRNA_start	LncRNA_end	Align_Len	Ratio
>hsa-miR-300	lnc-RGS4-1.1	168	-24.1	2 21	858 879	19	0.7368	0.8421
Query: 3' ucUCUCUCAGACGGGAACAUAu 5'
|||||| | ::|||||||
Ref: 5' agAGAGAGCCCTTTCTTGTATt 3'
miRNA	LncRNA	Score	Energy	miRNA_start	miRNA_end	LncRNA_start	LncRNA_end	Align_Len	Ratio
>hsa-miR-450b-5p	lnc-TM2D3-3.1	192	-28.46	2 21	2823 2844	19	0.9474	0.9474
Query: 3' auAAGUCCUUGUAUAACGUUUu 5'
|||||||||| ||||||||
Ref: 5' taTTCAGGAACACATTGCAAAa 3'
miRNA	LncRNA	Score	Energy	miRNA_start	miRNA_end	LncRNA_start	LncRNA_end	Align_Len	Ratio
>hsa-miR-450b-5p	lnc-TM2D3-3.2	192	-28.46	2 21	162 183	19	0.9474	0.9474
Query: 3' auAAGUCCUUGUAUAACGUUUu 5'
|||||||||| ||||||||
Ref: 5' taTTCAGGAACACATTGCAAAa 3'
miRNA	LncRNA	Score	Energy	miRNA_start	miRNA_end	LncRNA_start	LncRNA_end	Align_Len	Ratio
>hsa-miR-450b-3p	lnc-C2orf70-1.1	168	-25.07	2 21	1956 1977	19	0.7895	0.7895
Query: 3' auACCUACGUUUUACUAGGGUu 5'
|||||| | | |||||||
Ref: 5' taTGGATGGCACAGGATCCCAa 3'
miRNA	LncRNA	Score	Energy	miRNA_start	miRNA_end	LncRNA_start	LncRNA_end	Align_Len	Ratio
>hsa-miR-876-5p	lnc-DCAF8L1-2.3	164	-24.45	2 21	225 246	19	0.7368	0.7895
Query: 3' acCACUAAGUGUUUCUUUAGGu 5'
||||||| :|||||||
Ref: 5' tgGTGATTCTGCTGGAAATCCt 3'
miRNA	LncRNA	Score	Energy	miRNA_start	miRNA_end	LncRNA_start	LncRNA_end	Align_Len	Ratio
>hsa-miR-876-5p	lnc-DCAF8L1-2.4	164	-24.45	2 21	225 246	19	0.7368	0.7895
Query: 3' acCACUAAGUGUUUCUUUAGGu 5'
||||||| :|||||||
Ref: 5' tgGTGATTCTGCTGGAAATCCt 3'
miRNA	LncRNA	Score	Energy	miRNA_start	miRNA_end	LncRNA_start	LncRNA_end	Align_Len	Ratio
>hsa-miR-708-5p	lnc-SLC9A3-2.1	173	-26.92	2 22	151 173	20	0.8	0.8
Query: 3' ggGUCGAUCUAACAUUCGAGGAa 5'
|||||| || ||||||||
Ref: 5' ccCAGCTATCTTCCAAGCTCCTg 3'
miRNA	LncRNA	Score	Energy	miRNA_start	miRNA_end	LncRNA_start	LncRNA_end	Align_Len	Ratio
>hsa-miR-877-3p	lnc-FNBP1L-3.1	171	-31.61	2 20	2140 2160	18	0.8333	0.8333
Query: 3' gaCCCUCCUCCCUCUUCUCCu 5'
||||||| | |||||||
Ref: 5' ctGGGAGGAAAGTGAAGAGGc 3'
miRNA	LncRNA	Score	Energy	miRNA_start	miRNA_end	LncRNA_start	LncRNA_end	Align_Len	Ratio
>hsa-miR-665	lnc-ZMIZ2-1.1	174	-38.1	2 19	321 340	17	0.8235	0.9412
Query: 3' ucCCCGGAGUCGGAGGACCa 5'
||||||:| :|||||||
Ref: 5' agGGGCCTTATTCTCCTGGt 3'
miRNA	LncRNA	Score	Energy	miRNA_start	miRNA_end	LncRNA_start	LncRNA_end	Align_Len	Ratio
>hsa-miR-374b-5p	TCONS_00146521	176	-21.92	2 21	686 707	19	0.8421	0.8421
Query: 3' guGAAUCGUCCAACAUAAUAUa 5'
||||||| |||||||||
Ref: 5' caCTTAGCACAGTGTATTATAa 3'
miRNA	LncRNA	Score	Energy	miRNA_start	miRNA_end	LncRNA_start	LncRNA_end	Align_Len	Ratio
>hsa-miR-760	lnc-C19orf77-1.1	166	-31.69	2 19	259 278	17	0.8235	0.8235
Query: 3' agGGGUGUCUGGGUCUCGGc 5'
||||||| |||||||
Ref: 5' tcCCCACAGTGGCAGAGCCc 3'
miRNA	LncRNA	Score	Energy	miRNA_start	miRNA_end	LncRNA_start	LncRNA_end	Align_Len	Ratio
>hsa-miR-922	lnc-C20orf166-5.1	142	-12.42	2 11	166 188	9	0.8889	0.8889
Query: 3' cugcaucaggauaAGAGACGACg 5'
| |||||||
Ref: 5' nnnnnnnnnngggTGTCTGCTGt 3'
miRNA	LncRNA	Score	Energy	miRNA_start	miRNA_end	LncRNA_start	LncRNA_end	Align_Len	Ratio
>hsa-miR-509-3-5p	lnc-COMMD10-5.1	176	-30.63	2 21	434 455	19	0.8421	0.8421
Query: 3' guACUAACGGUGCAGACGUCAu 5'
|||||||| | |||||||
Ref: 5' caTGATTGCCCAGGCTGCAGTg 3'
miRNA	LncRNA	Score	Energy	miRNA_start	miRNA_end	LncRNA_start	LncRNA_end	Align_Len	Ratio
>hsa-miR-509-3-5p	lnc-COMMD10-5.4	176	-30.63	2 21	431 452	19	0.8421	0.8421
Query: 3' guACUAACGGUGCAGACGUCAu 5'
|||||||| | |||||||
Ref: 5' caTGATTGCCCAGGCTGCAGTg 3'
miRNA	LncRNA	Score	Energy	miRNA_start	miRNA_end	LncRNA_start	LncRNA_end	Align_Len	Ratio
>hsa-miR-939-5p	lnc-RHOT1-1.1	182	-44.87	2 23	634 657	21	0.8095	0.8571
Query: 3' guGGGGGUCUCGGAGUCGAGGGGu 5'
|||||||| | |:|||||||
Ref: 5' caCCCCCAGACGCGCGGCTCCCCt 3'
miRNA	LncRNA	Score	Energy	miRNA_start	miRNA_end	LncRNA_start	LncRNA_end	Align_Len	Ratio
>hsa-miR-942	lnc-ZFC3H1-7.1	172	-30.71	2 21	147 168	19	0.7895	0.8421
Query: 3' guGUACCGGUUUUGUCUCUUCu 5'
||||||:|| |||||||
Ref: 5' caCATGGCTAATCAAGAGAAGa 3'
miRNA	LncRNA	Score	Energy	miRNA_start	miRNA_end	LncRNA_start	LncRNA_end	Align_Len	Ratio
>hsa-miR-297	lnc-UTS2-10.1	175	-25.27	2 20	1149 1169	18	0.8333	0.8889
Query: 3' guACGUGUACGUGUGUAUGUa 5'
|||||| ||:|||||||
Ref: 5' caTGCACACACATACATACAc 3'
miRNA	LncRNA	Score	Energy	miRNA_start	miRNA_end	LncRNA_start	LncRNA_end	Align_Len	Ratio
>hsa-miR-297	lnc-UTS2-10.1	171	-22.87	2 20	587 607	18	0.8333	0.8333
Query: 3' guACGUGUACGUGUGUAUGUa 5'
|||||| | ||||||||
Ref: 5' caTGCACACACTCACATACAc 3'
miRNA	LncRNA	Score	Energy	miRNA_start	miRNA_end	LncRNA_start	LncRNA_end	Align_Len	Ratio
>hsa-miR-297	lnc-UTS2-10.2	175	-25.27	2 20	394 414	18	0.8333	0.8889
Query: 3' guACGUGUACGUGUGUAUGUa 5'
|||||| ||:|||||||
Ref: 5' caTGCACACACATACATACAc 3'
miRNA	LncRNA	Score	Energy	miRNA_start	miRNA_end	LncRNA_start	LncRNA_end	Align_Len	Ratio
>hsa-miR-297	lnc-DUSP26-3.2	167	-21.84	2 20	700 720	18	0.7778	0.8333
Query: 3' guACGUGUACGUGUGUAUGUa 5'
|||||| |:|||||||
Ref: 5' caTGCACACAGATACATACAc 3'
miRNA	LncRNA	Score	Energy	miRNA_start	miRNA_end	LncRNA_start	LncRNA_end	Align_Len	Ratio
>hsa-miR-297	lnc-GNE-1.2	171	-24.76	2 20	1720 1740	18	0.7778	0.8889
Query: 3' guACGUGUACGUGUGUAUGUa 5'
|||||| ::||||||||
Ref: 5' caTGCACAAATGCACATACAt 3'
miRNA	LncRNA	Score	Energy	miRNA_start	miRNA_end	LncRNA_start	LncRNA_end	Align_Len	Ratio
>hsa-miR-297	lnc-B4GALNT4-1.1	187	-29.61	2 20	512 532	18	0.9444	0.9444
Query: 3' guACGUGUACGUGUGUAUGUa 5'
||||||| ||||||||||
Ref: 5' caTGCACATACACACATACAc 3'
miRNA	LncRNA	Score	Energy	miRNA_start	miRNA_end	LncRNA_start	LncRNA_end	Align_Len	Ratio
>hsa-miR-297	lnc-C16orf72-3.1	175	-26.07	2 20	2966 2986	18	0.8333	0.8889
Query: 3' guACGUGUACGUGUGUAUGUa 5'
|||||| :|||||||||
Ref: 5' caTGCACAGTTACACATACAc 3'
miRNA	LncRNA	Score	Energy	miRNA_start	miRNA_end	LncRNA_start	LncRNA_end	Align_Len	Ratio
>hsa-miR-297	lnc-AC010336.1-3.1	187	-29.61	2 20	925 945	18	0.9444	0.9444
Query: 3' guACGUGUACGUGUGUAUGUa 5'
||||||| ||||||||||
Ref: 5' caTGCACATTCACACATACAc 3'
miRNA	LncRNA	Score	Energy	miRNA_start	miRNA_end	LncRNA_start	LncRNA_end	Align_Len	Ratio
>hsa-miR-1184	lnc-TTLL10-3.1	177	-37.97	2 22	9183 9205	20	0.8	0.85
Query: 3' ccUUCGGUAGUUCAGCGACGUCc 5'
|||||| |:|| |||||||
Ref: 5' ggAAGCCAGCGAGGGGCTGCAGg 3'
miRNA	LncRNA	Score	Energy	miRNA_start	miRNA_end	LncRNA_start	LncRNA_end	Align_Len	Ratio
>hsa-miR-1184	lnc-NPHS1-1.1	189	-38.26	2 22	938 960	20	0.85	0.95
Query: 3' ccUUCGGUAGUUCAGCGACGUCc 5'
|||||| ::|||||||||||
Ref: 5' ggAAGCCAATGAGTCGCTGCAGc 3'
miRNA	LncRNA	Score	Energy	miRNA_start	miRNA_end	LncRNA_start	LncRNA_end	Align_Len	Ratio
>hsa-miR-1227-5p	lnc-RAPGEF3-2.2	167	-35.95	2 16	359 375	14	0.9286	0.9286
Query: 3' ggUGGCGGACCGGGGUg 5'
|||||| |||||||
Ref: 5' ccACCGCCGGGCCCCAt 3'
miRNA	LncRNA	Score	Energy	miRNA_start	miRNA_end	LncRNA_start	LncRNA_end	Align_Len	Ratio
>hsa-miR-1233-3p	lnc-AC010336.2-2.1	166	-33.09	2 19	320 339	17	0.8235	0.8235
Query: 3' gaCGCCCUCCUGUCCCGAGu 5'
|||||| ||||||||
Ref: 5' ctGCGGGACTCCAGGGCTCt 3'
miRNA	LncRNA	Score	Energy	miRNA_start	miRNA_end	LncRNA_start	LncRNA_end	Align_Len	Ratio
>hsa-miR-1234-5p	lnc-ARFIP1-5.1	167	-43.85	2 20	69 89	18	0.7778	0.8333
Query: 3' gcCGGGGGGGGGGGGGGGGGg 5'
||||||| :|||||||
Ref: 5' cgGCCCCCCGGGTCCCCCCCg 3'
miRNA	LncRNA	Score	Energy	miRNA_start	miRNA_end	LncRNA_start	LncRNA_end	Align_Len	Ratio
>hsa-miR-1236-3p	lnc-AP3B2-2.1	172	-28.63	2 21	7 28	19	0.7895	0.8421
Query: 3' gaCCUCUCUGUUCCCCUUCUCc 5'
|||||||: | |||||||
Ref: 5' ctGGAGAGATCACTGGAAGAGa 3'
miRNA	LncRNA	Score	Energy	miRNA_start	miRNA_end	LncRNA_start	LncRNA_end	Align_Len	Ratio
>hsa-miR-1236-3p	lnc-GJD3-1.2	180	-32.35	2 21	1438 1459	19	0.8421	0.8947
Query: 3' gaCCUCUCUGUUCCCCUUCUCc 5'
|||||||:|| |||||||
Ref: 5' ctGGAGAGATAAAAGGAAGAGc 3'
miRNA	LncRNA	Score	Energy	miRNA_start	miRNA_end	LncRNA_start	LncRNA_end	Align_Len	Ratio
>hsa-miR-1236-3p	lnc-GJD3-1.3	180	-32.35	2 21	1269 1290	19	0.8421	0.8947
Query: 3' gaCCUCUCUGUUCCCCUUCUCc 5'
|||||||:|| |||||||
Ref: 5' ctGGAGAGATAAAAGGAAGAGc 3'
miRNA	LncRNA	Score	Energy	miRNA_start	miRNA_end	LncRNA_start	LncRNA_end	Align_Len	Ratio
>hsa-miR-1236-3p	lnc-GJD3-1.4	180	-32.35	2 21	1298 1319	19	0.8421	0.8947
Query: 3' gaCCUCUCUGUUCCCCUUCUCc 5'
|||||||:|| |||||||
Ref: 5' ctGGAGAGATAAAAGGAAGAGc 3'
miRNA	LncRNA	Score	Energy	miRNA_start	miRNA_end	LncRNA_start	LncRNA_end	Align_Len	Ratio
>hsa-miR-1238-5p	lnc-SLC12A7-1.1	165	-28.47	2 22	823 845	20	0.75	0.75
Query: 3' guGUGUGACCCCGAGGGUGAGUg 5'
|||||| | ||||||||
Ref: 5' caCACACTAACCCACCCACTCAt 3'
miRNA	LncRNA	Score	Energy	miRNA_start	miRNA_end	LncRNA_start	LncRNA_end	Align_Len	Ratio
>hsa-miR-1238-5p	lnc-SLC12A7-1.1	165	-28.47	2 22	871 893	20	0.75	0.75
Query: 3' guGUGUGACCCCGAGGGUGAGUg 5'
|||||| | ||||||||
Ref: 5' caCACACTAACCCACCCACTCAt 3'
miRNA	LncRNA	Score	Energy	miRNA_start	miRNA_end	LncRNA_start	LncRNA_end	Align_Len	Ratio
>hsa-miR-1238-5p	lnc-SLC12A7-1.1	165	-28.47	2 22	969 991	20	0.75	0.75
Query: 3' guGUGUGACCCCGAGGGUGAGUg 5'
|||||| | ||||||||
Ref: 5' caCACACTAACTCACCCACTCAt 3'
miRNA	LncRNA	Score	Energy	miRNA_start	miRNA_end	LncRNA_start	LncRNA_end	Align_Len	Ratio
>hsa-miR-1238-5p	lnc-SLC12A7-1.1	161	-26.82	2 22	507 529	20	0.7	0.75
Query: 3' guGUGUGACCCCGAGGGUGAGUg 5'
|||||| | :|||||||
Ref: 5' caCACACTAACTCATCCACTCAt 3'
miRNA	LncRNA	Score	Energy	miRNA_start	miRNA_end	LncRNA_start	LncRNA_end	Align_Len	Ratio
>hsa-miR-1238-5p	lnc-SLC12A7-1.10	165	-30.68	2 22	10 32	20	0.75	0.75
Query: 3' guGUGUGACCCCGAGGGUGAGUg 5'
|||||| | ||||||||
Ref: 5' caCACACTAACCCACCCACTCAc 3'
miRNA	LncRNA	Score	Energy	miRNA_start	miRNA_end	LncRNA_start	LncRNA_end	Align_Len	Ratio
>hsa-miR-1238-5p	lnc-SLC12A7-1.10	165	-28.47	2 22	154 176	20	0.75	0.75
Query: 3' guGUGUGACCCCGAGGGUGAGUg 5'
|||||| | ||||||||
Ref: 5' caCACACTAACTCACCCACTCAt 3'
miRNA	LncRNA	Score	Energy	miRNA_start	miRNA_end	LncRNA_start	LncRNA_end	Align_Len	Ratio
>hsa-miR-1238-5p	lnc-SLC12A7-1.10	165	-28.47	2 22	578 600	20	0.75	0.75
Query: 3' guGUGUGACCCCGAGGGUGAGUg 5'
|||||| | ||||||||
Ref: 5' caCACACTAACTCACCCACTCAt 3'
miRNA	LncRNA	Score	Energy	miRNA_start	miRNA_end	LncRNA_start	LncRNA_end	Align_Len	Ratio
>hsa-miR-1238-5p	lnc-SLC12A7-1.10	165	-28.47	2 22	898 920	20	0.75	0.75
Query: 3' guGUGUGACCCCGAGGGUGAGUg 5'
|||||| | ||||||||
Ref: 5' caCACACTAACCCACCCACTCAt 3'
miRNA	LncRNA	Score	Energy	miRNA_start	miRNA_end	LncRNA_start	LncRNA_end	Align_Len	Ratio
>hsa-miR-1238-5p	lnc-SLC12A7-1.10	165	-28.47	2 22	1056 1078	20	0.75	0.75
Query: 3' guGUGUGACCCCGAGGGUGAGUg 5'
|||||| | ||||||||
Ref: 5' caCACACTAACTCACCCACTCAt 3'
miRNA	LncRNA	Score	Energy	miRNA_start	miRNA_end	LncRNA_start	LncRNA_end	Align_Len	Ratio
>hsa-miR-1238-5p	lnc-SLC12A7-1.10	165	-28.5	2 22	1080 1102	20	0.75	0.75
Query: 3' guGUGUGACCCCGAGGGUGAGUg 5'
|||||| | ||||||||
Ref: 5' caCACACTAACTCCCCCACTCAt 3'
miRNA	LncRNA	Score	Energy	miRNA_start	miRNA_end	LncRNA_start	LncRNA_end	Align_Len	Ratio
>hsa-miR-1238-5p	lnc-SLC12A7-1.10	165	-28.47	2 22	1124 1146	20	0.75	0.75
Query: 3' guGUGUGACCCCGAGGGUGAGUg 5'
|||||| | ||||||||
Ref: 5' caCACACTAACTCACCCACTCAt 3'
miRNA	LncRNA	Score	Energy	miRNA_start	miRNA_end	LncRNA_start	LncRNA_end	Align_Len	Ratio
>hsa-miR-1238-5p	lnc-SLC12A7-1.10	165	-31.73	2 22	1491 1513	20	0.75	0.75
Query: 3' guGUGUGACCCCGAGGGUGAGUg 5'
|||||| | ||||||||
Ref: 5' caCACACTAACTCGCCCACTCAc 3'
miRNA	LncRNA	Score	Energy	miRNA_start	miRNA_end	LncRNA_start	LncRNA_end	Align_Len	Ratio
>hsa-miR-1238-5p	lnc-SLC12A7-1.10	165	-29.52	2 22	1721 1743	20	0.75	0.75
Query: 3' guGUGUGACCCCGAGGGUGAGUg 5'
|||||| | ||||||||
Ref: 5' caCACACTAACTCGCCCACTCAt 3'
miRNA	LncRNA	Score	Energy	miRNA_start	miRNA_end	LncRNA_start	LncRNA_end	Align_Len	Ratio
>hsa-miR-1238-5p	lnc-SLC12A7-1.10	161	-29.53	2 22	1833 1855	20	0.7	0.75
Query: 3' guGUGUGACCCCGAGGGUGAGUg 5'
|||||| : ||||||||
Ref: 5' caCACACTAACCTGCCCACTCAt 3'
miRNA	LncRNA	Score	Energy	miRNA_start	miRNA_end	LncRNA_start	LncRNA_end	Align_Len	Ratio
>hsa-miR-1238-5p	lnc-SLC12A7-1.11	165	-28.47	2 22	190 212	20	0.75	0.75
Query: 3' guGUGUGACCCCGAGGGUGAGUg 5'
|||||| | ||||||||
Ref: 5' caCACACTAACTCACCCACTCAt 3'
miRNA	LncRNA	Score	Energy	miRNA_start	miRNA_end	LncRNA_start	LncRNA_end	Align_Len	Ratio
>hsa-miR-1238-5p	lnc-SLC12A7-1.11	165	-28.5	2 22	214 236	20	0.75	0.75
Query: 3' guGUGUGACCCCGAGGGUGAGUg 5'
|||||| | ||||||||
Ref: 5' caCACACTAACTCCCCCACTCAt 3'
miRNA	LncRNA	Score	Energy	miRNA_start	miRNA_end	LncRNA_start	LncRNA_end	Align_Len	Ratio
>hsa-miR-1238-5p	lnc-SLC12A7-1.11	165	-28.47	2 22	258 280	20	0.75	0.75
Query: 3' guGUGUGACCCCGAGGGUGAGUg 5'
|||||| | ||||||||
Ref: 5' caCACACTAACTCACCCACTCAt 3'
miRNA	LncRNA	Score	Energy	miRNA_start	miRNA_end	LncRNA_start	LncRNA_end	Align_Len	Ratio
>hsa-miR-1238-5p	lnc-SLC12A7-1.12	165	-28.47	2 22	164 186	20	0.75	0.75
Query: 3' guGUGUGACCCCGAGGGUGAGUg 5'
|||||| | ||||||||
Ref: 5' caCACACTAACTCACCCACTCAt 3'
miRNA	LncRNA	Score	Energy	miRNA_start	miRNA_end	LncRNA_start	LncRNA_end	Align_Len	Ratio
>hsa-miR-1238-5p	lnc-SLC12A7-1.12	165	-31.73	2 22	531 553	20	0.75	0.75
Query: 3' guGUGUGACCCCGAGGGUGAGUg 5'
|||||| | ||||||||
Ref: 5' caCACACTAACTCGCCCACTCAc 3'
miRNA	LncRNA	Score	Energy	miRNA_start	miRNA_end	LncRNA_start	LncRNA_end	Align_Len	Ratio
>hsa-miR-1238-5p	lnc-SLC12A7-1.12	165	-28.47	2 22	673 695	20	0.75	0.75
Query: 3' guGUGUGACCCCGAGGGUGAGUg 5'
|||||| | ||||||||
Ref: 5' caCACACTAACCCACCCACTCAt 3'
miRNA	LncRNA	Score	Energy	miRNA_start	miRNA_end	LncRNA_start	LncRNA_end	Align_Len	Ratio
>hsa-miR-1238-5p	lnc-SLC12A7-1.12	165	-29.52	2 22	769 791	20	0.75	0.75
Query: 3' guGUGUGACCCCGAGGGUGAGUg 5'
|||||| | ||||||||
Ref: 5' caCACACTAACTCGCCCACTCAt 3'
miRNA	LncRNA	Score	Energy	miRNA_start	miRNA_end	LncRNA_start	LncRNA_end	Align_Len	Ratio
>hsa-miR-1238-5p	lnc-SLC12A7-1.13	165	-28.47	2 22	87 109	20	0.75	0.75
Query: 3' guGUGUGACCCCGAGGGUGAGUg 5'
|||||| | ||||||||
Ref: 5' caCACACTAACTCACCCACTCAt 3'
miRNA	LncRNA	Score	Energy	miRNA_start	miRNA_end	LncRNA_start	LncRNA_end	Align_Len	Ratio
>hsa-miR-1238-5p	lnc-SLC12A7-1.13	165	-28.5	2 22	111 133	20	0.75	0.75
Query: 3' guGUGUGACCCCGAGGGUGAGUg 5'
|||||| | ||||||||
Ref: 5' caCACACTAACTCCCCCACTCAt 3'
miRNA	LncRNA	Score	Energy	miRNA_start	miRNA_end	LncRNA_start	LncRNA_end	Align_Len	Ratio
>hsa-miR-1238-5p	lnc-SLC12A7-1.13	165	-28.47	2 22	155 177	20	0.75	0.75
Query: 3' guGUGUGACCCCGAGGGUGAGUg 5'
|||||| | ||||||||
Ref: 5' caCACACTAACTCACCCACTCAt 3'
miRNA	LncRNA	Score	Energy	miRNA_start	miRNA_end	LncRNA_start	LncRNA_end	Align_Len	Ratio
>hsa-miR-1238-5p	lnc-SLC12A7-1.13	165	-31.73	2 22	522 544	20	0.75	0.75
Query: 3' guGUGUGACCCCGAGGGUGAGUg 5'
|||||| | ||||||||
Ref: 5' caCACACTAACTCGCCCACTCAc 3'
miRNA	LncRNA	Score	Energy	miRNA_start	miRNA_end	LncRNA_start	LncRNA_end	Align_Len	Ratio
>hsa-miR-1238-5p	lnc-SLC12A7-1.13	165	-28.47	2 22	664 686	20	0.75	0.75
Query: 3' guGUGUGACCCCGAGGGUGAGUg 5'
|||||| | ||||||||
Ref: 5' caCACACTAACCCACCCACTCAt 3'
miRNA	LncRNA	Score	Energy	miRNA_start	miRNA_end	LncRNA_start	LncRNA_end	Align_Len	Ratio
>hsa-miR-1238-5p	lnc-SLC12A7-1.13	165	-29.52	2 22	760 782	20	0.75	0.75
Query: 3' guGUGUGACCCCGAGGGUGAGUg 5'
|||||| | ||||||||
Ref: 5' caCACACTAACTCGCCCACTCAt 3'
miRNA	LncRNA	Score	Energy	miRNA_start	miRNA_end	LncRNA_start	LncRNA_end	Align_Len	Ratio
>hsa-miR-1238-5p	lnc-SLC12A7-1.14	165	-28.47	2 22	103 125	20	0.75	0.75
Query: 3' guGUGUGACCCCGAGGGUGAGUg 5'
|||||| | ||||||||
Ref: 5' caCACACTAACTCACCCACTCAt 3'
miRNA	LncRNA	Score	Energy	miRNA_start	miRNA_end	LncRNA_start	LncRNA_end	Align_Len	Ratio
>hsa-miR-1238-5p	lnc-SLC12A7-1.14	165	-28.5	2 22	127 149	20	0.75	0.75
Query: 3' guGUGUGACCCCGAGGGUGAGUg 5'
|||||| | ||||||||
Ref: 5' caCACACTAACTCCCCCACTCAt 3'
miRNA	LncRNA	Score	Energy	miRNA_start	miRNA_end	LncRNA_start	LncRNA_end	Align_Len	Ratio
>hsa-miR-1238-5p	lnc-SLC12A7-1.14	165	-28.47	2 22	171 193	20	0.75	0.75
Query: 3' guGUGUGACCCCGAGGGUGAGUg 5'
|||||| | ||||||||
Ref: 5' caCACACTAACTCACCCACTCAt 3'
miRNA	LncRNA	Score	Energy	miRNA_start	miRNA_end	LncRNA_start	LncRNA_end	Align_Len	Ratio
>hsa-miR-1238-5p	lnc-SLC12A7-1.14	165	-31.73	2 22	538 560	20	0.75	0.75
Query: 3' guGUGUGACCCCGAGGGUGAGUg 5'
|||||| | ||||||||
Ref: 5' caCACACTAACTCGCCCACTCAc 3'
miRNA	LncRNA	Score	Energy	miRNA_start	miRNA_end	LncRNA_start	LncRNA_end	Align_Len	Ratio
>hsa-miR-1238-5p	lnc-SLC12A7-1.14	165	-28.47	2 22	680 702	20	0.75	0.75
Query: 3' guGUGUGACCCCGAGGGUGAGUg 5'
|||||| | ||||||||
Ref: 5' caCACACTAACCCACCCACTCAt 3'
miRNA	LncRNA	Score	Energy	miRNA_start	miRNA_end	LncRNA_start	LncRNA_end	Align_Len	Ratio
>hsa-miR-1238-5p	lnc-SLC12A7-1.14	165	-29.52	2 22	776 798	20	0.75	0.75
Query: 3' guGUGUGACCCCGAGGGUGAGUg 5'
|||||| | ||||||||
Ref: 5' caCACACTAACTCGCCCACTCAt 3'
miRNA	LncRNA	Score	Energy	miRNA_start	miRNA_end	LncRNA_start	LncRNA_end	Align_Len	Ratio
>hsa-miR-1238-5p	lnc-SLC12A7-1.14	165	-29.52	2 22	1084 1106	20	0.75	0.75
Query: 3' guGUGUGACCCCGAGGGUGAGUg 5'
|||||| | ||||||||
Ref: 5' caCACACTAACTCGCCCACTCAt 3'
miRNA	LncRNA	Score	Energy	miRNA_start	miRNA_end	LncRNA_start	LncRNA_end	Align_Len	Ratio
>hsa-miR-1238-5p	lnc-SLC12A7-1.14	161	-29.53	2 22	1196 1218	20	0.7	0.75
Query: 3' guGUGUGACCCCGAGGGUGAGUg 5'
|||||| : ||||||||
Ref: 5' caCACACTAACCTGCCCACTCAt 3'
miRNA	LncRNA	Score	Energy	miRNA_start	miRNA_end	LncRNA_start	LncRNA_end	Align_Len	Ratio
>hsa-miR-1238-5p	lnc-SLC12A7-1.15	165	-29.52	2 22	33 55	20	0.75	0.75
Query: 3' guGUGUGACCCCGAGGGUGAGUg 5'
|||||| | ||||||||
Ref: 5' caCACACTAACTCGCCCACTCAt 3'
miRNA	LncRNA	Score	Energy	miRNA_start	miRNA_end	LncRNA_start	LncRNA_end	Align_Len	Ratio
>hsa-miR-1238-5p	lnc-SLC12A7-1.15	165	-29.52	2 22	341 363	20	0.75	0.75
Query: 3' guGUGUGACCCCGAGGGUGAGUg 5'
|||||| | ||||||||
Ref: 5' caCACACTAACTCGCCCACTCAt 3'
miRNA	LncRNA	Score	Energy	miRNA_start	miRNA_end	LncRNA_start	LncRNA_end	Align_Len	Ratio
>hsa-miR-1238-5p	lnc-SLC12A7-1.15	165	-28.47	2 22	949 971	20	0.75	0.75
Query: 3' guGUGUGACCCCGAGGGUGAGUg 5'
|||||| | ||||||||
Ref: 5' caCACACTAACCCACCCACTCAt 3'
miRNA	LncRNA	Score	Energy	miRNA_start	miRNA_end	LncRNA_start	LncRNA_end	Align_Len	Ratio
>hsa-miR-1238-5p	lnc-SLC12A7-1.15	165	-28.47	2 22	997 1019	20	0.75	0.75
Query: 3' guGUGUGACCCCGAGGGUGAGUg 5'
|||||| | ||||||||
Ref: 5' caCACACTAACCCACCCACTCAt 3'
miRNA	LncRNA	Score	Energy	miRNA_start	miRNA_end	LncRNA_start	LncRNA_end	Align_Len	Ratio
>hsa-miR-1238-5p	lnc-SLC12A7-1.15	161	-29.53	2 22	453 475	20	0.7	0.75
Query: 3' guGUGUGACCCCGAGGGUGAGUg 5'
|||||| : ||||||||
Ref: 5' caCACACTAACCTGCCCACTCAt 3'
miRNA	LncRNA	Score	Energy	miRNA_start	miRNA_end	LncRNA_start	LncRNA_end	Align_Len	Ratio
>hsa-miR-1238-5p	lnc-SLC12A7-1.15	161	-26.82	2 22	633 655	20	0.7	0.75
Query: 3' guGUGUGACCCCGAGGGUGAGUg 5'
|||||| | :|||||||
Ref: 5' caCACACTAACTCATCCACTCAt 3'
miRNA	LncRNA	Score	Energy	miRNA_start	miRNA_end	LncRNA_start	LncRNA_end	Align_Len	Ratio
>hsa-miR-1238-5p	lnc-SLC12A7-1.16	165	-28.47	2 22	213 235	20	0.75	0.75
Query: 3' guGUGUGACCCCGAGGGUGAGUg 5'
|||||| | ||||||||
Ref: 5' caCACACTAACCCACCCACTCAt 3'
miRNA	LncRNA	Score	Energy	miRNA_start	miRNA_end	LncRNA_start	LncRNA_end	Align_Len	Ratio
>hsa-miR-1238-5p	lnc-SLC12A7-1.16	165	-28.47	2 22	261 283	20	0.75	0.75
Query: 3' guGUGUGACCCCGAGGGUGAGUg 5'
|||||| | ||||||||
Ref: 5' caCACACTAACCCACCCACTCAt 3'
miRNA	LncRNA	Score	Energy	miRNA_start	miRNA_end	LncRNA_start	LncRNA_end	Align_Len	Ratio
>hsa-miR-1238-5p	lnc-SLC12A7-1.16	165	-28.47	2 22	359 381	20	0.75	0.75
Query: 3' guGUGUGACCCCGAGGGUGAGUg 5'
|||||| | ||||||||
Ref: 5' caCACACTAACTCACCCACTCAt 3'
miRNA	LncRNA	Score	Energy	miRNA_start	miRNA_end	LncRNA_start	LncRNA_end	Align_Len	Ratio
>hsa-miR-1238-5p	lnc-SLC12A7-1.17	165	-29.52	2 22	100 122	20	0.75	0.75
Query: 3' guGUGUGACCCCGAGGGUGAGUg 5'
|||||| | ||||||||
Ref: 5' caCACACTAACTCGCCCACTCAt 3'
miRNA	LncRNA	Score	Energy	miRNA_start	miRNA_end	LncRNA_start	LncRNA_end	Align_Len	Ratio
>hsa-miR-1238-5p	lnc-SLC12A7-1.17	165	-29.52	2 22	408 430	20	0.75	0.75
Query: 3' guGUGUGACCCCGAGGGUGAGUg 5'
|||||| | ||||||||
Ref: 5' caCACACTAACTCGCCCACTCAt 3'
miRNA	LncRNA	Score	Energy	miRNA_start	miRNA_end	LncRNA_start	LncRNA_end	Align_Len	Ratio
>hsa-miR-1238-5p	lnc-SLC12A7-1.17	165	-28.47	2 22	1016 1038	20	0.75	0.75
Query: 3' guGUGUGACCCCGAGGGUGAGUg 5'
|||||| | ||||||||
Ref: 5' caCACACTAACCCACCCACTCAt 3'
miRNA	LncRNA	Score	Energy	miRNA_start	miRNA_end	LncRNA_start	LncRNA_end	Align_Len	Ratio
>hsa-miR-1238-5p	lnc-SLC12A7-1.17	165	-28.47	2 22	1064 1086	20	0.75	0.75
Query: 3' guGUGUGACCCCGAGGGUGAGUg 5'
|||||| | ||||||||
Ref: 5' caCACACTAACCCACCCACTCAt 3'
miRNA	LncRNA	Score	Energy	miRNA_start	miRNA_end	LncRNA_start	LncRNA_end	Align_Len	Ratio
>hsa-miR-1238-5p	lnc-SLC12A7-1.17	165	-28.47	2 22	1162 1184	20	0.75	0.75
Query: 3' guGUGUGACCCCGAGGGUGAGUg 5'
|||||| | ||||||||
Ref: 5' caCACACTAACTCACCCACTCAt 3'
miRNA	LncRNA	Score	Energy	miRNA_start	miRNA_end	LncRNA_start	LncRNA_end	Align_Len	Ratio
>hsa-miR-1238-5p	lnc-SLC12A7-1.17	161	-29.53	2 22	520 542	20	0.7	0.75
Query: 3' guGUGUGACCCCGAGGGUGAGUg 5'
|||||| : ||||||||
Ref: 5' caCACACTAACCTGCCCACTCAt 3'
miRNA	LncRNA	Score	Energy	miRNA_start	miRNA_end	LncRNA_start	LncRNA_end	Align_Len	Ratio
>hsa-miR-1238-5p	lnc-SLC12A7-1.17	161	-26.82	2 22	700 722	20	0.7	0.75
Query: 3' guGUGUGACCCCGAGGGUGAGUg 5'
|||||| | :|||||||
Ref: 5' caCACACTAACTCATCCACTCAt 3'
miRNA	LncRNA	Score	Energy	miRNA_start	miRNA_end	LncRNA_start	LncRNA_end	Align_Len	Ratio
>hsa-miR-1238-5p	lnc-SLC12A7-1.18	165	-28.47	2 22	127 149	20	0.75	0.75
Query: 3' guGUGUGACCCCGAGGGUGAGUg 5'
|||||| | ||||||||
Ref: 5' caCACACTAACTCACCCACTCAt 3'
miRNA	LncRNA	Score	Energy	miRNA_start	miRNA_end	LncRNA_start	LncRNA_end	Align_Len	Ratio
>hsa-miR-1238-5p	lnc-SLC12A7-1.19	165	-28.47	2 22	222 244	20	0.75	0.75
Query: 3' guGUGUGACCCCGAGGGUGAGUg 5'
|||||| | ||||||||
Ref: 5' caCACACTAACCCACCCACTCAt 3'
miRNA	LncRNA	Score	Energy	miRNA_start	miRNA_end	LncRNA_start	LncRNA_end	Align_Len	Ratio
>hsa-miR-1238-5p	lnc-SLC12A7-1.19	165	-28.47	2 22	961 983	20	0.75	0.75
Query: 3' guGUGUGACCCCGAGGGUGAGUg 5'
|||||| | ||||||||
Ref: 5' caCACACTAACCCACCCACTCAt 3'
miRNA	LncRNA	Score	Energy	miRNA_start	miRNA_end	LncRNA_start	LncRNA_end	Align_Len	Ratio
>hsa-miR-1238-5p	lnc-SLC12A7-1.19	165	-30.68	2 22	1159 1181	20	0.75	0.75
Query: 3' guGUGUGACCCCGAGGGUGAGUg 5'
|||||| | ||||||||
Ref: 5' caCACACTAACCCACCCACTCAc 3'
miRNA	LncRNA	Score	Energy	miRNA_start	miRNA_end	LncRNA_start	LncRNA_end	Align_Len	Ratio
>hsa-miR-1238-5p	lnc-SLC12A7-1.19	165	-29.52	2 22	1463 1485	20	0.75	0.75
Query: 3' guGUGUGACCCCGAGGGUGAGUg 5'
|||||| | ||||||||
Ref: 5' caCACACTAACTCGCCCACTCAt 3'
miRNA	LncRNA	Score	Energy	miRNA_start	miRNA_end	LncRNA_start	LncRNA_end	Align_Len	Ratio
>hsa-miR-1238-5p	lnc-SLC12A7-1.19	165	-29.52	2 22	1815 1837	20	0.75	0.75
Query: 3' guGUGUGACCCCGAGGGUGAGUg 5'
|||||| | ||||||||
Ref: 5' caCACACTAACTCGCCCACTCAt 3'
miRNA	LncRNA	Score	Energy	miRNA_start	miRNA_end	LncRNA_start	LncRNA_end	Align_Len	Ratio
>hsa-miR-1238-5p	lnc-SLC12A7-1.19	165	-28.47	2 22	1861 1883	20	0.75	0.75
Query: 3' guGUGUGACCCCGAGGGUGAGUg 5'
|||||| | ||||||||
Ref: 5' caCACACTAACTCACCCACTCAt 3'
miRNA	LncRNA	Score	Energy	miRNA_start	miRNA_end	LncRNA_start	LncRNA_end	Align_Len	Ratio
>hsa-miR-1238-5p	lnc-SLC12A7-1.2	165	-29.52	2 22	355 377	20	0.75	0.75
Query: 3' guGUGUGACCCCGAGGGUGAGUg 5'
|||||| | ||||||||
Ref: 5' caCACACTAACTCGCCCACTCAt 3'
miRNA	LncRNA	Score	Energy	miRNA_start	miRNA_end	LncRNA_start	LncRNA_end	Align_Len	Ratio
>hsa-miR-1238-5p	lnc-SLC12A7-1.2	165	-28.47	2 22	401 423	20	0.75	0.75
Query: 3' guGUGUGACCCCGAGGGUGAGUg 5'
|||||| | ||||||||
Ref: 5' caCACACTAACTCACCCACTCAt 3'
miRNA	LncRNA	Score	Energy	miRNA_start	miRNA_end	LncRNA_start	LncRNA_end	Align_Len	Ratio
>hsa-miR-1238-5p	lnc-SLC12A7-1.20	165	-29.52	2 22	105 127	20	0.75	0.75
Query: 3' guGUGUGACCCCGAGGGUGAGUg 5'
|||||| | ||||||||
Ref: 5' caCACACTAACTCGCCCACTCAt 3'
miRNA	LncRNA	Score	Energy	miRNA_start	miRNA_end	LncRNA_start	LncRNA_end	Align_Len	Ratio
>hsa-miR-1238-5p	lnc-SLC12A7-1.20	165	-29.52	2 22	457 479	20	0.75	0.75
Query: 3' guGUGUGACCCCGAGGGUGAGUg 5'
|||||| | ||||||||
Ref: 5' caCACACTAACTCGCCCACTCAt 3'
miRNA	LncRNA	Score	Energy	miRNA_start	miRNA_end	LncRNA_start	LncRNA_end	Align_Len	Ratio
>hsa-miR-1238-5p	lnc-SLC12A7-1.20	165	-28.47	2 22	503 525	20	0.75	0.75
Query: 3' guGUGUGACCCCGAGGGUGAGUg 5'
|||||| | ||||||||
Ref: 5' caCACACTAACTCACCCACTCAt 3'
miRNA	LncRNA	Score	Energy	miRNA_start	miRNA_end	LncRNA_start	LncRNA_end	Align_Len	Ratio
>hsa-miR-1238-5p	lnc-SLC12A7-1.3	161	-26.82	2 22	283 305	20	0.7	0.75
Query: 3' guGUGUGACCCCGAGGGUGAGUg 5'
|||||| | :|||||||
Ref: 5' caCACACTAACTCATCCACTCAt 3'
miRNA	LncRNA	Score	Energy	miRNA_start	miRNA_end	LncRNA_start	LncRNA_end	Align_Len	Ratio
>hsa-miR-1238-5p	lnc-SLC12A7-1.4	165	-28.47	2 22	71 93	20	0.75	0.75
Query: 3' guGUGUGACCCCGAGGGUGAGUg 5'
|||||| | ||||||||
Ref: 5' caCACACTAACCCACCCACTCAt 3'
miRNA	LncRNA	Score	Energy	miRNA_start	miRNA_end	LncRNA_start	LncRNA_end	Align_Len	Ratio
>hsa-miR-1238-5p	lnc-SLC12A7-1.4	165	-29.52	2 22	842 864	20	0.75	0.75
Query: 3' guGUGUGACCCCGAGGGUGAGUg 5'
|||||| | ||||||||
Ref: 5' caCACACTAACTCGCCCACTCAt 3'
miRNA	LncRNA	Score	Energy	miRNA_start	miRNA_end	LncRNA_start	LncRNA_end	Align_Len	Ratio
>hsa-miR-1238-5p	lnc-SLC12A7-1.5	165	-28.47	2 22	215 237	20	0.75	0.75
Query: 3' guGUGUGACCCCGAGGGUGAGUg 5'
|||||| | ||||||||
Ref: 5' caCACACTAACTCACCCACTCAt 3'
miRNA	LncRNA	Score	Energy	miRNA_start	miRNA_end	LncRNA_start	LncRNA_end	Align_Len	Ratio
>hsa-miR-1238-5p	lnc-SLC12A7-1.6	165	-28.47	2 22	150 172	20	0.75	0.75
Query: 3' guGUGUGACCCCGAGGGUGAGUg 5'
|||||| | ||||||||
Ref: 5' caCACACTAACTCACCCACTCAt 3'
miRNA	LncRNA	Score	Energy	miRNA_start	miRNA_end	LncRNA_start	LncRNA_end	Align_Len	Ratio
>hsa-miR-1238-5p	lnc-SLC12A7-1.6	165	-28.5	2 22	174 196	20	0.75	0.75
Query: 3' guGUGUGACCCCGAGGGUGAGUg 5'
|||||| | ||||||||
Ref: 5' caCACACTAACTCCCCCACTCAt 3'
miRNA	LncRNA	Score	Energy	miRNA_start	miRNA_end	LncRNA_start	LncRNA_end	Align_Len	Ratio
>hsa-miR-1238-5p	lnc-SLC12A7-1.6	165	-28.47	2 22	218 240	20	0.75	0.75
Query: 3' guGUGUGACCCCGAGGGUGAGUg 5'
|||||| | ||||||||
Ref: 5' caCACACTAACTCACCCACTCAt 3'
miRNA	LncRNA	Score	Energy	miRNA_start	miRNA_end	LncRNA_start	LncRNA_end	Align_Len	Ratio
>hsa-miR-1238-5p	lnc-SLC12A7-1.7	165	-28.47	2 22	83 105	20	0.75	0.75
Query: 3' guGUGUGACCCCGAGGGUGAGUg 5'
|||||| | ||||||||
Ref: 5' caCACACTAACCCACCCACTCAt 3'
miRNA	LncRNA	Score	Energy	miRNA_start	miRNA_end	LncRNA_start	LncRNA_end	Align_Len	Ratio
>hsa-miR-1238-5p	lnc-SLC12A7-1.7	165	-30.68	2 22	281 303	20	0.75	0.75
Query: 3' guGUGUGACCCCGAGGGUGAGUg 5'
|||||| | ||||||||
Ref: 5' caCACACTAACCCACCCACTCAc 3'
miRNA	LncRNA	Score	Energy	miRNA_start	miRNA_end	LncRNA_start	LncRNA_end	Align_Len	Ratio
>hsa-miR-1238-5p	lnc-SLC12A7-1.7	165	-31.73	2 22	435 457	20	0.75	0.75
Query: 3' guGUGUGACCCCGAGGGUGAGUg 5'
|||||| | ||||||||
Ref: 5' caCACACTAACTCGCCCACTCAc 3'
miRNA	LncRNA	Score	Energy	miRNA_start	miRNA_end	LncRNA_start	LncRNA_end	Align_Len	Ratio
>hsa-miR-1238-5p	lnc-SLC12A7-1.8	165	-28.47	2 22	66 88	20	0.75	0.75
Query: 3' guGUGUGACCCCGAGGGUGAGUg 5'
|||||| | ||||||||
Ref: 5' caCACACTAACTCACCCACTCAt 3'
miRNA	LncRNA	Score	Energy	miRNA_start	miRNA_end	LncRNA_start	LncRNA_end	Align_Len	Ratio
>hsa-miR-1207-5p	lnc-BOLA3-4.2	179	-41.42	2 20	2027 2047	18	0.8889	0.8889
Query: 3' ggGGAGGGUCGGAGGGACGGu 5'
||||||| |||||||||
Ref: 5' ccCCTCCCATACTCCCTGCCc 3'
miRNA	LncRNA	Score	Energy	miRNA_start	miRNA_end	LncRNA_start	LncRNA_end	Align_Len	Ratio
>hsa-miR-1207-5p	lnc-LIME1-1.2	187	-47.18	2 20	2185 2205	18	0.9444	0.9444
Query: 3' ggGGAGGGUCGGAGGGACGGu 5'
|||||| |||||||||||
Ref: 5' ccCCTCCCTGCCTCCCTGCCc 3'
miRNA	LncRNA	Score	Energy	miRNA_start	miRNA_end	LncRNA_start	LncRNA_end	Align_Len	Ratio
>hsa-miR-1207-5p	lnc-LIME1-1.6	187	-47.18	2 20	165 185	18	0.9444	0.9444
Query: 3' ggGGAGGGUCGGAGGGACGGu 5'
|||||| |||||||||||
Ref: 5' ccCCTCCCTGCCTCCCTGCCc 3'
miRNA	LncRNA	Score	Energy	miRNA_start	miRNA_end	LncRNA_start	LncRNA_end	Align_Len	Ratio
>hsa-miR-1207-3p	lnc-SNRNP200-1.1	164	-23.29	2 17	238 255	15	0.8667	0.8667
Query: 3' cuUUACUCCCGGUCGACu 5'
|||||| |||||||
Ref: 5' gaAATGAGTCCCAGCTGc 3'
miRNA	LncRNA	Score	Energy	miRNA_start	miRNA_end	LncRNA_start	LncRNA_end	Align_Len	Ratio
>hsa-miR-1207-3p	lnc-SNRNP200-1.2	164	-23.29	2 17	413 430	15	0.8667	0.8667
Query: 3' cuUUACUCCCGGUCGACu 5'
|||||| |||||||
Ref: 5' gaAATGAGTCCCAGCTGc 3'
miRNA	LncRNA	Score	Energy	miRNA_start	miRNA_end	LncRNA_start	LncRNA_end	Align_Len	Ratio
>hsa-miR-1285-5p	lnc-FAM167B-2.1	191	-42.41	2 20	608 628	18	0.9444	1
Query: 3' ggACCCGUUGUUUCACUCUAg 5'
|||||||||:||||||||
Ref: 5' ccTGGGCAACAGAGTGAGATc 3'
miRNA	LncRNA	Score	Energy	miRNA_start	miRNA_end	LncRNA_start	LncRNA_end	Align_Len	Ratio
>hsa-miR-1285-5p	lnc-HHIPL2-6.1	191	-39.72	2 20	500 520	18	0.9444	1
Query: 3' ggACCCGUUGUUUCACUCUAg 5'
|||||||||:||||||||
Ref: 5' ccTGGGCAACAGAGTGAGATt 3'
miRNA	LncRNA	Score	Energy	miRNA_start	miRNA_end	LncRNA_start	LncRNA_end	Align_Len	Ratio
>hsa-miR-1285-5p	lnc-HIAT1-1.1	191	-42.41	2 20	2696 2716	18	0.9444	1
Query: 3' ggACCCGUUGUUUCACUCUAg 5'
|||||||||:||||||||
Ref: 5' ccTGGGCAACAGAGTGAGATc 3'
miRNA	LncRNA	Score	Energy	miRNA_start	miRNA_end	LncRNA_start	LncRNA_end	Align_Len	Ratio
>hsa-miR-1285-5p	lnc-HIAT1-1.2	191	-42.41	2 20	2696 2716	18	0.9444	1
Query: 3' ggACCCGUUGUUUCACUCUAg 5'
|||||||||:||||||||
Ref: 5' ccTGGGCAACAGAGTGAGATc 3'
miRNA	LncRNA	Score	Energy	miRNA_start	miRNA_end	LncRNA_start	LncRNA_end	Align_Len	Ratio
>hsa-miR-1285-5p	lnc-TCEB3-1.1	187	-38.75	2 20	336 356	18	0.9444	0.9444
Query: 3' ggACCCGUUGUUUCACUCUAg 5'
||||||||| ||||||||
Ref: 5' ccTGGGCAACATAGTGAGATc 3'
miRNA	LncRNA	Score	Energy	miRNA_start	miRNA_end	LncRNA_start	LncRNA_end	Align_Len	Ratio
>hsa-miR-1285-5p	lnc-CEP68-1.1	187	-38.75	2 20	1336 1356	18	0.9444	0.9444
Query: 3' ggACCCGUUGUUUCACUCUAg 5'
||||||||| ||||||||
Ref: 5' ccTGGGCAACATAGTGAGATc 3'
miRNA	LncRNA	Score	Energy	miRNA_start	miRNA_end	LncRNA_start	LncRNA_end	Align_Len	Ratio
>hsa-miR-1285-5p	lnc-CEP68-1.2	187	-38.75	2 20	1543 1563	18	0.9444	0.9444
Query: 3' ggACCCGUUGUUUCACUCUAg 5'
||||||||| ||||||||
Ref: 5' ccTGGGCAACATAGTGAGATc 3'
miRNA	LncRNA	Score	Energy	miRNA_start	miRNA_end	LncRNA_start	LncRNA_end	Align_Len	Ratio
>hsa-miR-1285-5p	lnc-TMEM177-3.3	187	-38.75	2 20	510 530	18	0.9444	0.9444
Query: 3' ggACCCGUUGUUUCACUCUAg 5'
||||||||| ||||||||
Ref: 5' ccTGGGCAACATAGTGAGATc 3'
miRNA	LncRNA	Score	Energy	miRNA_start	miRNA_end	LncRNA_start	LncRNA_end	Align_Len	Ratio
>hsa-miR-1285-5p	lnc-UBXN4-10.1	187	-41.58	2 20	325 345	18	0.8889	1
Query: 3' ggACCCGUUGUUUCACUCUAg 5'
|||||||||::|||||||
Ref: 5' ccTGGGCAACAGGGTGAGATc 3'
miRNA	LncRNA	Score	Energy	miRNA_start	miRNA_end	LncRNA_start	LncRNA_end	Align_Len	Ratio
>hsa-miR-1285-5p	lnc-LRRFIP2-1.1	187	-38.75	2 20	1636 1656	18	0.9444	0.9444
Query: 3' ggACCCGUUGUUUCACUCUAg 5'
||||||||| ||||||||
Ref: 5' ccTGGGCAACATAGTGAGATc 3'
miRNA	LncRNA	Score	Energy	miRNA_start	miRNA_end	LncRNA_start	LncRNA_end	Align_Len	Ratio
>hsa-miR-1285-5p	lnc-NDUFAF3-3.1	179	-34.17	2 20	272 292	18	0.8889	0.8889
Query: 3' ggACCCGUUGUUUCACUCUAg 5'
|||||| || ||||||||
Ref: 5' ccTGGGCACCACAGTGAGATc 3'
miRNA	LncRNA	Score	Energy	miRNA_start	miRNA_end	LncRNA_start	LncRNA_end	Align_Len	Ratio
>hsa-miR-1285-5p	lnc-POLR2B-15.1	191	-38.49	2 20	3003 3023	18	0.9444	1
Query: 3' ggACCCGUUGUUUCACUCUAg 5'
|||||||||:||||||||
Ref: 5' ccTGGGCAACAGAGTGAGATg 3'
miRNA	LncRNA	Score	Energy	miRNA_start	miRNA_end	LncRNA_start	LncRNA_end	Align_Len	Ratio
>hsa-miR-1285-5p	lnc-QDPR-2.1	179	-34.46	2 20	266 286	18	0.8889	0.8889
Query: 3' ggACCCGUUGUUUCACUCUAg 5'
||||||| | ||||||||
Ref: 5' ccTGGGCAAGATAGTGAGATc 3'
miRNA	LncRNA	Score	Energy	miRNA_start	miRNA_end	LncRNA_start	LncRNA_end	Align_Len	Ratio
>hsa-miR-1285-5p	lnc-LARP1-2.1	183	-37.58	2 20	1595 1615	18	0.8889	0.9444
Query: 3' ggACCCGUUGUUUCACUCUAg 5'
||||||||| :|||||||
Ref: 5' ccTGGGCAACATGGTGAGATc 3'
miRNA	LncRNA	Score	Energy	miRNA_start	miRNA_end	LncRNA_start	LncRNA_end	Align_Len	Ratio
>hsa-miR-1285-5p	lnc-RGMB-5.1	179	-35.59	2 20	497 517	18	0.8333	0.9444
Query: 3' ggACCCGUUGUUUCACUCUAg 5'
|||||||:| :|||||||
Ref: 5' ccTGGGCAATATGGTGAGATc 3'
miRNA	LncRNA	Score	Energy	miRNA_start	miRNA_end	LncRNA_start	LncRNA_end	Align_Len	Ratio
>hsa-miR-1285-5p	lnc-AIG1-8.1	187	-35.63	2 20	360 380	18	0.9444	0.9444
Query: 3' ggACCCGUUGUUUCACUCUAg 5'
||||||||| ||||||||
Ref: 5' ccTGGGCAACATAGTGAGATa 3'
miRNA	LncRNA	Score	Energy	miRNA_start	miRNA_end	LncRNA_start	LncRNA_end	Align_Len	Ratio
>hsa-miR-1285-5p	lnc-AL033381.1-2.1	187	-38.75	2 20	2107 2127	18	0.9444	0.9444
Query: 3' ggACCCGUUGUUUCACUCUAg 5'
||||||||| ||||||||
Ref: 5' ccTGGGCAACATAGTGAGATc 3'
miRNA	LncRNA	Score	Energy	miRNA_start	miRNA_end	LncRNA_start	LncRNA_end	Align_Len	Ratio
>hsa-miR-1285-5p	lnc-PSMG4-12.1	191	-39.72	2 20	414 434	18	0.9444	1
Query: 3' ggACCCGUUGUUUCACUCUAg 5'
|||||||||:||||||||
Ref: 5' ccTGGGCAACAGAGTGAGATt 3'
miRNA	LncRNA	Score	Energy	miRNA_start	miRNA_end	LncRNA_start	LncRNA_end	Align_Len	Ratio
>hsa-miR-1285-5p	lnc-WDR27-1.1	183	-38.07	2 20	4285 4305	18	0.8889	0.9444
Query: 3' ggACCCGUUGUUUCACUCUAg 5'
|||||||||: |||||||
Ref: 5' ccTGGGCAACAGCGTGAGATc 3'
miRNA	LncRNA	Score	Energy	miRNA_start	miRNA_end	LncRNA_start	LncRNA_end	Align_Len	Ratio
>hsa-miR-1285-5p	lnc-WDR27-1.2	183	-38.07	2 20	4109 4129	18	0.8889	0.9444
Query: 3' ggACCCGUUGUUUCACUCUAg 5'
|||||||||: |||||||
Ref: 5' ccTGGGCAACAGCGTGAGATc 3'
miRNA	LncRNA	Score	Energy	miRNA_start	miRNA_end	LncRNA_start	LncRNA_end	Align_Len	Ratio
>hsa-miR-1285-5p	lnc-FOXK1-1.1	191	-39.72	2 20	1319 1339	18	0.9444	1
Query: 3' ggACCCGUUGUUUCACUCUAg 5'
|||||||||:||||||||
Ref: 5' ccTGGGCAACAGAGTGAGATt 3'
miRNA	LncRNA	Score	Energy	miRNA_start	miRNA_end	LncRNA_start	LncRNA_end	Align_Len	Ratio
>hsa-miR-1285-5p	lnc-GGCT-1.39	187	-37.73	2 20	8079 8099	18	0.8889	1
Query: 3' ggACCCGUUGUUUCACUCUAg 5'
|||||||:|:||||||||
Ref: 5' ccTGGGCAATAGAGTGAGATt 3'
miRNA	LncRNA	Score	Energy	miRNA_start	miRNA_end	LncRNA_start	LncRNA_end	Align_Len	Ratio
>hsa-miR-1285-5p	lnc-LAT2-1.1	195	-42.27	2 20	494 514	18	1	1
Query: 3' ggACCCGUUGUUUCACUCUAg 5'
||||||||||||||||||
Ref: 5' ccTGGGCAACAAAGTGAGATc 3'
miRNA	LncRNA	Score	Energy	miRNA_start	miRNA_end	LncRNA_start	LncRNA_end	Align_Len	Ratio
>hsa-miR-1285-5p	lnc-LAT2-1.2	195	-42.27	2 20	449 469	18	1	1
Query: 3' ggACCCGUUGUUUCACUCUAg 5'
||||||||||||||||||
Ref: 5' ccTGGGCAACAAAGTGAGATc 3'
miRNA	LncRNA	Score	Energy	miRNA_start	miRNA_end	LncRNA_start	LncRNA_end	Align_Len	Ratio
>hsa-miR-1285-5p	lnc-LAT2-1.3	195	-42.27	2 20	591 611	18	1	1
Query: 3' ggACCCGUUGUUUCACUCUAg 5'
||||||||||||||||||
Ref: 5' ccTGGGCAACAAAGTGAGATc 3'
miRNA	LncRNA	Score	Energy	miRNA_start	miRNA_end	LncRNA_start	LncRNA_end	Align_Len	Ratio
>hsa-miR-1285-5p	lnc-VKORC1L1-2.1	187	-38.75	2 20	2831 2851	18	0.9444	0.9444
Query: 3' ggACCCGUUGUUUCACUCUAg 5'
||||||||| ||||||||
Ref: 5' ccTGGGCAACATAGTGAGATc 3'
miRNA	LncRNA	Score	Energy	miRNA_start	miRNA_end	LncRNA_start	LncRNA_end	Align_Len	Ratio
>hsa-miR-1285-5p	lnc-ARC-2.1	187	-38.55	2 20	254 274	18	0.9444	0.9444
Query: 3' ggACCCGUUGUUUCACUCUAg 5'
||||||||| ||||||||
Ref: 5' ccTGGGCAACACAGTGAGATc 3'
miRNA	LncRNA	Score	Energy	miRNA_start	miRNA_end	LncRNA_start	LncRNA_end	Align_Len	Ratio
>hsa-miR-1285-5p	lnc-MYC-6.1	195	-39.58	2 20	129 149	18	1	1
Query: 3' ggACCCGUUGUUUCACUCUAg 5'
||||||||||||||||||
Ref: 5' ccTGGGCAACAAAGTGAGATt 3'
miRNA	LncRNA	Score	Energy	miRNA_start	miRNA_end	LncRNA_start	LncRNA_end	Align_Len	Ratio
>hsa-miR-1285-5p	lnc-RPS20-1.1	179	-35.74	2 20	267 287	18	0.8333	0.9444
Query: 3' ggACCCGUUGUUUCACUCUAg 5'
|||||||:: ||||||||
Ref: 5' ccTGGGCAATGTAGTGAGATc 3'
miRNA	LncRNA	Score	Energy	miRNA_start	miRNA_end	LncRNA_start	LncRNA_end	Align_Len	Ratio
>hsa-miR-1285-5p	lnc-CA9-2.1	187	-38.55	2 20	241 261	18	0.9444	0.9444
Query: 3' ggACCCGUUGUUUCACUCUAg 5'
||||||||| ||||||||
Ref: 5' ccTGGGCAACACAGTGAGATc 3'
miRNA	LncRNA	Score	Energy	miRNA_start	miRNA_end	LncRNA_start	LncRNA_end	Align_Len	Ratio
>hsa-miR-1285-5p	lnc-DENND1A-1.2	195	-42.27	2 20	805 825	18	1	1
Query: 3' ggACCCGUUGUUUCACUCUAg 5'
||||||||||||||||||
Ref: 5' ccTGGGCAACAAAGTGAGATc 3'
miRNA	LncRNA	Score	Energy	miRNA_start	miRNA_end	LncRNA_start	LncRNA_end	Align_Len	Ratio
>hsa-miR-1285-5p	lnc-POLR1E-2.3	191	-42.41	2 20	4726 4746	18	0.9444	1
Query: 3' ggACCCGUUGUUUCACUCUAg 5'
|||||||||:||||||||
Ref: 5' ccTGGGCAACAGAGTGAGATc 3'
miRNA	LncRNA	Score	Energy	miRNA_start	miRNA_end	LncRNA_start	LncRNA_end	Align_Len	Ratio
>hsa-miR-1285-5p	lnc-WDR38-1.1	187	-38.75	2 20	1120 1140	18	0.9444	0.9444
Query: 3' ggACCCGUUGUUUCACUCUAg 5'
||||||||| ||||||||
Ref: 5' ccTGGGCAACATAGTGAGATc 3'
miRNA	LncRNA	Score	Energy	miRNA_start	miRNA_end	LncRNA_start	LncRNA_end	Align_Len	Ratio
>hsa-miR-1285-5p	lnc-VSTM4-2.1	187	-37.73	2 20	1782 1802	18	0.8889	1
Query: 3' ggACCCGUUGUUUCACUCUAg 5'
|||||||:|:||||||||
Ref: 5' ccTGGGCAATAGAGTGAGATt 3'
miRNA	LncRNA	Score	Energy	miRNA_start	miRNA_end	LncRNA_start	LncRNA_end	Align_Len	Ratio
>hsa-miR-1285-5p	TCONS_00083998	187	-38.55	2 20	3980 4000	18	0.9444	0.9444
Query: 3' ggACCCGUUGUUUCACUCUAg 5'
||||||||| ||||||||
Ref: 5' ccTGGGCAACACAGTGAGATc 3'
miRNA	LncRNA	Score	Energy	miRNA_start	miRNA_end	LncRNA_start	LncRNA_end	Align_Len	Ratio
>hsa-miR-1285-5p	lnc-C11orf55-4.1	191	-42.41	2 20	3069 3089	18	0.9444	1
Query: 3' ggACCCGUUGUUUCACUCUAg 5'
|||||||||:||||||||
Ref: 5' ccTGGGCAACAGAGTGAGATc 3'
miRNA	LncRNA	Score	Energy	miRNA_start	miRNA_end	LncRNA_start	LncRNA_end	Align_Len	Ratio
>hsa-miR-1285-5p	lnc-MRPL42-1.1	187	-38.75	2 20	255 275	18	0.9444	0.9444
Query: 3' ggACCCGUUGUUUCACUCUAg 5'
||||||||| ||||||||
Ref: 5' ccTGGGCAACATAGTGAGATc 3'
miRNA	LncRNA	Score	Energy	miRNA_start	miRNA_end	LncRNA_start	LncRNA_end	Align_Len	Ratio
>hsa-miR-1285-5p	lnc-TIMM9-2.20	187	-34.83	2 20	1172 1192	18	0.9444	0.9444
Query: 3' ggACCCGUUGUUUCACUCUAg 5'
||||||||| ||||||||
Ref: 5' ccTGGGCAACATAGTGAGATg 3'
miRNA	LncRNA	Score	Energy	miRNA_start	miRNA_end	LncRNA_start	LncRNA_end	Align_Len	Ratio
>hsa-miR-1285-5p	lnc-TIMM9-2.5	187	-34.83	2 20	1301 1321	18	0.9444	0.9444
Query: 3' ggACCCGUUGUUUCACUCUAg 5'
||||||||| ||||||||
Ref: 5' ccTGGGCAACATAGTGAGATg 3'
miRNA	LncRNA	Score	Energy	miRNA_start	miRNA_end	LncRNA_start	LncRNA_end	Align_Len	Ratio
>hsa-miR-1285-5p	lnc-TMEM30B-1.2	187	-38.75	2 20	4281 4301	18	0.9444	0.9444
Query: 3' ggACCCGUUGUUUCACUCUAg 5'
||||||||| ||||||||
Ref: 5' ccTGGGCAACATAGTGAGATc 3'
miRNA	LncRNA	Score	Energy	miRNA_start	miRNA_end	LncRNA_start	LncRNA_end	Align_Len	Ratio
>hsa-miR-1285-5p	lnc-IRX5-5.1	191	-42.41	2 20	265 285	18	0.9444	1
Query: 3' ggACCCGUUGUUUCACUCUAg 5'
|||||||||:||||||||
Ref: 5' ccTGGGCAACAGAGTGAGATc 3'
miRNA	LncRNA	Score	Energy	miRNA_start	miRNA_end	LncRNA_start	LncRNA_end	Align_Len	Ratio
>hsa-miR-1285-5p	lnc-MTHFSD-2.1	191	-39.72	2 20	2681 2701	18	0.9444	1
Query: 3' ggACCCGUUGUUUCACUCUAg 5'
|||||||||:||||||||
Ref: 5' ccTGGGCAACAGAGTGAGATt 3'
miRNA	LncRNA	Score	Energy	miRNA_start	miRNA_end	LncRNA_start	LncRNA_end	Align_Len	Ratio
>hsa-miR-1285-5p	lnc-MTHFSD-2.10	191	-39.72	2 20	1734 1754	18	0.9444	1
Query: 3' ggACCCGUUGUUUCACUCUAg 5'
|||||||||:||||||||
Ref: 5' ccTGGGCAACAGAGTGAGATt 3'
miRNA	LncRNA	Score	Energy	miRNA_start	miRNA_end	LncRNA_start	LncRNA_end	Align_Len	Ratio
>hsa-miR-1285-5p	lnc-MTHFSD-2.2	191	-39.72	2 20	2681 2701	18	0.9444	1
Query: 3' ggACCCGUUGUUUCACUCUAg 5'
|||||||||:||||||||
Ref: 5' ccTGGGCAACAGAGTGAGATt 3'
miRNA	LncRNA	Score	Energy	miRNA_start	miRNA_end	LncRNA_start	LncRNA_end	Align_Len	Ratio
>hsa-miR-1285-5p	lnc-MTHFSD-2.7	191	-39.72	2 20	2802 2822	18	0.9444	1
Query: 3' ggACCCGUUGUUUCACUCUAg 5'
|||||||||:||||||||
Ref: 5' ccTGGGCAACAGAGTGAGATt 3'
miRNA	LncRNA	Score	Energy	miRNA_start	miRNA_end	LncRNA_start	LncRNA_end	Align_Len	Ratio
>hsa-miR-1285-5p	lnc-PRSS54-1.1	183	-37.58	2 20	141 161	18	0.8889	0.9444
Query: 3' ggACCCGUUGUUUCACUCUAg 5'
||||||||| :|||||||
Ref: 5' ccTGGGCAACATGGTGAGATc 3'
miRNA	LncRNA	Score	Energy	miRNA_start	miRNA_end	LncRNA_start	LncRNA_end	Align_Len	Ratio
>hsa-miR-1285-5p	lnc-RMI2-2.1	191	-39.72	2 20	829 849	18	0.9444	1
Query: 3' ggACCCGUUGUUUCACUCUAg 5'
|||||||||:||||||||
Ref: 5' ccTGGGCAACAGAGTGAGATt 3'
miRNA	LncRNA	Score	Energy	miRNA_start	miRNA_end	LncRNA_start	LncRNA_end	Align_Len	Ratio
>hsa-miR-1285-5p	lnc-TP53TG3-2.1	183	-37.58	2 20	1988 2008	18	0.8889	0.9444
Query: 3' ggACCCGUUGUUUCACUCUAg 5'
||||||||| :|||||||
Ref: 5' ccTGGGCAACATGGTGAGATc 3'
miRNA	LncRNA	Score	Energy	miRNA_start	miRNA_end	LncRNA_start	LncRNA_end	Align_Len	Ratio
>hsa-miR-1285-5p	lnc-ZNF771-1.1	187	-34.83	2 20	927 947	18	0.9444	0.9444
Query: 3' ggACCCGUUGUUUCACUCUAg 5'
||||||||| ||||||||
Ref: 5' ccTGGGCAACATAGTGAGATg 3'
miRNA	LncRNA	Score	Energy	miRNA_start	miRNA_end	LncRNA_start	LncRNA_end	Align_Len	Ratio
>hsa-miR-1285-5p	TCONS_00167935	179	-35.74	2 20	6776 6796	18	0.8333	0.9444
Query: 3' ggACCCGUUGUUUCACUCUAg 5'
|||||||:: ||||||||
Ref: 5' ccTGGGCAATGTAGTGAGATc 3'
miRNA	LncRNA	Score	Energy	miRNA_start	miRNA_end	LncRNA_start	LncRNA_end	Align_Len	Ratio
>hsa-miR-1285-5p	lnc-ZSWIM7-6.1	187	-38.75	2 20	722 742	18	0.9444	0.9444
Query: 3' ggACCCGUUGUUUCACUCUAg 5'
||||||||| ||||||||
Ref: 5' ccTGGGCAACATAGTGAGATc 3'
miRNA	LncRNA	Score	Energy	miRNA_start	miRNA_end	LncRNA_start	LncRNA_end	Align_Len	Ratio
>hsa-miR-1285-5p	lnc-CALR3-5.1	183	-38.87	2 20	268 288	18	0.8889	0.9444
Query: 3' ggACCCGUUGUUUCACUCUAg 5'
||||||||: ||||||||
Ref: 5' ccTGGGCAACGTAGTGAGATc 3'
miRNA	LncRNA	Score	Energy	miRNA_start	miRNA_end	LncRNA_start	LncRNA_end	Align_Len	Ratio
>hsa-miR-1285-5p	lnc-MRI1-1.1	187	-38.75	2 20	563 583	18	0.9444	0.9444
Query: 3' ggACCCGUUGUUUCACUCUAg 5'
||||||||| ||||||||
Ref: 5' ccTGGGCAACATAGTGAGATc 3'
miRNA	LncRNA	Score	Energy	miRNA_start	miRNA_end	LncRNA_start	LncRNA_end	Align_Len	Ratio
>hsa-miR-1285-5p	lnc-UBL5-6.1	183	-34.84	2 20	962 982	18	0.8333	1
Query: 3' ggACCCGUUGUUUCACUCUAg 5'
|||||||:::||||||||
Ref: 5' ccTGGGCAATGGAGTGAGATa 3'
miRNA	LncRNA	Score	Energy	miRNA_start	miRNA_end	LncRNA_start	LncRNA_end	Align_Len	Ratio
>hsa-miR-1285-5p	lnc-ZNF302-2.1	183	-37.39	2 20	160 180	18	0.8889	0.9444
Query: 3' ggACCCGUUGUUUCACUCUAg 5'
|||||||| :||||||||
Ref: 5' ccTGGGCAACTGAGTGAGATc 3'
miRNA	LncRNA	Score	Energy	miRNA_start	miRNA_end	LncRNA_start	LncRNA_end	Align_Len	Ratio
>hsa-miR-1285-5p	lnc-CRKL-2.1	183	-34.89	2 20	1594 1614	18	0.8889	0.9444
Query: 3' ggACCCGUUGUUUCACUCUAg 5'
||||||||| :|||||||
Ref: 5' ccTGGGCAACATGGTGAGATt 3'
miRNA	LncRNA	Score	Energy	miRNA_start	miRNA_end	LncRNA_start	LncRNA_end	Align_Len	Ratio
>hsa-miR-1285-5p	lnc-IL17RA-13.1	187	-38.75	2 20	4890 4910	18	0.9444	0.9444
Query: 3' ggACCCGUUGUUUCACUCUAg 5'
||||||||| ||||||||
Ref: 5' ccTGGGCAACATAGTGAGATc 3'
miRNA	LncRNA	Score	Energy	miRNA_start	miRNA_end	LncRNA_start	LncRNA_end	Align_Len	Ratio
>hsa-miR-1285-5p	lnc-RASL10A-1.1	187	-36.06	2 20	574 594	18	0.9444	0.9444
Query: 3' ggACCCGUUGUUUCACUCUAg 5'
||||||||| ||||||||
Ref: 5' ccTGGGCAACATAGTGAGATt 3'
miRNA	LncRNA	Score	Energy	miRNA_start	miRNA_end	LncRNA_start	LncRNA_end	Align_Len	Ratio
>hsa-miR-1285-5p	lnc-CTPS2-2.1	183	-36.76	2 20	275 295	18	0.8889	0.9444
Query: 3' ggACCCGUUGUUUCACUCUAg 5'
|||||||:| ||||||||
Ref: 5' ccTGGGCAATATAGTGAGATc 3'
miRNA	LncRNA	Score	Energy	miRNA_start	miRNA_end	LncRNA_start	LncRNA_end	Align_Len	Ratio
>hsa-miR-1285-3p	lnc-AGMAT-7.1	200	-44.27	2 21	2117 2138	19	1	1
Query: 3' ucCAGAGUGAAACAACGGGUCu 5'
|||||||||||||||||||
Ref: 5' agGTCTCACTTTGTTGCCCAGg 3'
miRNA	LncRNA	Score	Energy	miRNA_start	miRNA_end	LncRNA_start	LncRNA_end	Align_Len	Ratio
>hsa-miR-1285-3p	lnc-AL137798.1-2.1	176	-35.56	2 21	1739 1760	19	0.8421	0.8421
Query: 3' ucCAGAGUGAAACAACGGGUCu 5'
|||||||| ||||||||
Ref: 5' agGTCTCACTGCATTGCCCAGg 3'
miRNA	LncRNA	Score	Energy	miRNA_start	miRNA_end	LncRNA_start	LncRNA_end	Align_Len	Ratio
>hsa-miR-1285-3p	lnc-CAMSAP2-4.1	192	-39.89	2 21	136 157	19	0.9474	0.9474
Query: 3' ucCAGAGUGAAACAACGGGUCu 5'
||||||||||| |||||||
Ref: 5' agGTCTCACTTTGCTGCCCAGg 3'
miRNA	LncRNA	Score	Energy	miRNA_start	miRNA_end	LncRNA_start	LncRNA_end	Align_Len	Ratio
>hsa-miR-1285-3p	lnc-LUZP1-2.1	200	-44.27	2 21	130 151	19	1	1
Query: 3' ucCAGAGUGAAACAACGGGUCu 5'
|||||||||||||||||||
Ref: 5' agGTCTCACTTTGTTGCCCAGg 3'
miRNA	LncRNA	Score	Energy	miRNA_start	miRNA_end	LncRNA_start	LncRNA_end	Align_Len	Ratio
>hsa-miR-1285-3p	lnc-PEX10-5.1	192	-40.55	2 21	45 66	19	0.9474	0.9474
Query: 3' ucCAGAGUGAAACAACGGGUCu 5'
|||||||| ||||||||||
Ref: 5' agGTCTCACTCTGTTGCCCAGg 3'
miRNA	LncRNA	Score	Energy	miRNA_start	miRNA_end	LncRNA_start	LncRNA_end	Align_Len	Ratio
>hsa-miR-1285-3p	lnc-RFWD2-1.1	192	-40.55	2 21	64 85	19	0.9474	0.9474
Query: 3' ucCAGAGUGAAACAACGGGUCu 5'
|||||||| ||||||||||
Ref: 5' agGTCTCACTATGTTGCCCAGg 3'
miRNA	LncRNA	Score	Energy	miRNA_start	miRNA_end	LncRNA_start	LncRNA_end	Align_Len	Ratio
>hsa-miR-1285-3p	lnc-TAL1-3.1	192	-40.55	2 21	1074 1095	19	0.9474	0.9474
Query: 3' ucCAGAGUGAAACAACGGGUCu 5'
|||||||| ||||||||||
Ref: 5' agGTCTCACTATGTTGCCCAGg 3'
miRNA	LncRNA	Score	Energy	miRNA_start	miRNA_end	LncRNA_start	LncRNA_end	Align_Len	Ratio
>hsa-miR-1285-3p	lnc-TAL1-3.2	192	-40.55	2 21	1074 1095	19	0.9474	0.9474
Query: 3' ucCAGAGUGAAACAACGGGUCu 5'
|||||||| ||||||||||
Ref: 5' agGTCTCACTATGTTGCCCAGg 3'
miRNA	LncRNA	Score	Energy	miRNA_start	miRNA_end	LncRNA_start	LncRNA_end	Align_Len	Ratio
>hsa-miR-1285-3p	lnc-KCNG3-4.1	184	-38.22	2 21	474 495	19	0.8947	0.8947
Query: 3' ucCAGAGUGAAACAACGGGUCu 5'
|||||||| |||||||||
Ref: 5' agGTCTCACTACGTTGCCCAGg 3'
miRNA	LncRNA	Score	Energy	miRNA_start	miRNA_end	LncRNA_start	LncRNA_end	Align_Len	Ratio
>hsa-miR-1285-3p	lnc-NDUFS1-2.1	192	-40.55	2 21	852 873	19	0.9474	0.9474
Query: 3' ucCAGAGUGAAACAACGGGUCu 5'
|||||||| ||||||||||
Ref: 5' agGTCTCACTATGTTGCCCAGg 3'
miRNA	LncRNA	Score	Energy	miRNA_start	miRNA_end	LncRNA_start	LncRNA_end	Align_Len	Ratio
>hsa-miR-1285-3p	lnc-RNF149-1.6	192	-40.55	2 21	2170 2191	19	0.9474	0.9474
Query: 3' ucCAGAGUGAAACAACGGGUCu 5'
|||||||| ||||||||||
Ref: 5' agGTCTCACTATGTTGCCCAGg 3'
miRNA	LncRNA	Score	Energy	miRNA_start	miRNA_end	LncRNA_start	LncRNA_end	Align_Len	Ratio
>hsa-miR-1285-3p	lnc-PLCL2-4.1	192	-40.55	2 21	70 91	19	0.9474	0.9474
Query: 3' ucCAGAGUGAAACAACGGGUCu 5'
|||||||| ||||||||||
Ref: 5' agGTCTCACTATGTTGCCCAGg 3'
miRNA	LncRNA	Score	Energy	miRNA_start	miRNA_end	LncRNA_start	LncRNA_end	Align_Len	Ratio
>hsa-miR-1285-3p	lnc-TREX1-6.1	180	-33.95	2 21	1690 1711	19	0.8421	0.8947
Query: 3' ucCAGAGUGAAACAACGGGUCu 5'
||||||:| || |||||||
Ref: 5' agGTCTCATTATGCTGCCCAGg 3'
miRNA	LncRNA	Score	Energy	miRNA_start	miRNA_end	LncRNA_start	LncRNA_end	Align_Len	Ratio
>hsa-miR-1285-3p	lnc-KCNMB1-3.3	184	-37.98	2 21	461 482	19	0.8947	0.8947
Query: 3' ucCAGAGUGAAACAACGGGUCu 5'
|||||||| |||||||||
Ref: 5' agGTCTCACTAAGTTGCCCAGg 3'
miRNA	LncRNA	Score	Energy	miRNA_start	miRNA_end	LncRNA_start	LncRNA_end	Align_Len	Ratio
>hsa-miR-1285-3p	lnc-KCNMB1-3.4	184	-37.98	2 21	390 411	19	0.8947	0.8947
Query: 3' ucCAGAGUGAAACAACGGGUCu 5'
|||||||| |||||||||
Ref: 5' agGTCTCACTAAGTTGCCCAGg 3'
miRNA	LncRNA	Score	Energy	miRNA_start	miRNA_end	LncRNA_start	LncRNA_end	Align_Len	Ratio
>hsa-miR-1285-3p	lnc-KCNMB1-3.5	184	-37.98	2 21	168 189	19	0.8947	0.8947
Query: 3' ucCAGAGUGAAACAACGGGUCu 5'
|||||||| |||||||||
Ref: 5' agGTCTCACTAAGTTGCCCAGg 3'
miRNA	LncRNA	Score	Energy	miRNA_start	miRNA_end	LncRNA_start	LncRNA_end	Align_Len	Ratio
>hsa-miR-1285-3p	lnc-KCNMB1-3.7	184	-37.98	2 21	703 724	19	0.8947	0.8947
Query: 3' ucCAGAGUGAAACAACGGGUCu 5'
|||||||| |||||||||
Ref: 5' agGTCTCACTAAGTTGCCCAGg 3'
miRNA	LncRNA	Score	Energy	miRNA_start	miRNA_end	LncRNA_start	LncRNA_end	Align_Len	Ratio
>hsa-miR-1285-3p	lnc-KCNMB1-3.8	184	-37.98	2 21	172 193	19	0.8947	0.8947
Query: 3' ucCAGAGUGAAACAACGGGUCu 5'
|||||||| |||||||||
Ref: 5' agGTCTCACTAAGTTGCCCAGg 3'
miRNA	LncRNA	Score	Energy	miRNA_start	miRNA_end	LncRNA_start	LncRNA_end	Align_Len	Ratio
>hsa-miR-1285-3p	lnc-MATR3-4.1	192	-40.55	2 21	344 365	19	0.9474	0.9474
Query: 3' ucCAGAGUGAAACAACGGGUCu 5'
|||||||| ||||||||||
Ref: 5' agGTCTCACTGTGTTGCCCAGg 3'
miRNA	LncRNA	Score	Energy	miRNA_start	miRNA_end	LncRNA_start	LncRNA_end	Align_Len	Ratio
>hsa-miR-1285-3p	lnc-MATR3-4.2	192	-40.55	2 21	303 324	19	0.9474	0.9474
Query: 3' ucCAGAGUGAAACAACGGGUCu 5'
|||||||| ||||||||||
Ref: 5' agGTCTCACTGTGTTGCCCAGg 3'
miRNA	LncRNA	Score	Energy	miRNA_start	miRNA_end	LncRNA_start	LncRNA_end	Align_Len	Ratio
>hsa-miR-1285-3p	lnc-HMGA1-9.1	192	-40.55	2 21	1308 1329	19	0.9474	0.9474
Query: 3' ucCAGAGUGAAACAACGGGUCu 5'
|||||||| ||||||||||
Ref: 5' agGTCTCACTATGTTGCCCAGg 3'
miRNA	LncRNA	Score	Energy	miRNA_start	miRNA_end	LncRNA_start	LncRNA_end	Align_Len	Ratio
>hsa-miR-1285-3p	lnc-MED20-1.1	180	-34.75	2 21	215 236	19	0.8421	0.8947
Query: 3' ucCAGAGUGAAACAACGGGUCu 5'
||||||: ||||||||||
Ref: 5' agGTCTCATCCTGTTGCCCAGc 3'
miRNA	LncRNA	Score	Energy	miRNA_start	miRNA_end	LncRNA_start	LncRNA_end	Align_Len	Ratio
>hsa-miR-1285-3p	lnc-ZKSCAN3-1.1	192	-40.55	2 21	143 164	19	0.9474	0.9474
Query: 3' ucCAGAGUGAAACAACGGGUCu 5'
|||||||| ||||||||||
Ref: 5' agGTCTCACTATGTTGCCCAGg 3'
miRNA	LncRNA	Score	Energy	miRNA_start	miRNA_end	LncRNA_start	LncRNA_end	Align_Len	Ratio
>hsa-miR-1285-3p	lnc-MLL5-2.1	192	-40.55	2 21	992 1013	19	0.9474	0.9474
Query: 3' ucCAGAGUGAAACAACGGGUCu 5'
|||||||| ||||||||||
Ref: 5' agGTCTCACTATGTTGCCCAGg 3'
miRNA	LncRNA	Score	Energy	miRNA_start	miRNA_end	LncRNA_start	LncRNA_end	Align_Len	Ratio
>hsa-miR-1285-3p	lnc-SRRM3-1.1	184	-38.11	2 21	174 195	19	0.8947	0.8947
Query: 3' ucCAGAGUGAAACAACGGGUCu 5'
|||||||| |||||||||
Ref: 5' agGTCTCACTCAGTTGCCCAGg 3'
miRNA	LncRNA	Score	Energy	miRNA_start	miRNA_end	LncRNA_start	LncRNA_end	Align_Len	Ratio
>hsa-miR-1285-3p	lnc-KHDRBS3-15.1	184	-34.46	2 21	234 255	19	0.8947	0.8947
Query: 3' ucCAGAGUGAAACAACGGGUCu 5'
|||||||| | ||||||||
Ref: 5' agGTCTCACTATATTGCCCAGg 3'
miRNA	LncRNA	Score	Energy	miRNA_start	miRNA_end	LncRNA_start	LncRNA_end	Align_Len	Ratio
>hsa-miR-1285-3p	lnc-KHDRBS3-16.1	192	-40.55	2 21	3421 3442	19	0.9474	0.9474
Query: 3' ucCAGAGUGAAACAACGGGUCu 5'
|||||||| ||||||||||
Ref: 5' agGTCTCACTATGTTGCCCAGg 3'
miRNA	LncRNA	Score	Energy	miRNA_start	miRNA_end	LncRNA_start	LncRNA_end	Align_Len	Ratio
>hsa-miR-1285-3p	lnc-TP53INP1-2.1	176	-32.32	2 21	285 306	19	0.8421	0.8421
Query: 3' ucCAGAGUGAAACAACGGGUCu 5'
||||||| | ||||||||
Ref: 5' agGTCTCACCATATTGCCCAGg 3'
miRNA	LncRNA	Score	Energy	miRNA_start	miRNA_end	LncRNA_start	LncRNA_end	Align_Len	Ratio
>hsa-miR-1285-3p	lnc-ZNF704-1.1	184	-34.46	2 21	1191 1212	19	0.8947	0.8947
Query: 3' ucCAGAGUGAAACAACGGGUCu 5'
|||||||| | ||||||||
Ref: 5' agGTCTCACTATATTGCCCAGg 3'
miRNA	LncRNA	Score	Energy	miRNA_start	miRNA_end	LncRNA_start	LncRNA_end	Align_Len	Ratio
>hsa-miR-1285-3p	lnc-DCAF10-4.1	188	-38.33	2 21	640 661	19	0.8947	0.9474
Query: 3' ucCAGAGUGAAACAACGGGUCu 5'
||||||:| ||||||||||
Ref: 5' agGTCTCATTCTGTTGCCCAGg 3'
miRNA	LncRNA	Score	Energy	miRNA_start	miRNA_end	LncRNA_start	LncRNA_end	Align_Len	Ratio
>hsa-miR-1285-3p	lnc-FOXD4L4-4.1	192	-40.55	2 21	227 248	19	0.9474	0.9474
Query: 3' ucCAGAGUGAAACAACGGGUCu 5'
|||||||| ||||||||||
Ref: 5' agGTCTCACTATGTTGCCCAGg 3'
miRNA	LncRNA	Score	Energy	miRNA_start	miRNA_end	LncRNA_start	LncRNA_end	Align_Len	Ratio
>hsa-miR-1285-3p	lnc-FOXD4L4-4.2	192	-40.55	2 21	157 178	19	0.9474	0.9474
Query: 3' ucCAGAGUGAAACAACGGGUCu 5'
|||||||| ||||||||||
Ref: 5' agGTCTCACTATGTTGCCCAGg 3'
miRNA	LncRNA	Score	Energy	miRNA_start	miRNA_end	LncRNA_start	LncRNA_end	Align_Len	Ratio
>hsa-miR-1285-3p	lnc-FOXD4L4-4.3	192	-40.55	2 21	314 335	19	0.9474	0.9474
Query: 3' ucCAGAGUGAAACAACGGGUCu 5'
|||||||| ||||||||||
Ref: 5' agGTCTCACTATGTTGCCCAGg 3'
miRNA	LncRNA	Score	Energy	miRNA_start	miRNA_end	LncRNA_start	LncRNA_end	Align_Len	Ratio
>hsa-miR-1285-3p	lnc-RAD23B-11.1	176	-34.46	2 21	324 345	19	0.8421	0.8421
Query: 3' ucCAGAGUGAAACAACGGGUCu 5'
|||||||| ||||||||
Ref: 5' agGTCTCACTACATTGCCCAGg 3'
miRNA	LncRNA	Score	Energy	miRNA_start	miRNA_end	LncRNA_start	LncRNA_end	Align_Len	Ratio
>hsa-miR-1285-3p	lnc-C10orf85-8.1	176	-33.48	2 21	376 397	19	0.8421	0.8421
Query: 3' ucCAGAGUGAAACAACGGGUCu 5'
|||||||| | |||||||
Ref: 5' agGTCTCACTCTTCTGCCCAGa 3'
miRNA	LncRNA	Score	Energy	miRNA_start	miRNA_end	LncRNA_start	LncRNA_end	Align_Len	Ratio
>hsa-miR-1285-3p	lnc-C10orf85-8.2	176	-33.48	2 21	376 397	19	0.8421	0.8421
Query: 3' ucCAGAGUGAAACAACGGGUCu 5'
|||||||| | |||||||
Ref: 5' agGTCTCACTCTTCTGCCCAGa 3'
miRNA	LncRNA	Score	Energy	miRNA_start	miRNA_end	LncRNA_start	LncRNA_end	Align_Len	Ratio
>hsa-miR-1285-3p	lnc-GDI2-1.3	184	-34.46	2 21	396 417	19	0.8947	0.8947
Query: 3' ucCAGAGUGAAACAACGGGUCu 5'
|||||||| | ||||||||
Ref: 5' agGTCTCACTATATTGCCCAGg 3'
miRNA	LncRNA	Score	Energy	miRNA_start	miRNA_end	LncRNA_start	LncRNA_end	Align_Len	Ratio
>hsa-miR-1285-3p	lnc-HKDC1-2.2	200	-44.27	2 21	1272 1293	19	1	1
Query: 3' ucCAGAGUGAAACAACGGGUCu 5'
|||||||||||||||||||
Ref: 5' agGTCTCACTTTGTTGCCCAGg 3'
miRNA	LncRNA	Score	Energy	miRNA_start	miRNA_end	LncRNA_start	LncRNA_end	Align_Len	Ratio
>hsa-miR-1285-3p	lnc-BTG4-2.1	192	-40.55	2 21	1826 1847	19	0.9474	0.9474
Query: 3' ucCAGAGUGAAACAACGGGUCu 5'
|||||||| ||||||||||
Ref: 5' agGTCTCACTCTGTTGCCCAGg 3'
miRNA	LncRNA	Score	Energy	miRNA_start	miRNA_end	LncRNA_start	LncRNA_end	Align_Len	Ratio
>hsa-miR-1285-3p	lnc-RP11-728F11.4.1-1.1	188	-38.33	2 21	106 127	19	0.8947	0.9474
Query: 3' ucCAGAGUGAAACAACGGGUCu 5'
||||||:| ||||||||||
Ref: 5' agGTCTCATTCTGTTGCCCAGg 3'
miRNA	LncRNA	Score	Energy	miRNA_start	miRNA_end	LncRNA_start	LncRNA_end	Align_Len	Ratio
>hsa-miR-1285-3p	lnc-RP11-728F11.4.1-1.2	188	-38.33	2 21	175 196	19	0.8947	0.9474
Query: 3' ucCAGAGUGAAACAACGGGUCu 5'
||||||:| ||||||||||
Ref: 5' agGTCTCATTCTGTTGCCCAGg 3'
miRNA	LncRNA	Score	Energy	miRNA_start	miRNA_end	LncRNA_start	LncRNA_end	Align_Len	Ratio
>hsa-miR-1285-3p	lnc-RP11-728F11.4.1-1.3	188	-38.33	2 21	158 179	19	0.8947	0.9474
Query: 3' ucCAGAGUGAAACAACGGGUCu 5'
||||||:| ||||||||||
Ref: 5' agGTCTCATTCTGTTGCCCAGg 3'
miRNA	LncRNA	Score	Energy	miRNA_start	miRNA_end	LncRNA_start	LncRNA_end	Align_Len	Ratio
>hsa-miR-1285-3p	lnc-RP11-728F11.4.1-1.4	188	-38.33	2 21	158 179	19	0.8947	0.9474
Query: 3' ucCAGAGUGAAACAACGGGUCu 5'
||||||:| ||||||||||
Ref: 5' agGTCTCATTCTGTTGCCCAGg 3'
miRNA	LncRNA	Score	Energy	miRNA_start	miRNA_end	LncRNA_start	LncRNA_end	Align_Len	Ratio
>hsa-miR-1285-3p	lnc-RP11-728F11.4.1-1.5	188	-38.33	2 21	9 30	19	0.8947	0.9474
Query: 3' ucCAGAGUGAAACAACGGGUCu 5'
||||||:| ||||||||||
Ref: 5' agGTCTCATTCTGTTGCCCAGg 3'
miRNA	LncRNA	Score	Energy	miRNA_start	miRNA_end	LncRNA_start	LncRNA_end	Align_Len	Ratio
>hsa-miR-1285-3p	lnc-SPCS2-3.2	184	-38.22	2 21	497 518	19	0.8947	0.8947
Query: 3' ucCAGAGUGAAACAACGGGUCu 5'
|||||||| |||||||||
Ref: 5' agGTCTCACTACGTTGCCCAGg 3'
miRNA	LncRNA	Score	Energy	miRNA_start	miRNA_end	LncRNA_start	LncRNA_end	Align_Len	Ratio
>hsa-miR-1285-3p	lnc-TCP11L1-1.2	192	-40.55	2 21	1187 1208	19	0.9474	0.9474
Query: 3' ucCAGAGUGAAACAACGGGUCu 5'
|||||||| ||||||||||
Ref: 5' agGTCTCACTATGTTGCCCAGg 3'
miRNA	LncRNA	Score	Energy	miRNA_start	miRNA_end	LncRNA_start	LncRNA_end	Align_Len	Ratio
>hsa-miR-1285-3p	lnc-TCP11L1-1.3	192	-40.55	2 21	1218 1239	19	0.9474	0.9474
Query: 3' ucCAGAGUGAAACAACGGGUCu 5'
|||||||| ||||||||||
Ref: 5' agGTCTCACTATGTTGCCCAGg 3'
miRNA	LncRNA	Score	Energy	miRNA_start	miRNA_end	LncRNA_start	LncRNA_end	Align_Len	Ratio
>hsa-miR-1285-3p	lnc-NEDD1-8.1	184	-32.7	2 21	5809 5830	19	0.8947	0.8947
Query: 3' ucCAGAGUGAAACAACGGGUCu 5'
|||||||| | ||||||||
Ref: 5' agGTCTCACTCTCTTGCCCAGc 3'
miRNA	LncRNA	Score	Energy	miRNA_start	miRNA_end	LncRNA_start	LncRNA_end	Align_Len	Ratio
>hsa-miR-1285-3p	lnc-EPSTI1-3.1	192	-40.55	2 21	2218 2239	19	0.9474	0.9474
Query: 3' ucCAGAGUGAAACAACGGGUCu 5'
|||||||| ||||||||||
Ref: 5' agGTCTCACTATGTTGCCCAGg 3'
miRNA	LncRNA	Score	Energy	miRNA_start	miRNA_end	LncRNA_start	LncRNA_end	Align_Len	Ratio
>hsa-miR-1285-3p	lnc-EPSTI1-3.3	192	-40.55	2 21	1994 2015	19	0.9474	0.9474
Query: 3' ucCAGAGUGAAACAACGGGUCu 5'
|||||||| ||||||||||
Ref: 5' agGTCTCACTATGTTGCCCAGg 3'
miRNA	LncRNA	Score	Energy	miRNA_start	miRNA_end	LncRNA_start	LncRNA_end	Align_Len	Ratio
>hsa-miR-1285-3p	lnc-SPRYD7-3.1	192	-40.55	2 21	479 500	19	0.9474	0.9474
Query: 3' ucCAGAGUGAAACAACGGGUCu 5'
|||||||| ||||||||||
Ref: 5' agGTCTCACTATGTTGCCCAGg 3'
miRNA	LncRNA	Score	Energy	miRNA_start	miRNA_end	LncRNA_start	LncRNA_end	Align_Len	Ratio
>hsa-miR-1285-3p	lnc-BMP4-1.2	184	-35.56	2 21	371 392	19	0.8947	0.8947
Query: 3' ucCAGAGUGAAACAACGGGUCu 5'
|||||||| | ||||||||
Ref: 5' agGTCTCACTGTATTGCCCAGg 3'
miRNA	LncRNA	Score	Energy	miRNA_start	miRNA_end	LncRNA_start	LncRNA_end	Align_Len	Ratio
>hsa-miR-1285-3p	lnc-C14orf49-4.6	176	-35.79	2 21	2146 2167	19	0.8421	0.8421
Query: 3' ucCAGAGUGAAACAACGGGUCu 5'
|||||| | |||||||||
Ref: 5' agGTCTCAGTAGGTTGCCCAGa 3'
miRNA	LncRNA	Score	Energy	miRNA_start	miRNA_end	LncRNA_start	LncRNA_end	Align_Len	Ratio
>hsa-miR-1285-3p	lnc-SIPA1L1-4.1	192	-40.55	2 21	842 863	19	0.9474	0.9474
Query: 3' ucCAGAGUGAAACAACGGGUCu 5'
|||||||| ||||||||||
Ref: 5' agGTCTCACTATGTTGCCCAGg 3'
miRNA	LncRNA	Score	Energy	miRNA_start	miRNA_end	LncRNA_start	LncRNA_end	Align_Len	Ratio
>hsa-miR-1285-3p	lnc-AGRP-7.1	192	-40.55	2 21	157 178	19	0.9474	0.9474
Query: 3' ucCAGAGUGAAACAACGGGUCu 5'
|||||||| ||||||||||
Ref: 5' agGTCTCACTGTGTTGCCCAGg 3'
miRNA	LncRNA	Score	Energy	miRNA_start	miRNA_end	LncRNA_start	LncRNA_end	Align_Len	Ratio
>hsa-miR-1285-3p	lnc-RNF166-1.1	200	-44.61	2 21	1336 1357	19	1	1
Query: 3' ucCAGAGUGAAACAACGGGUCu 5'
|||||||||||||||||||
Ref: 5' agGTCTCACTTTGTTGCCCAGa 3'
miRNA	LncRNA	Score	Energy	miRNA_start	miRNA_end	LncRNA_start	LncRNA_end	Align_Len	Ratio
>hsa-miR-1285-3p	lnc-RP11-327F22.5.1-2.2	188	-38.33	2 21	881 902	19	0.8947	0.9474
Query: 3' ucCAGAGUGAAACAACGGGUCu 5'
||||||:| ||||||||||
Ref: 5' agGTCTCATTCTGTTGCCCAGg 3'
miRNA	LncRNA	Score	Energy	miRNA_start	miRNA_end	LncRNA_start	LncRNA_end	Align_Len	Ratio
>hsa-miR-1285-3p	TCONS_00173073	180	-32.24	2 21	473 494	19	0.8421	0.8947
Query: 3' ucCAGAGUGAAACAACGGGUCu 5'
||||||:| | ||||||||
Ref: 5' agGTCTCATTATATTGCCCAGg 3'
miRNA	LncRNA	Score	Energy	miRNA_start	miRNA_end	LncRNA_start	LncRNA_end	Align_Len	Ratio
>hsa-miR-1285-3p	lnc-AC004223.1-1.1	176	-34.46	2 21	3870 3891	19	0.8421	0.8421
Query: 3' ucCAGAGUGAAACAACGGGUCu 5'
|||||||| ||||||||
Ref: 5' agGTCTCACTACATTGCCCAGg 3'
miRNA	LncRNA	Score	Energy	miRNA_start	miRNA_end	LncRNA_start	LncRNA_end	Align_Len	Ratio
>hsa-miR-1285-3p	lnc-FMNL1-1.13	180	-36.13	2 21	915 936	19	0.8421	0.8947
Query: 3' ucCAGAGUGAAACAACGGGUCu 5'
||||||: ||||||||||
Ref: 5' agGTCTCATCATGTTGCCCAGg 3'
miRNA	LncRNA	Score	Energy	miRNA_start	miRNA_end	LncRNA_start	LncRNA_end	Align_Len	Ratio
>hsa-miR-1285-3p	lnc-FMNL1-1.14	180	-36.13	2 21	915 936	19	0.8421	0.8947
Query: 3' ucCAGAGUGAAACAACGGGUCu 5'
||||||: ||||||||||
Ref: 5' agGTCTCATCATGTTGCCCAGg 3'
miRNA	LncRNA	Score	Energy	miRNA_start	miRNA_end	LncRNA_start	LncRNA_end	Align_Len	Ratio
>hsa-miR-1285-3p	lnc-FMNL1-1.15	180	-36.13	2 21	1184 1205	19	0.8421	0.8947
Query: 3' ucCAGAGUGAAACAACGGGUCu 5'
||||||: ||||||||||
Ref: 5' agGTCTCATCATGTTGCCCAGg 3'
miRNA	LncRNA	Score	Energy	miRNA_start	miRNA_end	LncRNA_start	LncRNA_end	Align_Len	Ratio
>hsa-miR-1285-3p	lnc-FMNL1-1.3	180	-36.13	2 21	1073 1094	19	0.8421	0.8947
Query: 3' ucCAGAGUGAAACAACGGGUCu 5'
||||||: ||||||||||
Ref: 5' agGTCTCATCATGTTGCCCAGg 3'
miRNA	LncRNA	Score	Energy	miRNA_start	miRNA_end	LncRNA_start	LncRNA_end	Align_Len	Ratio
>hsa-miR-1285-3p	lnc-FMNL1-1.5	180	-36.13	2 21	814 835	19	0.8421	0.8947
Query: 3' ucCAGAGUGAAACAACGGGUCu 5'
||||||: ||||||||||
Ref: 5' agGTCTCATCATGTTGCCCAGg 3'
miRNA	LncRNA	Score	Energy	miRNA_start	miRNA_end	LncRNA_start	LncRNA_end	Align_Len	Ratio
>hsa-miR-1285-3p	lnc-FMNL1-1.6	180	-36.13	2 21	910 931	19	0.8421	0.8947
Query: 3' ucCAGAGUGAAACAACGGGUCu 5'
||||||: ||||||||||
Ref: 5' agGTCTCATCATGTTGCCCAGg 3'
miRNA	LncRNA	Score	Energy	miRNA_start	miRNA_end	LncRNA_start	LncRNA_end	Align_Len	Ratio
>hsa-miR-1285-3p	lnc-FMNL1-1.7	180	-36.13	2 21	730 751	19	0.8421	0.8947
Query: 3' ucCAGAGUGAAACAACGGGUCu 5'
||||||: ||||||||||
Ref: 5' agGTCTCATCATGTTGCCCAGg 3'
miRNA	LncRNA	Score	Energy	miRNA_start	miRNA_end	LncRNA_start	LncRNA_end	Align_Len	Ratio
>hsa-miR-1285-3p	lnc-RP11-527L4.2.1-1.1	184	-34.87	2 21	464 485	19	0.8947	0.8947
Query: 3' ucCAGAGUGAAACAACGGGUCu 5'
|||||| | ||||||||||
Ref: 5' agGTCTCAGTATGTTGCCCAGt 3'
miRNA	LncRNA	Score	Energy	miRNA_start	miRNA_end	LncRNA_start	LncRNA_end	Align_Len	Ratio
>hsa-miR-1285-3p	lnc-RPL19-5.1	192	-40.55	2 21	541 562	19	0.9474	0.9474
Query: 3' ucCAGAGUGAAACAACGGGUCu 5'
|||||||| ||||||||||
Ref: 5' agGTCTCACTGTGTTGCCCAGg 3'
miRNA	LncRNA	Score	Energy	miRNA_start	miRNA_end	LncRNA_start	LncRNA_end	Align_Len	Ratio
>hsa-miR-1285-3p	lnc-RIT2-2.3	176	-32.24	2 21	135 156	19	0.8421	0.8421
Query: 3' ucCAGAGUGAAACAACGGGUCu 5'
||||||| | ||||||||
Ref: 5' agGTCTCACAATATTGCCCAGg 3'
miRNA	LncRNA	Score	Energy	miRNA_start	miRNA_end	LncRNA_start	LncRNA_end	Align_Len	Ratio
>hsa-miR-1285-3p	lnc-RIT2-2.6	176	-32.24	2 21	6 27	19	0.8421	0.8421
Query: 3' ucCAGAGUGAAACAACGGGUCu 5'
||||||| | ||||||||
Ref: 5' agGTCTCACAATATTGCCCAGg 3'
miRNA	LncRNA	Score	Energy	miRNA_start	miRNA_end	LncRNA_start	LncRNA_end	Align_Len	Ratio
>hsa-miR-1285-3p	lnc-AC008686.1-6.2	192	-40.55	2 21	1443 1464	19	0.9474	0.9474
Query: 3' ucCAGAGUGAAACAACGGGUCu 5'
|||||||| ||||||||||
Ref: 5' agGTCTCACTATGTTGCCCAGg 3'
miRNA	LncRNA	Score	Energy	miRNA_start	miRNA_end	LncRNA_start	LncRNA_end	Align_Len	Ratio
>hsa-miR-1285-3p	lnc-HAUS8-4.3	192	-40.55	2 21	1334 1355	19	0.9474	0.9474
Query: 3' ucCAGAGUGAAACAACGGGUCu 5'
|||||||| ||||||||||
Ref: 5' agGTCTCACTGTGTTGCCCAGg 3'
miRNA	LncRNA	Score	Energy	miRNA_start	miRNA_end	LncRNA_start	LncRNA_end	Align_Len	Ratio
>hsa-miR-1285-3p	lnc-KCTD15-2.1	184	-34.35	2 21	1606 1627	19	0.8947	0.8947
Query: 3' ucCAGAGUGAAACAACGGGUCu 5'
|||||||| | ||||||||
Ref: 5' agGTCTCACTATTTTGCCCAGg 3'
miRNA	LncRNA	Score	Energy	miRNA_start	miRNA_end	LncRNA_start	LncRNA_end	Align_Len	Ratio
>hsa-miR-1285-3p	lnc-MYO9B-2.1	184	-38.12	2 21	165 186	19	0.8947	0.8947
Query: 3' ucCAGAGUGAAACAACGGGUCu 5'
||||||| ||||||||||
Ref: 5' agGTCTCACCATGTTGCCCAGg 3'
miRNA	LncRNA	Score	Energy	miRNA_start	miRNA_end	LncRNA_start	LncRNA_end	Align_Len	Ratio
>hsa-miR-1285-3p	lnc-TNFAIP8L1-2.1	184	-38.12	2 21	761 782	19	0.8947	0.8947
Query: 3' ucCAGAGUGAAACAACGGGUCu 5'
[truncated: 9,927 more rows]
