# Supplementary material for: Differential transcription profiles of long non-coding RNAs in primary human brain microvascular endothelial cells in response to meningitic Escherichia coli
Source: Sci Rep. 2016 Dec 13;6:38903. doi: 10.1038/srep38903 (PMC5153642; doi:10.1038/srep38903)
Supplement: Supplemental Table 10 [file srep38903-s11.xls]

## Sheet: Sheet1
Differential transcription profiles of long non-coding RNAs in primary human brain microvascular endothelial cells in response to meningitic Escherichia coli Ruicheng Yang, Fei Huang, Jiyang Fu, Beibei Dou, Bojie Xu, Ling Miao, Wentong Liu, Xiaopei Yang, Chen Tan, Huanchun Chen, Xiangru Wang
Supplemental Table 10. miRNA precursor analysis.
lncRNAID	GeneID	miRNAID	Evalue	Alignment_Length	Identity
TCONS_00177087	XLOC_065336	ggo-mir-22	7e-53	111	100
TCONS_00153832	XLOC_060359	hsa-mir-3159	2e-11	37	100
TCONS_00153830	XLOC_060359	hsa-mir-3159	2e-11	37	100
TCONS_00093051	XLOC_033580	hsa-mir-3159	2e-12	38	100
TCONS_00460096	XLOC_183224	hsa-mir-6724	9e-16	44	100
TCONS_00133802	XLOC_052831	ppy-mir-631	3e-33	75	100
TCONS_00169557	XLOC_065462	hsa-mir-3159	9e-12	36	100
