# Supplementary material for: Differential transcription profiles of long non-coding RNAs in primary human brain microvascular endothelial cells in response to meningitic Escherichia coli
Source: Sci Rep. 2016 Dec 13;6:38903. doi: 10.1038/srep38903 (PMC5153642; doi:10.1038/srep38903)
Supplement: Supplemental Table 11 [file srep38903-s12.xls]

## Sheet: Sheet1
Differential transcription profiles of long non-coding RNAs in primary human brain microvascular endothelial cells in response to meningitic Escherichia coli Ruicheng Yang, Fei Huang, Jiyang Fu, Beibei Dou, Bojie Xu, Ling Miao, Wentong Liu, Xiaopei Yang, Chen Tan, Huanchun Chen, Xiangru Wang
Supplemental Table 11. LncRNA annotation based on ceRNA principle.
LncRNAID	GeneID	miRNA_Number(common)	miRNAs
lnc-RIT2-2.3	8161	1	hsa-miR-1285-3p
lnc-RIT2-2.3	7157	1	hsa-miR-1285-3p
lnc-CBLB-8.1	3069	1	hsa-miR-548d-5p
lnc-CBLB-8.1	23613	1	hsa-miR-548d-5p
lnc-GFRA4-1.2	2194	1	hsa-miR-1303
lnc-GFRA4-1.2	6130	1	hsa-miR-1303
lnc-GFRA4-1.2	120114	1	hsa-miR-1303
lnc-GFRA4-1.2	159195	1	hsa-miR-1303
lnc-GFRA4-1.2	10075	1	hsa-miR-1303
lnc-GFRA4-1.2	25929	1	hsa-miR-1303
lnc-GFRA4-1.2	7916	1	hsa-miR-1303
lnc-GFRA4-1.2	81285	1	hsa-miR-1303
lnc-GFRA4-1.2	4302	1	hsa-miR-1303
lnc-GFRA4-1.2	9711	1	hsa-miR-1303
lnc-GFRA4-1.2	1021	1	hsa-miR-1303
lnc-GFRA4-1.2	6217	1	hsa-miR-1303
lnc-GFRA4-1.2	10609	1	hsa-miR-1303
lnc-GFRA4-1.2	9969	1	hsa-miR-1303
lnc-GFRA4-1.2	150274	1	hsa-miR-1303
lnc-GFRA4-1.2	54596	1	hsa-miR-1303
lnc-GFRA4-1.2	219844	1	hsa-miR-1303
lnc-GFRA4-1.2	80206	1	hsa-miR-1303
lnc-GFRA4-1.2	23198	1	hsa-miR-1303
lnc-GFRA4-1.2	60	1	hsa-miR-1303
lnc-GFRA4-1.2	10531	1	hsa-miR-1303
lnc-GFRA4-1.2	9918	1	hsa-miR-1303
lnc-GFRA4-1.2	79026	1	hsa-miR-1303
lnc-GFRA4-1.2	6202	1	hsa-miR-1303
lnc-GFRA4-1.2	4233	1	hsa-miR-1303
lnc-GFRA4-1.2	9422	1	hsa-miR-1303
lnc-GFRA4-1.2	6646	1	hsa-miR-1303
lnc-GFRA4-1.2	10818	1	hsa-miR-1303
lnc-GFRA4-1.2	8668	1	hsa-miR-1303
lnc-GFRA4-1.2	54849	1	hsa-miR-1303
lnc-DNAH5-4.1	22984	1	hsa-miR-4286
lnc-SLC9A3-2.1	64744	1	hsa-miR-708-5p
lnc-SLC9A3-2.1	5903	1	hsa-miR-708-5p
lnc-SLC9A3-2.1	10193	1	hsa-miR-708-5p
lnc-SLC9A3-2.1	51699	1	hsa-miR-708-5p
lnc-SLC9A3-2.1	92162	1	hsa-miR-708-5p
lnc-SLC9A3-2.1	10652	1	hsa-miR-708-5p
lnc-SLC9A3-2.1	58508	1	hsa-miR-708-5p
lnc-SLC9A3-2.1	6397	1	hsa-miR-708-5p
lnc-SLC9A3-2.1	7153	1	hsa-miR-708-5p
lnc-SLC9A3-2.1	51692	1	hsa-miR-708-5p
lnc-SLC9A3-2.1	4897	1	hsa-miR-708-5p
lnc-SLC9A3-2.1	960	1	hsa-miR-708-5p
lnc-SLC9A3-2.1	65108	1	hsa-miR-708-5p
lnc-SLC9A3-2.1	203068	1	hsa-miR-708-5p
lnc-SLC9A3-2.1	208	1	hsa-miR-708-5p
lnc-SLC9A3-2.1	23381	1	hsa-miR-708-5p
lnc-SLC9A3-2.1	60686	1	hsa-miR-708-5p
lnc-OR2K2-1.2	466	1	hsa-miR-23a-5p
lnc-FAM135B-6.1	84914	1	hsa-miR-548aa
TCONS_00146521	3202	1	hsa-miR-374b-5p
TCONS_00146521	65059	1	hsa-miR-374b-5p
TCONS_00146521	84612	1	hsa-miR-374b-5p
TCONS_00146521	54812	1	hsa-miR-374b-5p
TCONS_00146521	51727	1	hsa-miR-374b-5p
TCONS_00146521	51809	1	hsa-miR-374b-5p
TCONS_00146521	25805	1	hsa-miR-374b-5p
TCONS_00146521	93487	1	hsa-miR-374b-5p
TCONS_00146521	27069	1	hsa-miR-374b-5p
TCONS_00146521	23212	1	hsa-miR-374b-5p
TCONS_00146521	29896	1	hsa-miR-374b-5p
TCONS_00146521	6432	1	hsa-miR-374b-5p
TCONS_00146521	28962	1	hsa-miR-374b-5p
TCONS_00146521	55922	1	hsa-miR-374b-5p
TCONS_00146521	58480	1	hsa-miR-374b-5p
TCONS_00146521	23710	1	hsa-miR-374b-5p
TCONS_00146521	221035	1	hsa-miR-374b-5p
TCONS_00146521	9562	1	hsa-miR-374b-5p
TCONS_00146521	1030	1	hsa-miR-374b-5p
TCONS_00146521	7913	1	hsa-miR-374b-5p
TCONS_00146521	9813	1	hsa-miR-374b-5p
TCONS_00146521	57688	1	hsa-miR-374b-5p
TCONS_00146521	6867	1	hsa-miR-374b-5p
TCONS_00146521	7728	1	hsa-miR-374b-5p
TCONS_00146521	26953	1	hsa-miR-374b-5p
TCONS_00146521	79612	1	hsa-miR-374b-5p
TCONS_00146521	120	1	hsa-miR-374b-5p
TCONS_00146521	83593	1	hsa-miR-374b-5p
TCONS_00146521	51320	1	hsa-miR-374b-5p
TCONS_00146521	167153	1	hsa-miR-374b-5p
TCONS_00146521	1386	1	hsa-miR-374b-5p
TCONS_00146521	84541	1	hsa-miR-374b-5p
TCONS_00146521	27125	1	hsa-miR-374b-5p
TCONS_00146521	528	1	hsa-miR-374b-5p
TCONS_00146521	9972	1	hsa-miR-374b-5p
TCONS_00146521	54964	1	hsa-miR-374b-5p
TCONS_00146521	11171	1	hsa-miR-374b-5p
TCONS_00146521	6879	1	hsa-miR-374b-5p
TCONS_00146521	121227	1	hsa-miR-374b-5p
TCONS_00146521	10983	1	hsa-miR-374b-5p
TCONS_00146521	4891	1	hsa-miR-374b-5p
TCONS_00146521	360023	1	hsa-miR-374b-5p
TCONS_00146521	10512	1	hsa-miR-374b-5p
TCONS_00146521	8660	1	hsa-miR-374b-5p
TCONS_00146521	1326	1	hsa-miR-374b-5p
TCONS_00146521	377677	1	hsa-miR-374b-5p
TCONS_00146521	10558	1	hsa-miR-374b-5p
TCONS_00146521	9369	1	hsa-miR-374b-5p
TCONS_00146521	6651	1	hsa-miR-374b-5p
TCONS_00146521	84668	1	hsa-miR-374b-5p
TCONS_00146521	57162	1	hsa-miR-374b-5p
TCONS_00146521	6782	1	hsa-miR-374b-5p
TCONS_00146521	9489	1	hsa-miR-374b-5p
TCONS_00146521	166968	1	hsa-miR-374b-5p
TCONS_00146521	595	1	hsa-miR-374b-5p
TCONS_00146521	23731	1	hsa-miR-374b-5p
TCONS_00146521	199870	1	hsa-miR-374b-5p
TCONS_00146521	7178	1	hsa-miR-374b-5p
lnc-CRYBB1-2.1	3069	1	hsa-miR-548d-5p
lnc-CRYBB1-2.1	23613	1	hsa-miR-548d-5p
lnc-FMNL1-1.13	7157	1	hsa-miR-1285-3p
lnc-FMNL1-1.13	8161	1	hsa-miR-1285-3p
lnc-C5orf52-2.1	84914	1	hsa-miR-548aa
lnc-KCTD15-2.1	7157	1	hsa-miR-1285-3p
lnc-KCTD15-2.1	8161	1	hsa-miR-1285-3p
lnc-TET1-1.1	1021	1	hsa-miR-1303
lnc-TET1-1.1	6217	1	hsa-miR-1303
lnc-TET1-1.1	9711	1	hsa-miR-1303
lnc-TET1-1.1	9969	1	hsa-miR-1303
lnc-TET1-1.1	10609	1	hsa-miR-1303
lnc-TET1-1.1	25929	1	hsa-miR-1303
lnc-TET1-1.1	7916	1	hsa-miR-1303
lnc-TET1-1.1	81285	1	hsa-miR-1303
lnc-TET1-1.1	4302	1	hsa-miR-1303
lnc-TET1-1.1	159195	1	hsa-miR-1303
lnc-TET1-1.1	10075	1	hsa-miR-1303
lnc-TET1-1.1	2194	1	hsa-miR-1303
lnc-TET1-1.1	6130	1	hsa-miR-1303
lnc-TET1-1.1	120114	1	hsa-miR-1303
lnc-TET1-1.1	8668	1	hsa-miR-1303
lnc-TET1-1.1	10818	1	hsa-miR-1303
lnc-TET1-1.1	54849	1	hsa-miR-1303
lnc-TET1-1.1	60	1	hsa-miR-1303
lnc-TET1-1.1	9918	1	hsa-miR-1303
lnc-TET1-1.1	10531	1	hsa-miR-1303
lnc-TET1-1.1	79026	1	hsa-miR-1303
lnc-TET1-1.1	9422	1	hsa-miR-1303
lnc-TET1-1.1	6646	1	hsa-miR-1303
lnc-TET1-1.1	4233	1	hsa-miR-1303
lnc-TET1-1.1	6202	1	hsa-miR-1303
lnc-TET1-1.1	54596	1	hsa-miR-1303
lnc-TET1-1.1	219844	1	hsa-miR-1303
lnc-TET1-1.1	23198	1	hsa-miR-1303
lnc-TET1-1.1	80206	1	hsa-miR-1303
lnc-TET1-1.1	150274	1	hsa-miR-1303
TCONS_00205559	8140	1	hsa-miR-626
lnc-DCAF10-4.1	8161	1	hsa-miR-1285-3p
lnc-DCAF10-4.1	7157	1	hsa-miR-1285-3p
lnc-LUZP1-2.1	8161	1	hsa-miR-1285-3p
lnc-LUZP1-2.1	7157	1	hsa-miR-1285-3p
lnc-AC016251.1-8.10	170384	1	hsa-miR-3648
lnc-DERL1-3.1	10075	1	hsa-miR-1303
lnc-DERL1-3.1	159195	1	hsa-miR-1303
lnc-DERL1-3.1	120114	1	hsa-miR-1303
lnc-DERL1-3.1	6130	1	hsa-miR-1303
lnc-DERL1-3.1	2194	1	hsa-miR-1303
lnc-DERL1-3.1	9969	1	hsa-miR-1303
lnc-DERL1-3.1	10609	1	hsa-miR-1303
lnc-DERL1-3.1	1021	1	hsa-miR-1303
lnc-DERL1-3.1	6217	1	hsa-miR-1303
lnc-DERL1-3.1	9711	1	hsa-miR-1303
lnc-DERL1-3.1	25929	1	hsa-miR-1303
lnc-DERL1-3.1	7916	1	hsa-miR-1303
lnc-DERL1-3.1	81285	1	hsa-miR-1303
lnc-DERL1-3.1	4302	1	hsa-miR-1303
lnc-DERL1-3.1	23198	1	hsa-miR-1303
lnc-DERL1-3.1	80206	1	hsa-miR-1303
lnc-DERL1-3.1	219844	1	hsa-miR-1303
lnc-DERL1-3.1	54596	1	hsa-miR-1303
lnc-DERL1-3.1	150274	1	hsa-miR-1303
lnc-DERL1-3.1	54849	1	hsa-miR-1303
lnc-DERL1-3.1	8668	1	hsa-miR-1303
lnc-DERL1-3.1	10818	1	hsa-miR-1303
lnc-DERL1-3.1	9422	1	hsa-miR-1303
lnc-DERL1-3.1	6646	1	hsa-miR-1303
lnc-DERL1-3.1	6202	1	hsa-miR-1303
lnc-DERL1-3.1	4233	1	hsa-miR-1303
lnc-DERL1-3.1	9918	1	hsa-miR-1303
lnc-DERL1-3.1	60	1	hsa-miR-1303
lnc-DERL1-3.1	10531	1	hsa-miR-1303
lnc-DERL1-3.1	79026	1	hsa-miR-1303
lnc-ANKRD23-3.1	3178	1	hsa-miR-22-5p
lnc-ANKRD23-3.1	54471	1	hsa-miR-22-5p
lnc-ANKRD23-3.1	9774	1	hsa-miR-22-5p
lnc-ANKRD23-3.1	29070	1	hsa-miR-22-5p
lnc-ANKRD23-3.1	5901	1	hsa-miR-22-5p
lnc-ANKRD23-3.1	6134	1	hsa-miR-22-5p
lnc-KHDRBS3-16.1	8161	1	hsa-miR-1285-3p
lnc-KHDRBS3-16.1	7157	1	hsa-miR-1285-3p
lnc-TMUB2-2.1	4173	1	hsa-miR-324-3p
lnc-TMUB2-2.1	3159	1	hsa-miR-324-3p
lnc-TMUB2-2.1	84726	1	hsa-miR-324-3p
lnc-TMUB2-2.1	201292	1	hsa-miR-324-3p
lnc-TMUB2-2.1	81857	1	hsa-miR-324-3p
lnc-TMUB2-2.1	5784	1	hsa-miR-324-3p
lnc-TMUB2-2.1	10687	1	hsa-miR-324-3p
lnc-TMUB2-2.1	55013	1	hsa-miR-324-3p
lnc-TMUB2-2.1	65264	1	hsa-miR-324-3p
lnc-TMUB2-2.1	8500	1	hsa-miR-324-3p
lnc-TMUB2-2.1	25827	1	hsa-miR-324-3p
lnc-TMUB2-2.1	83737	1	hsa-miR-324-3p
lnc-TMUB2-2.1	6722	1	hsa-miR-324-3p
lnc-TMUB2-2.1	5432	1	hsa-miR-324-3p
lnc-TMUB2-2.1	22931	1	hsa-miR-324-3p
lnc-TMUB2-2.1	6193	1	hsa-miR-324-3p
lnc-TMUB2-2.1	8826	1	hsa-miR-324-3p
lnc-TMUB2-2.1	9167	1	hsa-miR-324-3p
lnc-TMUB2-2.1	10252	1	hsa-miR-324-3p
lnc-TMUB2-2.1	226	1	hsa-miR-324-3p
lnc-TMUB2-2.1	9223	1	hsa-miR-324-3p
lnc-TMUB2-2.1	9991	1	hsa-miR-324-3p
lnc-TMUB2-2.1	7879	1	hsa-miR-324-3p
lnc-TMUB2-2.1	2966	1	hsa-miR-324-3p
lnc-TMUB2-2.1	6202	1	hsa-miR-324-3p
lnc-TMUB2-2.1	832	1	hsa-miR-324-3p
lnc-TMUB2-2.1	1500	1	hsa-miR-324-3p
lnc-TMUB2-2.1	10399	1	hsa-miR-324-3p
lnc-TMUB2-2.1	51523	1	hsa-miR-324-3p
lnc-TMUB2-2.1	5708	1	hsa-miR-324-3p
lnc-TMUB2-2.1	160	1	hsa-miR-324-3p
lnc-TMUB2-2.1	6160	1	hsa-miR-324-3p
lnc-TMUB2-2.1	57617	1	hsa-miR-324-3p
lnc-TMUB2-2.1	4627	1	hsa-miR-324-3p
lnc-TMUB2-2.1	4646	1	hsa-miR-324-3p
lnc-TMUB2-2.1	10075	1	hsa-miR-324-3p
lnc-TMUB2-2.1	9513	1	hsa-miR-324-3p
lnc-TMUB2-2.1	64857	1	hsa-miR-324-3p
lnc-TMUB2-2.1	1387	1	hsa-miR-324-3p
lnc-TMUB2-2.1	30827	1	hsa-miR-324-3p
lnc-TMUB2-2.1	57688	1	hsa-miR-324-3p
lnc-TMUB2-2.1	1915	1	hsa-miR-324-3p
lnc-TMUB2-2.1	57410	1	hsa-miR-324-3p
lnc-TMUB2-2.1	3304	1	hsa-miR-324-3p
lnc-TMUB2-2.1	64421	1	hsa-miR-324-3p
lnc-TMUB2-2.1	55114	1	hsa-miR-324-3p
lnc-TMUB2-2.1	64062	1	hsa-miR-324-3p
lnc-TMUB2-2.1	6829	1	hsa-miR-324-3p
lnc-TMUB2-2.1	1743	1	hsa-miR-324-3p
lnc-TMUB2-2.1	23524	1	hsa-miR-324-3p
lnc-TMUB2-2.1	2597	1	hsa-miR-324-3p
lnc-TMUB2-2.1	23170	1	hsa-miR-324-3p
lnc-TMUB2-2.1	8242	1	hsa-miR-324-3p
lnc-TMUB2-2.1	22893	1	hsa-miR-324-3p
lnc-TMUB2-2.1	3312	1	hsa-miR-324-3p
lnc-TMUB2-2.1	7316	1	hsa-miR-324-3p
lnc-TMUB2-2.1	10445	1	hsa-miR-324-3p
lnc-TMUB2-2.1	8871	1	hsa-miR-324-3p
lnc-TMUB2-2.1	5514	1	hsa-miR-324-3p
lnc-TMUB2-2.1	5315	1	hsa-miR-324-3p
lnc-TMUB2-2.1	7571	1	hsa-miR-324-3p
lnc-TMUB2-2.1	8911	1	hsa-miR-324-3p
lnc-TMUB2-2.1	23588	1	hsa-miR-324-3p
lnc-TMUB2-2.1	2778	1	hsa-miR-324-3p
lnc-TMUB2-2.1	7484	1	hsa-miR-324-3p
lnc-TMUB2-2.1	8241	1	hsa-miR-324-3p
lnc-TMUB2-2.1	31	1	hsa-miR-324-3p
lnc-TMUB2-2.1	200576	1	hsa-miR-324-3p
lnc-TMUB2-2.1	23092	1	hsa-miR-324-3p
lnc-TMUB2-2.1	5451	1	hsa-miR-324-3p
lnc-TMUB2-2.1	8576	1	hsa-miR-324-3p
lnc-TMUB2-2.1	57605	1	hsa-miR-324-3p
lnc-TMUB2-2.1	6892	1	hsa-miR-324-3p
lnc-TMUB2-2.1	79159	1	hsa-miR-324-3p
lnc-TMUB2-2.1	11338	1	hsa-miR-324-3p
lnc-TMUB2-2.1	7283	1	hsa-miR-324-3p
lnc-TMUB2-2.1	146862	1	hsa-miR-324-3p
lnc-TMUB2-2.1	23164	1	hsa-miR-324-3p
lnc-TMUB2-2.1	3615	1	hsa-miR-324-3p
lnc-TMUB2-2.1	84553	1	hsa-miR-324-3p
lnc-TMUB2-2.1	9221	1	hsa-miR-324-3p
lnc-TMUB2-2.1	26060	1	hsa-miR-324-3p
lnc-TMUB2-2.1	55572	1	hsa-miR-324-3p
lnc-TMUB2-2.1	6777	1	hsa-miR-324-3p
lnc-TMUB2-2.1	5589	1	hsa-miR-324-3p
lnc-TMUB2-2.1	8289	1	hsa-miR-324-3p
lnc-TMUB2-2.1	47	1	hsa-miR-324-3p
lnc-TMUB2-2.1	353	1	hsa-miR-324-3p
lnc-TMUB2-2.1	5573	1	hsa-miR-324-3p
lnc-TMUB2-2.1	10055	1	hsa-miR-324-3p
lnc-TMUB2-2.1	84081	1	hsa-miR-324-3p
lnc-TMUB2-2.1	5660	1	hsa-miR-324-3p
lnc-TMUB2-2.1	54920	1	hsa-miR-324-3p
lnc-TMUB2-2.1	25792	1	hsa-miR-324-3p
lnc-TMUB2-2.1	2547	1	hsa-miR-324-3p
lnc-TMUB2-2.1	7803	1	hsa-miR-324-3p
lnc-TMUB2-2.1	1650	1	hsa-miR-324-3p
lnc-TMUB2-2.1	8880	1	hsa-miR-324-3p
lnc-TMUB2-2.1	10284	1	hsa-miR-324-3p
lnc-TMUB2-2.1	2872	1	hsa-miR-324-3p
lnc-TMUB2-2.1	22908	1	hsa-miR-324-3p
lnc-TMUB2-2.1	23126	1	hsa-miR-324-3p
lnc-TMUB2-2.1	10450	1	hsa-miR-324-3p
lnc-TMUB2-2.1	23215	1	hsa-miR-324-3p
lnc-TMUB2-2.1	9775	1	hsa-miR-324-3p
lnc-TMUB2-2.1	51586	1	hsa-miR-324-3p
lnc-TMUB2-2.1	8675	1	hsa-miR-324-3p
lnc-TMUB2-2.1	7407	1	hsa-miR-324-3p
lnc-TMUB2-2.1	908	1	hsa-miR-324-3p
lnc-TMUB2-2.1	1746	1	hsa-miR-324-3p
lnc-TMUB2-2.1	6134	1	hsa-miR-324-3p
lnc-TMUB2-2.1	6305	1	hsa-miR-324-3p
lnc-TMUB2-2.1	4953	1	hsa-miR-324-3p
lnc-TMUB2-2.1	83637	1	hsa-miR-324-3p
lnc-TMUB2-2.1	1452	1	hsa-miR-324-3p
lnc-TMUB2-2.1	977	1	hsa-miR-324-3p
lnc-TMUB2-2.1	894	1	hsa-miR-324-3p
lnc-TMUB2-2.1	1938	1	hsa-miR-324-3p
lnc-TMUB2-2.1	7082	1	hsa-miR-324-3p
lnc-TMUB2-2.1	4779	1	hsa-miR-324-3p
lnc-TMUB2-2.1	11328	1	hsa-miR-324-3p
lnc-TMUB2-2.1	10148	1	hsa-miR-324-3p
lnc-TMUB2-2.1	9698	1	hsa-miR-324-3p
lnc-TMUB2-2.1	10318	1	hsa-miR-324-3p
lnc-TMUB2-2.1	4144	1	hsa-miR-324-3p
lnc-TMUB2-2.1	3313	1	hsa-miR-324-3p
lnc-TMUB2-2.1	79960	1	hsa-miR-324-3p
lnc-TMUB2-2.1	9862	1	hsa-miR-324-3p
lnc-TMUB2-2.1	55755	1	hsa-miR-324-3p
lnc-TMUB2-2.1	93974	1	hsa-miR-324-3p
lnc-TMUB2-2.1	311	1	hsa-miR-324-3p
lnc-TMUB2-2.1	6176	1	hsa-miR-324-3p
lnc-TMUB2-2.1	84678	1	hsa-miR-324-3p
lnc-TMUB2-2.1	375449	1	hsa-miR-324-3p
lnc-TMUB2-2.1	9869	1	hsa-miR-324-3p
lnc-TMUB2-2.1	2956	1	hsa-miR-324-3p
lnc-TMUB2-2.1	8658	1	hsa-miR-324-3p
lnc-TMUB2-2.1	54732	1	hsa-miR-324-3p
lnc-TMUB2-2.1	8331	1	hsa-miR-324-3p
lnc-TMUB2-2.1	79600	1	hsa-miR-324-3p
lnc-TMUB2-2.1	11014	1	hsa-miR-324-3p
lnc-TMUB2-2.1	3006	1	hsa-miR-324-3p
lnc-TMUB2-2.1	80223	1	hsa-miR-324-3p
lnc-TMUB2-2.1	29965	1	hsa-miR-324-3p
lnc-TMUB2-2.1	899	1	hsa-miR-324-3p
lnc-TMUB2-2.1	4736	1	hsa-miR-324-3p
lnc-TMUB2-2.1	89910	1	hsa-miR-324-3p
lnc-TMUB2-2.1	84079	1	hsa-miR-324-3p
lnc-TMUB2-2.1	6483	1	hsa-miR-324-3p
lnc-TMUB2-2.1	6651	1	hsa-miR-324-3p
lnc-TMUB2-2.1	10856	1	hsa-miR-324-3p
lnc-TMUB2-2.1	10452	1	hsa-miR-324-3p
lnc-TMUB2-2.1	81552	1	hsa-miR-324-3p
lnc-TMUB2-2.1	23059	1	hsa-miR-324-3p
lnc-TMUB2-2.1	8662	1	hsa-miR-324-3p
lnc-TMUB2-2.1	8886	1	hsa-miR-324-3p
lnc-TMUB2-2.1	8925	1	hsa-miR-324-3p
lnc-TMUB2-2.1	6513	1	hsa-miR-324-3p
lnc-TMUB2-2.1	5886	1	hsa-miR-324-3p
lnc-TMUB2-2.1	6576	1	hsa-miR-324-3p
lnc-TMUB2-2.1	81575	1	hsa-miR-324-3p
lnc-TMUB2-2.1	10460	1	hsa-miR-324-3p
lnc-TMUB2-2.1	91947	1	hsa-miR-324-3p
lnc-TMUB2-2.1	262	1	hsa-miR-324-3p
lnc-TMUB2-2.1	1856	1	hsa-miR-324-3p
lnc-TMUB2-2.1	9668	1	hsa-miR-324-3p
lnc-TMUB2-2.1	11273	1	hsa-miR-324-3p
lnc-TMUB2-2.1	23450	1	hsa-miR-324-3p
lnc-TMUB2-2.1	2237	1	hsa-miR-324-3p
lnc-TMUB2-2.1	2194	1	hsa-miR-324-3p
lnc-TMUB2-2.1	55651	1	hsa-miR-324-3p
lnc-TMUB2-2.1	29941	1	hsa-miR-324-3p
lnc-TMUB2-2.1	11332	1	hsa-miR-324-3p
lnc-TMUB2-2.1	6165	1	hsa-miR-324-3p
lnc-TMUB2-2.1	4775	1	hsa-miR-324-3p
lnc-TMUB2-2.1	9415	1	hsa-miR-324-3p
lnc-TMUB2-2.1	3320	1	hsa-miR-324-3p
lnc-TMUB2-2.1	6510	1	hsa-miR-324-3p
lnc-TMUB2-2.1	3268	1	hsa-miR-324-3p
lnc-TMUB2-2.1	9802	1	hsa-miR-324-3p
lnc-TMUB2-2.1	506	1	hsa-miR-324-3p
lnc-TMUB2-2.1	203068	1	hsa-miR-324-3p
lnc-TMUB2-2.1	6175	1	hsa-miR-324-3p
lnc-TMUB2-2.1	55041	1	hsa-miR-324-3p
lnc-TMUB2-2.1	27440	1	hsa-miR-324-3p
lnc-TMUB2-2.1	56255	1	hsa-miR-324-3p
lnc-TMUB2-2.1	51009	1	hsa-miR-324-3p
lnc-TMUB2-2.1	6188	1	hsa-miR-324-3p
lnc-TMUB2-2.1	5981	1	hsa-miR-324-3p
lnc-TMUB2-2.1	51629	1	hsa-miR-324-3p
lnc-TMUB2-2.1	9277	1	hsa-miR-324-3p
lnc-TMUB2-2.1	22906	1	hsa-miR-324-3p
lnc-TMUB2-2.1	6611	1	hsa-miR-324-3p
lnc-MMD-6.1	23613	1	hsa-miR-548d-5p
lnc-MMD-6.1	3069	1	hsa-miR-548d-5p
lnc-SLC6A12-3.6	284565	1	hsa-miR-766-3p
lnc-SLC6A12-3.6	3172	1	hsa-miR-766-3p
lnc-SLC6A12-3.6	23299	1	hsa-miR-766-3p
lnc-SLC6A12-3.6	23019	1	hsa-miR-766-3p
lnc-SLC6A12-3.6	8604	1	hsa-miR-766-3p
lnc-SLC6A12-3.6	10525	1	hsa-miR-766-3p
lnc-SLC6A12-3.6	51434	1	hsa-miR-766-3p
lnc-SLC6A12-3.6	56288	1	hsa-miR-766-3p
lnc-SLC6A12-3.6	6203	1	hsa-miR-766-3p
lnc-SLC6A12-3.6	283373	1	hsa-miR-766-3p
lnc-SLC6A12-3.6	6165	1	hsa-miR-766-3p
lnc-SLC6A12-3.6	23583	1	hsa-miR-766-3p
lnc-SLC6A12-3.6	56898	1	hsa-miR-766-3p
lnc-SLC6A12-3.6	2961	1	hsa-miR-766-3p
lnc-SLC6A12-3.6	10524	1	hsa-miR-766-3p
lnc-SLC6A12-3.6	6158	1	hsa-miR-766-3p
lnc-SLC6A12-3.6	56970	1	hsa-miR-766-3p
lnc-SLC6A12-3.6	1019	1	hsa-miR-766-3p
lnc-SLC6A12-3.6	57459	1	hsa-miR-766-3p
lnc-SLC6A12-3.6	5216	1	hsa-miR-766-3p
lnc-SLC6A12-3.6	10450	1	hsa-miR-766-3p
lnc-SLC6A12-3.6	5594	1	hsa-miR-766-3p
lnc-SLC6A12-3.6	9019	1	hsa-miR-766-3p
lnc-SLC6A12-3.6	10564	1	hsa-miR-766-3p
lnc-SLC6A12-3.6	6155	1	hsa-miR-766-3p
lnc-SLC6A12-3.6	2547	1	hsa-miR-766-3p
lnc-SLC6A12-3.6	5315	1	hsa-miR-766-3p
lnc-SLC6A12-3.6	23268	1	hsa-miR-766-3p
lnc-SLC6A12-3.6	389541	1	hsa-miR-766-3p
lnc-SLC6A12-3.6	8085	1	hsa-miR-766-3p
lnc-SLC6A12-3.6	25926	1	hsa-miR-766-3p
lnc-SLC6A12-3.6	144404	1	hsa-miR-766-3p
lnc-SLC6A12-3.6	2597	1	hsa-miR-766-3p
lnc-SLC6A12-3.6	9862	1	hsa-miR-766-3p
lnc-SLC6A12-3.6	23492	1	hsa-miR-766-3p
lnc-SLC6A12-3.6	2145	1	hsa-miR-766-3p
lnc-SLC6A12-3.6	16	1	hsa-miR-766-3p
lnc-SLC6A12-3.6	23165	1	hsa-miR-766-3p
lnc-SLC6A12-3.6	56270	1	hsa-miR-766-3p
lnc-SLC6A12-3.6	23368	1	hsa-miR-766-3p
lnc-SLC6A12-3.6	23308	1	hsa-miR-766-3p
lnc-SLC6A12-3.6	197407	1	hsa-miR-766-3p
lnc-SLC6A12-3.6	3945	1	hsa-miR-766-3p
lnc-SLC6A12-3.6	23513	1	hsa-miR-766-3p
lnc-SLC6A12-3.6	7014	1	hsa-miR-766-3p
lnc-SLC6A12-3.6	54480	1	hsa-miR-766-3p
lnc-SLC6A12-3.6	408050	1	hsa-miR-766-3p
lnc-KCNMB1-3.5	7157	1	hsa-miR-1285-3p
lnc-KCNMB1-3.5	8161	1	hsa-miR-1285-3p
lnc-AC016251.1-8.4	170384	1	hsa-miR-3648
TCONS_00173073	7157	1	hsa-miR-1285-3p
TCONS_00173073	8161	1	hsa-miR-1285-3p
lnc-C19orf77-1.1	1979	1	hsa-miR-760
lnc-C19orf77-1.1	85451	1	hsa-miR-760
lnc-C19orf77-1.1	11273	1	hsa-miR-760
lnc-C19orf77-1.1	6173	1	hsa-miR-760
lnc-C19orf77-1.1	10015	1	hsa-miR-760
lnc-C19orf77-1.1	553115	1	hsa-miR-760
lnc-C19orf77-1.1	84790	1	hsa-miR-760
lnc-C19orf77-1.1	7917	1	hsa-miR-760
lnc-C19orf77-1.1	10313	1	hsa-miR-760
lnc-C19orf77-1.1	6651	1	hsa-miR-760
lnc-C19orf77-1.1	63035	1	hsa-miR-760
lnc-C19orf77-1.1	8295	1	hsa-miR-760
lnc-C19orf77-1.1	89910	1	hsa-miR-760
lnc-C19orf77-1.1	23054	1	hsa-miR-760
lnc-C19orf77-1.1	6483	1	hsa-miR-760
lnc-C19orf77-1.1	6389	1	hsa-miR-760
lnc-C19orf77-1.1	11180	1	hsa-miR-760
lnc-C19orf77-1.1	2975	1	hsa-miR-760
lnc-C19orf77-1.1	8566	1	hsa-miR-760
lnc-C19orf77-1.1	9875	1	hsa-miR-760
lnc-C19orf77-1.1	8189	1	hsa-miR-760
lnc-C19orf77-1.1	50488	1	hsa-miR-760
lnc-C19orf77-1.1	57226	1	hsa-miR-760
lnc-C19orf77-1.1	8329	1	hsa-miR-760
lnc-C19orf77-1.1	5089	1	hsa-miR-760
lnc-C19orf77-1.1	6187	1	hsa-miR-760
lnc-C19orf77-1.1	1849	1	hsa-miR-760
lnc-C19orf77-1.1	25805	1	hsa-miR-760
lnc-C19orf77-1.1	116092	1	hsa-miR-760
lnc-C19orf77-1.1	6159	1	hsa-miR-760
lnc-C19orf77-1.1	284361	1	hsa-miR-760
lnc-C19orf77-1.1	10238	1	hsa-miR-760
lnc-C19orf77-1.1	9898	1	hsa-miR-760
lnc-C19orf77-1.1	10605	1	hsa-miR-760
lnc-C19orf77-1.1	2821	1	hsa-miR-760
lnc-C19orf77-1.1	7407	1	hsa-miR-760
lnc-C19orf77-1.1	129049	1	hsa-miR-760
lnc-C19orf77-1.1	54838	1	hsa-miR-760
lnc-C19orf77-1.1	80139	1	hsa-miR-760
lnc-C19orf77-1.1	29102	1	hsa-miR-760
lnc-C19orf77-1.1	9277	1	hsa-miR-760
lnc-C19orf77-1.1	64943	1	hsa-miR-760
lnc-C19orf77-1.1	10376	1	hsa-miR-760
lnc-C19orf77-1.1	54602	1	hsa-miR-760
lnc-C19orf77-1.1	51479	1	hsa-miR-760
lnc-C19orf77-1.1	89941	1	hsa-miR-760
lnc-C19orf77-1.1	57819	1	hsa-miR-760
lnc-C19orf77-1.1	100287175	1	hsa-miR-760
lnc-C19orf77-1.1	5709	1	hsa-miR-760
lnc-C19orf77-1.1	3320	1	hsa-miR-760
lnc-C19orf77-1.1	7916	1	hsa-miR-760
lnc-C19orf77-1.1	57175	1	hsa-miR-760
lnc-C19orf77-1.1	127281	1	hsa-miR-760
lnc-C19orf77-1.1	79777	1	hsa-miR-760
lnc-C19orf77-1.1	55810	1	hsa-miR-760
lnc-C19orf77-1.1	1457	1	hsa-miR-760
lnc-C19orf77-1.1	57805	1	hsa-miR-760
lnc-C19orf77-1.1	22803	1	hsa-miR-760
lnc-C19orf77-1.1	5757	1	hsa-miR-760
lnc-C19orf77-1.1	483	1	hsa-miR-760
lnc-C19orf77-1.1	3912	1	hsa-miR-760
lnc-C19orf77-1.1	2990	1	hsa-miR-760
lnc-C19orf77-1.1	9500	1	hsa-miR-760
lnc-C19orf77-1.1	9852	1	hsa-miR-760
lnc-C19orf77-1.1	84901	1	hsa-miR-760
lnc-C19orf77-1.1	8091	1	hsa-miR-760
lnc-C19orf77-1.1	7314	1	hsa-miR-760
lnc-C19orf77-1.1	80347	1	hsa-miR-760
lnc-C19orf77-1.1	440689	1	hsa-miR-760
lnc-C19orf77-1.1	4884	1	hsa-miR-760
lnc-C19orf77-1.1	8893	1	hsa-miR-760
lnc-C19orf77-1.1	8085	1	hsa-miR-760
lnc-C19orf77-1.1	11021	1	hsa-miR-760
lnc-C19orf77-1.1	7094	1	hsa-miR-760
lnc-C19orf77-1.1	5869	1	hsa-miR-760
lnc-C19orf77-1.1	9739	1	hsa-miR-760
lnc-C19orf77-1.1	10250	1	hsa-miR-760
lnc-C19orf77-1.1	55023	1	hsa-miR-760
lnc-C19orf77-1.1	7343	1	hsa-miR-760
lnc-C19orf77-1.1	114991	1	hsa-miR-760
lnc-C19orf77-1.1	5090	1	hsa-miR-760
lnc-C19orf77-1.1	57221	1	hsa-miR-760
lnc-C19orf77-1.1	2288	1	hsa-miR-760
lnc-C19orf77-1.1	28996	1	hsa-miR-760
lnc-C19orf77-1.1	2222	1	hsa-miR-760
lnc-C19orf77-1.1	5478	1	hsa-miR-760
lnc-C19orf77-1.1	84067	1	hsa-miR-760
lnc-LINC00207-3.1	8161	1	hsa-miR-1285-3p
lnc-LINC00207-3.1	7157	1	hsa-miR-1285-3p
lnc-TASP1-12.1	7157	1	hsa-miR-1285-3p
lnc-TASP1-12.1	8161	1	hsa-miR-1285-3p
lnc-TRAF5-2.2	80206	1	hsa-miR-1303
lnc-TRAF5-2.2	23198	1	hsa-miR-1303
lnc-TRAF5-2.2	219844	1	hsa-miR-1303
lnc-TRAF5-2.2	54596	1	hsa-miR-1303
lnc-TRAF5-2.2	150274	1	hsa-miR-1303
lnc-TRAF5-2.2	54849	1	hsa-miR-1303
lnc-TRAF5-2.2	10818	1	hsa-miR-1303
lnc-TRAF5-2.2	8668	1	hsa-miR-1303
lnc-TRAF5-2.2	4233	1	hsa-miR-1303
lnc-TRAF5-2.2	6202	1	hsa-miR-1303
lnc-TRAF5-2.2	6646	1	hsa-miR-1303
lnc-TRAF5-2.2	9422	1	hsa-miR-1303
lnc-TRAF5-2.2	60	1	hsa-miR-1303
lnc-TRAF5-2.2	79026	1	hsa-miR-1303
lnc-TRAF5-2.2	10531	1	hsa-miR-1303
lnc-TRAF5-2.2	9918	1	hsa-miR-1303
lnc-TRAF5-2.2	10075	1	hsa-miR-1303
lnc-TRAF5-2.2	159195	1	hsa-miR-1303
lnc-TRAF5-2.2	120114	1	hsa-miR-1303
lnc-TRAF5-2.2	6130	1	hsa-miR-1303
lnc-TRAF5-2.2	2194	1	hsa-miR-1303
lnc-TRAF5-2.2	10609	1	hsa-miR-1303
lnc-TRAF5-2.2	9969	1	hsa-miR-1303
lnc-TRAF5-2.2	9711	1	hsa-miR-1303
lnc-TRAF5-2.2	6217	1	hsa-miR-1303
lnc-TRAF5-2.2	1021	1	hsa-miR-1303
lnc-TRAF5-2.2	7916	1	hsa-miR-1303
lnc-TRAF5-2.2	25929	1	hsa-miR-1303
lnc-TRAF5-2.2	81285	1	hsa-miR-1303
lnc-TRAF5-2.2	4302	1	hsa-miR-1303
lnc-CCDC117-1.6	8161	1	hsa-miR-1285-3p
lnc-CCDC117-1.6	7157	1	hsa-miR-1285-3p
lnc-FOXD4L4-4.3	7157	1	hsa-miR-1285-3p
lnc-FOXD4L4-4.3	8161	1	hsa-miR-1285-3p
lnc-TRAPPC6A-1.1	8161	1	hsa-miR-1285-3p
lnc-TRAPPC6A-1.1	7157	1	hsa-miR-1285-3p
lnc-TAL1-3.2	8161	1	hsa-miR-1285-3p
lnc-TAL1-3.2	7157	1	hsa-miR-1285-3p
lnc-KCNMB1-3.3	8161	1	hsa-miR-1285-3p
lnc-KCNMB1-3.3	7157	1	hsa-miR-1285-3p
lnc-CSMD1-15.1	120114	1	hsa-miR-1303
lnc-CSMD1-15.1	6130	1	hsa-miR-1303
lnc-CSMD1-15.1	2194	1	hsa-miR-1303
lnc-CSMD1-15.1	10075	1	hsa-miR-1303
lnc-CSMD1-15.1	159195	1	hsa-miR-1303
lnc-CSMD1-15.1	7916	1	hsa-miR-1303
lnc-CSMD1-15.1	25929	1	hsa-miR-1303
lnc-CSMD1-15.1	81285	1	hsa-miR-1303
lnc-CSMD1-15.1	4302	1	hsa-miR-1303
lnc-CSMD1-15.1	9969	1	hsa-miR-1303
lnc-CSMD1-15.1	10609	1	hsa-miR-1303
lnc-CSMD1-15.1	6217	1	hsa-miR-1303
lnc-CSMD1-15.1	1021	1	hsa-miR-1303
lnc-CSMD1-15.1	9711	1	hsa-miR-1303
lnc-CSMD1-15.1	150274	1	hsa-miR-1303
lnc-CSMD1-15.1	23198	1	hsa-miR-1303
lnc-CSMD1-15.1	80206	1	hsa-miR-1303
lnc-CSMD1-15.1	219844	1	hsa-miR-1303
lnc-CSMD1-15.1	54596	1	hsa-miR-1303
lnc-CSMD1-15.1	6646	1	hsa-miR-1303
lnc-CSMD1-15.1	9422	1	hsa-miR-1303
lnc-CSMD1-15.1	6202	1	hsa-miR-1303
lnc-CSMD1-15.1	4233	1	hsa-miR-1303
lnc-CSMD1-15.1	79026	1	hsa-miR-1303
lnc-CSMD1-15.1	60	1	hsa-miR-1303
lnc-CSMD1-15.1	10531	1	hsa-miR-1303
lnc-CSMD1-15.1	9918	1	hsa-miR-1303
lnc-CSMD1-15.1	54849	1	hsa-miR-1303
lnc-CSMD1-15.1	8668	1	hsa-miR-1303
lnc-CSMD1-15.1	10818	1	hsa-miR-1303
lnc-DCAF17-2.1	22984	1	hsa-miR-4286
lnc-NEDD1-8.1	8161	1	hsa-miR-1285-3p
lnc-NEDD1-8.1	7157	1	hsa-miR-1285-3p
lnc-AC016251.1-8.6	170384	1	hsa-miR-3648
lnc-TNFAIP8L1-2.1	7157	1	hsa-miR-1285-3p
lnc-TNFAIP8L1-2.1	8161	1	hsa-miR-1285-3p
lnc-TP53INP1-2.1	7157	1	hsa-miR-1285-3p
lnc-TP53INP1-2.1	8161	1	hsa-miR-1285-3p
lnc-RP11-327F22.5.1-1.3	80206	1	hsa-miR-1303
lnc-RP11-327F22.5.1-1.3	23198	1	hsa-miR-1303
lnc-RP11-327F22.5.1-1.3	54596	1	hsa-miR-1303
lnc-RP11-327F22.5.1-1.3	219844	1	hsa-miR-1303
lnc-RP11-327F22.5.1-1.3	150274	1	hsa-miR-1303
lnc-RP11-327F22.5.1-1.3	54849	1	hsa-miR-1303
lnc-RP11-327F22.5.1-1.3	10818	1	hsa-miR-1303
lnc-RP11-327F22.5.1-1.3	8668	1	hsa-miR-1303
lnc-RP11-327F22.5.1-1.3	4233	1	hsa-miR-1303
lnc-RP11-327F22.5.1-1.3	6202	1	hsa-miR-1303
lnc-RP11-327F22.5.1-1.3	9422	1	hsa-miR-1303
lnc-RP11-327F22.5.1-1.3	6646	1	hsa-miR-1303
lnc-RP11-327F22.5.1-1.3	10531	1	hsa-miR-1303
lnc-RP11-327F22.5.1-1.3	60	1	hsa-miR-1303
lnc-RP11-327F22.5.1-1.3	79026	1	hsa-miR-1303
lnc-RP11-327F22.5.1-1.3	9918	1	hsa-miR-1303
lnc-RP11-327F22.5.1-1.3	10075	1	hsa-miR-1303
lnc-RP11-327F22.5.1-1.3	159195	1	hsa-miR-1303
lnc-RP11-327F22.5.1-1.3	6130	1	hsa-miR-1303
lnc-RP11-327F22.5.1-1.3	120114	1	hsa-miR-1303
lnc-RP11-327F22.5.1-1.3	2194	1	hsa-miR-1303
lnc-RP11-327F22.5.1-1.3	10609	1	hsa-miR-1303
lnc-RP11-327F22.5.1-1.3	9969	1	hsa-miR-1303
lnc-RP11-327F22.5.1-1.3	9711	1	hsa-miR-1303
lnc-RP11-327F22.5.1-1.3	1021	1	hsa-miR-1303
lnc-RP11-327F22.5.1-1.3	6217	1	hsa-miR-1303
lnc-RP11-327F22.5.1-1.3	81285	1	hsa-miR-1303
lnc-RP11-327F22.5.1-1.3	25929	1	hsa-miR-1303
lnc-RP11-327F22.5.1-1.3	7916	1	hsa-miR-1303
lnc-RP11-327F22.5.1-1.3	4302	1	hsa-miR-1303
lnc-RP11-728F11.4.1-1.3	7157	1	hsa-miR-1285-3p
lnc-RP11-728F11.4.1-1.3	8161	1	hsa-miR-1285-3p
lnc-RP11-327F22.5.1-2.2	7157	1	hsa-miR-1285-3p
lnc-RP11-327F22.5.1-2.2	8161	1	hsa-miR-1285-3p
lnc-SPAM1-4.3	84914	1	hsa-miR-548aa
lnc-EIF5-1.2	10609	1	hsa-miR-1303
lnc-EIF5-1.2	9969	1	hsa-miR-1303
lnc-EIF5-1.2	9711	1	hsa-miR-1303
lnc-EIF5-1.2	6217	1	hsa-miR-1303
lnc-EIF5-1.2	1021	1	hsa-miR-1303
lnc-EIF5-1.2	4302	1	hsa-miR-1303
lnc-EIF5-1.2	25929	1	hsa-miR-1303
lnc-EIF5-1.2	7916	1	hsa-miR-1303
lnc-EIF5-1.2	81285	1	hsa-miR-1303
lnc-EIF5-1.2	10075	1	hsa-miR-1303
lnc-EIF5-1.2	159195	1	hsa-miR-1303
lnc-EIF5-1.2	6130	1	hsa-miR-1303
lnc-EIF5-1.2	120114	1	hsa-miR-1303
lnc-EIF5-1.2	2194	1	hsa-miR-1303
lnc-EIF5-1.2	54849	1	hsa-miR-1303
lnc-EIF5-1.2	10818	1	hsa-miR-1303
lnc-EIF5-1.2	8668	1	hsa-miR-1303
lnc-EIF5-1.2	6202	1	hsa-miR-1303
lnc-EIF5-1.2	4233	1	hsa-miR-1303
lnc-EIF5-1.2	9422	1	hsa-miR-1303
lnc-EIF5-1.2	6646	1	hsa-miR-1303
lnc-EIF5-1.2	60	1	hsa-miR-1303
lnc-EIF5-1.2	9918	1	hsa-miR-1303
lnc-EIF5-1.2	10531	1	hsa-miR-1303
lnc-EIF5-1.2	79026	1	hsa-miR-1303
lnc-EIF5-1.2	80206	1	hsa-miR-1303
lnc-EIF5-1.2	23198	1	hsa-miR-1303
lnc-EIF5-1.2	219844	1	hsa-miR-1303
lnc-EIF5-1.2	54596	1	hsa-miR-1303
lnc-EIF5-1.2	150274	1	hsa-miR-1303
lnc-RP11-62N21.1.1-11.1	1104	1	hsa-miR-18a-3p
lnc-RP11-62N21.1.1-11.1	55700	1	hsa-miR-18a-3p
lnc-RP11-62N21.1.1-11.1	2023	1	hsa-miR-18a-3p
lnc-RP11-62N21.1.1-11.1	9592	1	hsa-miR-18a-3p
lnc-RP11-62N21.1.1-11.1	3183	1	hsa-miR-18a-3p
lnc-RP11-62N21.1.1-11.1	23008	1	hsa-miR-18a-3p
lnc-RP11-62N21.1.1-11.1	6187	1	hsa-miR-18a-3p
lnc-RP11-62N21.1.1-11.1	2256	1	hsa-miR-18a-3p
lnc-RP11-62N21.1.1-11.1	203068	1	hsa-miR-18a-3p
lnc-RP11-62N21.1.1-11.1	55723	1	hsa-miR-18a-3p
lnc-RP11-62N21.1.1-11.1	8721	1	hsa-miR-18a-3p
lnc-RP11-62N21.1.1-11.1	9415	1	hsa-miR-18a-3p
lnc-RP11-62N21.1.1-11.1	3185	1	hsa-miR-18a-3p
lnc-RP11-62N21.1.1-11.1	55164	1	hsa-miR-18a-3p
lnc-RP11-62N21.1.1-11.1	79590	1	hsa-miR-18a-3p
lnc-RP11-62N21.1.1-11.1	10521	1	hsa-miR-18a-3p
lnc-RP11-62N21.1.1-11.1	26168	1	hsa-miR-18a-3p
lnc-RP11-62N21.1.1-11.1	55066	1	hsa-miR-18a-3p
lnc-RP11-62N21.1.1-11.1	26986	1	hsa-miR-18a-3p
lnc-RP11-62N21.1.1-11.1	11332	1	hsa-miR-18a-3p
lnc-RP11-62N21.1.1-11.1	4221	1	hsa-miR-18a-3p
lnc-RP11-62N21.1.1-11.1	6158	1	hsa-miR-18a-3p
lnc-RP11-62N21.1.1-11.1	10146	1	hsa-miR-18a-3p
lnc-RP11-62N21.1.1-11.1	6480	1	hsa-miR-18a-3p
lnc-RP11-62N21.1.1-11.1	64328	1	hsa-miR-18a-3p
lnc-RP11-62N21.1.1-11.1	22995	1	hsa-miR-18a-3p
lnc-RP11-62N21.1.1-11.1	11273	1	hsa-miR-18a-3p
lnc-RP11-62N21.1.1-11.1	79183	1	hsa-miR-18a-3p
lnc-RP11-62N21.1.1-11.1	8833	1	hsa-miR-18a-3p
lnc-RP11-62N21.1.1-11.1	118738	1	hsa-miR-18a-3p
lnc-RP11-62N21.1.1-11.1	4670	1	hsa-miR-18a-3p
lnc-RP11-62N21.1.1-11.1	6152	1	hsa-miR-18a-3p
lnc-RP11-62N21.1.1-11.1	124583	1	hsa-miR-18a-3p
lnc-RP11-62N21.1.1-11.1	6418	1	hsa-miR-18a-3p
lnc-RP11-62N21.1.1-11.1	83596	1	hsa-miR-18a-3p
lnc-RP11-62N21.1.1-11.1	9656	1	hsa-miR-18a-3p
lnc-RP11-62N21.1.1-11.1	81618	1	hsa-miR-18a-3p
lnc-RP11-62N21.1.1-11.1	80700	1	hsa-miR-18a-3p
lnc-RP11-62N21.1.1-11.1	285855	1	hsa-miR-18a-3p
lnc-RP11-62N21.1.1-11.1	10460	1	hsa-miR-18a-3p
lnc-RP11-62N21.1.1-11.1	4012	1	hsa-miR-18a-3p
lnc-RP11-62N21.1.1-11.1	8452	1	hsa-miR-18a-3p
lnc-RP11-62N21.1.1-11.1	3987	1	hsa-miR-18a-3p
lnc-RP11-62N21.1.1-11.1	51293	1	hsa-miR-18a-3p
lnc-RP11-62N21.1.1-11.1	84461	1	hsa-miR-18a-3p
lnc-RP11-62N21.1.1-11.1	6726	1	hsa-miR-18a-3p
lnc-RP11-62N21.1.1-11.1	79073	1	hsa-miR-18a-3p
lnc-RP11-62N21.1.1-11.1	54107	1	hsa-miR-18a-3p
lnc-RP11-62N21.1.1-11.1	11100	1	hsa-miR-18a-3p
lnc-RP11-62N21.1.1-11.1	162	1	hsa-miR-18a-3p
lnc-RP11-62N21.1.1-11.1	3607	1	hsa-miR-18a-3p
lnc-RP11-62N21.1.1-11.1	23139	1	hsa-miR-18a-3p
lnc-RP11-62N21.1.1-11.1	3006	1	hsa-miR-18a-3p
lnc-RP11-62N21.1.1-11.1	96459	1	hsa-miR-18a-3p
lnc-RP11-62N21.1.1-11.1	8874	1	hsa-miR-18a-3p
lnc-RP11-62N21.1.1-11.1	5546	1	hsa-miR-18a-3p
lnc-RP11-62N21.1.1-11.1	9837	1	hsa-miR-18a-3p
lnc-RP11-62N21.1.1-11.1	6009	1	hsa-miR-18a-3p
lnc-RP11-62N21.1.1-11.1	79791	1	hsa-miR-18a-3p
lnc-RP11-62N21.1.1-11.1	23135	1	hsa-miR-18a-3p
lnc-RP11-62N21.1.1-11.1	9960	1	hsa-miR-18a-3p
lnc-RP11-62N21.1.1-11.1	161931	1	hsa-miR-18a-3p
lnc-RP11-62N21.1.1-11.1	529	1	hsa-miR-18a-3p
lnc-RP11-62N21.1.1-11.1	28996	1	hsa-miR-18a-3p
lnc-RP11-62N21.1.1-11.1	23266	1	hsa-miR-18a-3p
lnc-RP11-62N21.1.1-11.1	5052	1	hsa-miR-18a-3p
lnc-RP11-62N21.1.1-11.1	4782	1	hsa-miR-18a-3p
lnc-RP11-62N21.1.1-11.1	1534	1	hsa-miR-18a-3p
lnc-RP11-62N21.1.1-11.1	7343	1	hsa-miR-18a-3p
lnc-RP11-62N21.1.1-11.1	112399	1	hsa-miR-18a-3p
lnc-RP11-62N21.1.1-11.1	94107	1	hsa-miR-18a-3p
lnc-RP11-62N21.1.1-11.1	5798	1	hsa-miR-18a-3p
lnc-RP11-62N21.1.1-11.1	51199	1	hsa-miR-18a-3p
lnc-RP11-62N21.1.1-11.1	9862	1	hsa-miR-18a-3p
lnc-RP11-62N21.1.1-11.1	85301	1	hsa-miR-18a-3p
lnc-RP11-62N21.1.1-11.1	1605	1	hsa-miR-18a-3p
lnc-RP11-62N21.1.1-11.1	27153	1	hsa-miR-18a-3p
lnc-RP11-62N21.1.1-11.1	81790	1	hsa-miR-18a-3p
lnc-RP11-62N21.1.1-11.1	64745	1	hsa-miR-18a-3p
lnc-RP11-62N21.1.1-11.1	6818	1	hsa-miR-18a-3p
lnc-RP11-62N21.1.1-11.1	160760	1	hsa-miR-18a-3p
lnc-RP11-62N21.1.1-11.1	5928	1	hsa-miR-18a-3p
lnc-RP11-62N21.1.1-11.1	55799	1	hsa-miR-18a-3p
lnc-RP11-62N21.1.1-11.1	23384	1	hsa-miR-18a-3p
lnc-RP11-62N21.1.1-11.1	4779	1	hsa-miR-18a-3p
lnc-RP11-62N21.1.1-11.1	5738	1	hsa-miR-18a-3p
lnc-RP11-62N21.1.1-11.1	5034	1	hsa-miR-18a-3p
lnc-RP11-62N21.1.1-11.1	57715	1	hsa-miR-18a-3p
lnc-RP11-62N21.1.1-11.1	440689	1	hsa-miR-18a-3p
lnc-RP11-62N21.1.1-11.1	5366	1	hsa-miR-18a-3p
lnc-RP11-62N21.1.1-11.1	26015	1	hsa-miR-18a-3p
lnc-RP11-62N21.1.1-11.1	153090	1	hsa-miR-18a-3p
lnc-RP11-62N21.1.1-11.1	23212	1	hsa-miR-18a-3p
lnc-RP11-62N21.1.1-11.1	23335	1	hsa-miR-18a-3p
lnc-RP11-62N21.1.1-11.1	116985	1	hsa-miR-18a-3p
lnc-RP11-62N21.1.1-11.1	9775	1	hsa-miR-18a-3p
lnc-RP11-62N21.1.1-11.1	8193	1	hsa-miR-18a-3p
lnc-RP11-62N21.1.1-11.1	11198	1	hsa-miR-18a-3p
lnc-RP11-62N21.1.1-11.1	64852	1	hsa-miR-18a-3p
lnc-RP11-62N21.1.1-11.1	1282	1	hsa-miR-18a-3p
lnc-RP11-62N21.1.1-11.1	126299	1	hsa-miR-18a-3p
lnc-RP11-62N21.1.1-11.1	85456	1	hsa-miR-18a-3p
lnc-RP11-62N21.1.1-11.1	203547	1	hsa-miR-18a-3p
lnc-RP11-62N21.1.1-11.1	57685	1	hsa-miR-18a-3p
lnc-RP11-62N21.1.1-11.1	993	1	hsa-miR-18a-3p
lnc-RP11-62N21.1.1-11.1	3998	1	hsa-miR-18a-3p
lnc-RP11-62N21.1.1-11.1	9617	1	hsa-miR-18a-3p
lnc-RP11-62N21.1.1-11.1	8503	1	hsa-miR-18a-3p
lnc-RP11-62N21.1.1-11.1	23064	1	hsa-miR-18a-3p
lnc-RP11-62N21.1.1-11.1	25792	1	hsa-miR-18a-3p
lnc-RP11-62N21.1.1-11.1	5742	1	hsa-miR-18a-3p
lnc-RP11-62N21.1.1-11.1	1788	1	hsa-miR-18a-3p
lnc-RP11-62N21.1.1-11.1	5141	1	hsa-miR-18a-3p
lnc-RP11-62N21.1.1-11.1	23152	1	hsa-miR-18a-3p
lnc-RP11-62N21.1.1-11.1	8824	1	hsa-miR-18a-3p
lnc-RP11-62N21.1.1-11.1	47	1	hsa-miR-18a-3p
lnc-RP11-62N21.1.1-11.1	1718	1	hsa-miR-18a-3p
lnc-RP11-62N21.1.1-11.1	7916	1	hsa-miR-18a-3p
lnc-RP11-62N21.1.1-11.1	4641	1	hsa-miR-18a-3p
lnc-RP11-62N21.1.1-11.1	4855	1	hsa-miR-18a-3p
lnc-RP11-62N21.1.1-11.1	79612	1	hsa-miR-18a-3p
lnc-RP11-62N21.1.1-11.1	8943	1	hsa-miR-18a-3p
lnc-RP11-62N21.1.1-11.1	23265	1	hsa-miR-18a-3p
lnc-RP11-62N21.1.1-11.1	7298	1	hsa-miR-18a-3p
lnc-RP11-62N21.1.1-11.1	8289	1	hsa-miR-18a-3p
lnc-RP11-62N21.1.1-11.1	389384	1	hsa-miR-18a-3p
lnc-RP11-62N21.1.1-11.1	23154	1	hsa-miR-18a-3p
lnc-RP11-62N21.1.1-11.1	114822	1	hsa-miR-18a-3p
lnc-RP11-62N21.1.1-11.1	4928	1	hsa-miR-18a-3p
lnc-RP11-62N21.1.1-11.1	27032	1	hsa-miR-18a-3p
lnc-RP11-62N21.1.1-11.1	5695	1	hsa-miR-18a-3p
lnc-RP11-62N21.1.1-11.1	23576	1	hsa-miR-18a-3p
lnc-RP11-62N21.1.1-11.1	1627	1	hsa-miR-18a-3p
lnc-RP11-62N21.1.1-11.1	79714	1	hsa-miR-18a-3p
lnc-RP11-62N21.1.1-11.1	6892	1	hsa-miR-18a-3p
lnc-RP11-62N21.1.1-11.1	55709	1	hsa-miR-18a-3p
lnc-RP11-62N21.1.1-11.1	29855	1	hsa-miR-18a-3p
lnc-RP11-62N21.1.1-11.1	56894	1	hsa-miR-18a-3p
lnc-RP11-62N21.1.1-11.1	29843	1	hsa-miR-18a-3p
lnc-RP11-62N21.1.1-11.1	2778	1	hsa-miR-18a-3p
lnc-RP11-62N21.1.1-11.1	3267	1	hsa-miR-18a-3p
lnc-RP11-62N21.1.1-11.1	10992	1	hsa-miR-18a-3p
lnc-RP11-62N21.1.1-11.1	65083	1	hsa-miR-18a-3p
lnc-RP11-62N21.1.1-11.1	113235	1	hsa-miR-18a-3p
lnc-RP11-62N21.1.1-11.1	10426	1	hsa-miR-18a-3p
lnc-RP11-62N21.1.1-11.1	54726	1	hsa-miR-18a-3p
lnc-RP11-62N21.1.1-11.1	5315	1	hsa-miR-18a-3p
lnc-RP11-62N21.1.1-11.1	115752	1	hsa-miR-18a-3p
lnc-RP11-62N21.1.1-11.1	50488	1	hsa-miR-18a-3p
lnc-RP11-62N21.1.1-11.1	65125	1	hsa-miR-18a-3p
lnc-RP11-62N21.1.1-11.1	617	1	hsa-miR-18a-3p
lnc-RP11-62N21.1.1-11.1	4077	1	hsa-miR-18a-3p
lnc-RP11-62N21.1.1-11.1	23225	1	hsa-miR-18a-3p
lnc-RP11-62N21.1.1-11.1	23170	1	hsa-miR-18a-3p
lnc-RP11-62N21.1.1-11.1	1964	1	hsa-miR-18a-3p
lnc-RP11-62N21.1.1-11.1	80000	1	hsa-miR-18a-3p
lnc-RP11-62N21.1.1-11.1	23524	1	hsa-miR-18a-3p
lnc-RP11-62N21.1.1-11.1	84823	1	hsa-miR-18a-3p
lnc-RP11-62N21.1.1-11.1	381	1	hsa-miR-18a-3p
lnc-RP11-62N21.1.1-11.1	10755	1	hsa-miR-18a-3p
lnc-RP11-62N21.1.1-11.1	157313	1	hsa-miR-18a-3p
lnc-RP11-62N21.1.1-11.1	9703	1	hsa-miR-18a-3p
lnc-RP11-62N21.1.1-11.1	7109	1	hsa-miR-18a-3p
lnc-RP11-62N21.1.1-11.1	2618	1	hsa-miR-18a-3p
lnc-RP11-62N21.1.1-11.1	54407	1	hsa-miR-18a-3p
lnc-RP11-62N21.1.1-11.1	25836	1	hsa-miR-18a-3p
lnc-RP11-62N21.1.1-11.1	3146	1	hsa-miR-18a-3p
lnc-RP11-62N21.1.1-11.1	10220	1	hsa-miR-18a-3p
lnc-RP11-62N21.1.1-11.1	6840	1	hsa-miR-18a-3p
lnc-RP11-62N21.1.1-11.1	25839	1	hsa-miR-18a-3p
lnc-RP11-62N21.1.1-11.1	9739	1	hsa-miR-18a-3p
lnc-RP11-62N21.1.1-11.1	2671	1	hsa-miR-18a-3p
lnc-RP11-62N21.1.1-11.1	3304	1	hsa-miR-18a-3p
lnc-RP11-62N21.1.1-11.1	23187	1	hsa-miR-18a-3p
lnc-RP11-62N21.1.1-11.1	8337	1	hsa-miR-18a-3p
lnc-RP11-62N21.1.1-11.1	60343	1	hsa-miR-18a-3p
lnc-RP11-62N21.1.1-11.1	10657	1	hsa-miR-18a-3p
lnc-RP11-62N21.1.1-11.1	8471	1	hsa-miR-18a-3p
lnc-RP11-62N21.1.1-11.1	91768	1	hsa-miR-18a-3p
lnc-RP11-62N21.1.1-11.1	23774	1	hsa-miR-18a-3p
lnc-RP11-62N21.1.1-11.1	5478	1	hsa-miR-18a-3p
lnc-RP11-62N21.1.1-11.1	23389	1	hsa-miR-18a-3p
lnc-RP11-62N21.1.1-11.1	4709	1	hsa-miR-18a-3p
lnc-RP11-62N21.1.1-11.1	23144	1	hsa-miR-18a-3p
lnc-RP11-62N21.1.1-11.1	29888	1	hsa-miR-18a-3p
lnc-RP11-62N21.1.1-11.1	6160	1	hsa-miR-18a-3p
lnc-RP11-62N21.1.1-11.1	10658	1	hsa-miR-18a-3p
lnc-RP11-62N21.1.1-11.1	54879	1	hsa-miR-18a-3p
lnc-RP11-62N21.1.1-11.1	2288	1	hsa-miR-18a-3p
lnc-RP11-62N21.1.1-11.1	128178	1	hsa-miR-18a-3p
lnc-RP11-62N21.1.1-11.1	3508	1	hsa-miR-18a-3p
lnc-RP11-62N21.1.1-11.1	51447	1	hsa-miR-18a-3p
lnc-RP11-62N21.1.1-11.1	94239	1	hsa-miR-18a-3p
lnc-RP11-62N21.1.1-11.1	10298	1	hsa-miR-18a-3p
lnc-RP11-62N21.1.1-11.1	8668	1	hsa-miR-18a-3p
lnc-RP11-62N21.1.1-11.1	55152	1	hsa-miR-18a-3p
lnc-RP11-62N21.1.1-11.1	23196	1	hsa-miR-18a-3p
lnc-RP11-62N21.1.1-11.1	5872	1	hsa-miR-18a-3p
lnc-RP11-62N21.1.1-11.1	63982	1	hsa-miR-18a-3p
lnc-RP11-62N21.1.1-11.1	10985	1	hsa-miR-18a-3p
lnc-RP11-62N21.1.1-11.1	8099	1	hsa-miR-18a-3p
lnc-RP11-62N21.1.1-11.1	6154	1	hsa-miR-18a-3p
lnc-RP11-62N21.1.1-11.1	123876	1	hsa-miR-18a-3p
lnc-RP11-62N21.1.1-11.1	143187	1	hsa-miR-18a-3p
lnc-RP11-62N21.1.1-11.1	6722	1	hsa-miR-18a-3p
lnc-RP11-62N21.1.1-11.1	6345	1	hsa-miR-18a-3p
lnc-RP11-62N21.1.1-11.1	56097	1	hsa-miR-18a-3p
lnc-RP11-62N21.1.1-11.1	7314	1	hsa-miR-18a-3p
lnc-RP11-62N21.1.1-11.1	9183	1	hsa-miR-18a-3p
lnc-RP11-62N21.1.1-11.1	8661	1	hsa-miR-18a-3p
lnc-RP11-62N21.1.1-11.1	10016	1	hsa-miR-18a-3p
lnc-RP11-62N21.1.1-11.1	9320	1	hsa-miR-18a-3p
lnc-RP11-62N21.1.1-11.1	498	1	hsa-miR-18a-3p
lnc-RP11-62N21.1.1-11.1	5359	1	hsa-miR-18a-3p
lnc-RP11-62N21.1.1-11.1	8500	1	hsa-miR-18a-3p
lnc-RP11-62N21.1.1-11.1	8085	1	hsa-miR-18a-3p
lnc-RP11-62N21.1.1-11.1	1191	1	hsa-miR-18a-3p
lnc-RP11-62N21.1.1-11.1	9784	1	hsa-miR-18a-3p
lnc-RP11-62N21.1.1-11.1	6209	1	hsa-miR-18a-3p
lnc-RP11-62N21.1.1-11.1	8927	1	hsa-miR-18a-3p
lnc-RP11-62N21.1.1-11.1	23353	1	hsa-miR-18a-3p
lnc-RP11-62N21.1.1-11.1	3159	1	hsa-miR-18a-3p
lnc-RP11-62N21.1.1-11.1	9290	1	hsa-miR-18a-3p
lnc-RP11-62N21.1.1-11.1	3845	1	hsa-miR-18a-3p
lnc-RP11-62N21.1.1-11.1	57198	1	hsa-miR-18a-3p
lnc-AC016251.1-8.8	170384	1	hsa-miR-3648
lnc-LRRC61-2.1	10818	1	hsa-miR-1303
lnc-LRRC61-2.1	8668	1	hsa-miR-1303
lnc-LRRC61-2.1	54849	1	hsa-miR-1303
lnc-LRRC61-2.1	60	1	hsa-miR-1303
lnc-LRRC61-2.1	9918	1	hsa-miR-1303
lnc-LRRC61-2.1	10531	1	hsa-miR-1303
lnc-LRRC61-2.1	79026	1	hsa-miR-1303
lnc-LRRC61-2.1	6202	1	hsa-miR-1303
lnc-LRRC61-2.1	4233	1	hsa-miR-1303
lnc-LRRC61-2.1	9422	1	hsa-miR-1303
lnc-LRRC61-2.1	6646	1	hsa-miR-1303
lnc-LRRC61-2.1	54596	1	hsa-miR-1303
lnc-LRRC61-2.1	219844	1	hsa-miR-1303
lnc-LRRC61-2.1	80206	1	hsa-miR-1303
lnc-LRRC61-2.1	23198	1	hsa-miR-1303
lnc-LRRC61-2.1	150274	1	hsa-miR-1303
lnc-LRRC61-2.1	9711	1	hsa-miR-1303
lnc-LRRC61-2.1	6217	1	hsa-miR-1303
lnc-LRRC61-2.1	1021	1	hsa-miR-1303
lnc-LRRC61-2.1	10609	1	hsa-miR-1303
lnc-LRRC61-2.1	9969	1	hsa-miR-1303
lnc-LRRC61-2.1	7916	1	hsa-miR-1303
lnc-LRRC61-2.1	25929	1	hsa-miR-1303
lnc-LRRC61-2.1	4302	1	hsa-miR-1303
lnc-LRRC61-2.1	81285	1	hsa-miR-1303
lnc-LRRC61-2.1	159195	1	hsa-miR-1303
lnc-LRRC61-2.1	10075	1	hsa-miR-1303
lnc-LRRC61-2.1	2194	1	hsa-miR-1303
lnc-LRRC61-2.1	120114	1	hsa-miR-1303
lnc-LRRC61-2.1	6130	1	hsa-miR-1303
lnc-FAM110C-1.3	10531	1	hsa-miR-1303
lnc-FAM110C-1.3	60	1	hsa-miR-1303
lnc-FAM110C-1.3	79026	1	hsa-miR-1303
lnc-FAM110C-1.3	9918	1	hsa-miR-1303
lnc-FAM110C-1.3	9422	1	hsa-miR-1303
lnc-FAM110C-1.3	6646	1	hsa-miR-1303
lnc-FAM110C-1.3	6202	1	hsa-miR-1303
lnc-FAM110C-1.3	4233	1	hsa-miR-1303
lnc-FAM110C-1.3	8668	1	hsa-miR-1303
lnc-FAM110C-1.3	10818	1	hsa-miR-1303
lnc-FAM110C-1.3	54849	1	hsa-miR-1303
lnc-FAM110C-1.3	150274	1	hsa-miR-1303
lnc-FAM110C-1.3	219844	1	hsa-miR-1303
lnc-FAM110C-1.3	54596	1	hsa-miR-1303
lnc-FAM110C-1.3	23198	1	hsa-miR-1303
lnc-FAM110C-1.3	80206	1	hsa-miR-1303
lnc-FAM110C-1.3	81285	1	hsa-miR-1303
lnc-FAM110C-1.3	25929	1	hsa-miR-1303
lnc-FAM110C-1.3	7916	1	hsa-miR-1303
lnc-FAM110C-1.3	4302	1	hsa-miR-1303
lnc-FAM110C-1.3	1021	1	hsa-miR-1303
lnc-FAM110C-1.3	6217	1	hsa-miR-1303
lnc-FAM110C-1.3	9711	1	hsa-miR-1303
lnc-FAM110C-1.3	9969	1	hsa-miR-1303
lnc-FAM110C-1.3	10609	1	hsa-miR-1303
lnc-FAM110C-1.3	2194	1	hsa-miR-1303
lnc-FAM110C-1.3	120114	1	hsa-miR-1303
lnc-FAM110C-1.3	6130	1	hsa-miR-1303
lnc-FAM110C-1.3	159195	1	hsa-miR-1303
lnc-FAM110C-1.3	10075	1	hsa-miR-1303
lnc-PEX5L-1.1	22984	1	hsa-miR-4286
TCONS_00103323	84914	1	hsa-miR-548aa
lnc-NDUFS1-2.1	7157	1	hsa-miR-1285-3p
lnc-NDUFS1-2.1	8161	1	hsa-miR-1285-3p
lnc-AL033381.1-7.2	50855	1	hsa-miR-595
lnc-KRT80-1.5	7264	1	hsa-miR-346
lnc-KRT80-1.5	2592	1	hsa-miR-346
lnc-KRT80-1.5	220988	1	hsa-miR-346
lnc-KRT80-1.5	10695	1	hsa-miR-346
lnc-KRT80-1.5	2145	1	hsa-miR-346
lnc-KRT80-1.5	10635	1	hsa-miR-346
lnc-KRT80-1.5	94009	1	hsa-miR-346
lnc-KRT80-1.5	27124	1	hsa-miR-346
lnc-KRT80-1.5	10419	1	hsa-miR-346
lnc-KRT80-1.5	5989	1	hsa-miR-346
lnc-KRT80-1.5	2342	1	hsa-miR-346
lnc-KRT80-1.5	78987	1	hsa-miR-346
lnc-KRT80-1.5	953	1	hsa-miR-346
lnc-KRT80-1.5	63976	1	hsa-miR-346
lnc-KRT80-1.5	54880	1	hsa-miR-346
lnc-KRT80-1.5	334	1	hsa-miR-346
lnc-KRT80-1.5	54093	1	hsa-miR-346
lnc-KRT80-1.5	25788	1	hsa-miR-346
lnc-KRT80-1.5	8226	1	hsa-miR-346
lnc-KRT80-1.5	2687	1	hsa-miR-346
lnc-KRT80-1.5	1265	1	hsa-miR-346
lnc-KRT80-1.5	4301	1	hsa-miR-346
lnc-KRT80-1.5	6257	1	hsa-miR-346
lnc-KRT80-1.5	6156	1	hsa-miR-346
lnc-KRT80-1.5	6305	1	hsa-miR-346
lnc-KRT80-1.5	7538	1	hsa-miR-346
lnc-KRT80-1.5	57165	1	hsa-miR-346
lnc-KRT80-1.5	8837	1	hsa-miR-346
lnc-KRT80-1.5	5684	1	hsa-miR-346
lnc-KRT80-1.5	5707	1	hsa-miR-346
lnc-KRT80-1.5	55603	1	hsa-miR-346
lnc-KRT80-1.5	30008	1	hsa-miR-346
lnc-KRT80-1.5	3984	1	hsa-miR-346
lnc-KRT80-1.5	919	1	hsa-miR-346
lnc-KRT80-1.5	8463	1	hsa-miR-346
lnc-KRT80-1.5	54961	1	hsa-miR-346
lnc-KRT80-1.5	2821	1	hsa-miR-346
lnc-KRT80-1.5	80344	1	hsa-miR-346
lnc-KRT80-1.5	6890	1	hsa-miR-346
lnc-KRT80-1.5	8503	1	hsa-miR-346
lnc-KRT80-1.5	8220	1	hsa-miR-346
lnc-KRT80-1.5	54535	1	hsa-miR-346
lnc-KRT80-1.5	3976	1	hsa-miR-346
lnc-KRT80-1.5	3590	1	hsa-miR-346
lnc-KRT80-1.5	695	1	hsa-miR-346
lnc-KRT80-1.5	23326	1	hsa-miR-346
lnc-KRT80-1.5	10025	1	hsa-miR-346
lnc-KRT80-1.5	10134	1	hsa-miR-346
lnc-KRT80-1.5	9479	1	hsa-miR-346
lnc-KRT80-1.5	7013	1	hsa-miR-346
lnc-KRT80-1.5	9993	1	hsa-miR-346
lnc-KRT80-1.5	56898	1	hsa-miR-346
lnc-KRT80-1.5	219654	1	hsa-miR-346
lnc-KRT80-1.5	3606	1	hsa-miR-346
lnc-KRT80-1.5	1152	1	hsa-miR-346
lnc-RNF149-1.6	8161	1	hsa-miR-1285-3p
lnc-RNF149-1.6	8289	1	hsa-miR-181a-2-3p
lnc-RNF149-1.6	7157	1	hsa-miR-1285-3p
lnc-EFR3B-3.4	80311	1	hsa-miR-532-3p
lnc-EFR3B-3.4	1499	1	hsa-miR-532-3p
lnc-EFR3B-3.4	79709	1	hsa-miR-532-3p
lnc-EFR3B-3.4	388228	1	hsa-miR-532-3p
lnc-EFR3B-3.4	55969	1	hsa-miR-532-3p
lnc-EFR3B-3.4	1408	1	hsa-miR-532-3p
lnc-EFR3B-3.4	10712	1	hsa-miR-532-3p
lnc-EFR3B-3.4	92342	1	hsa-miR-532-3p
lnc-EFR3B-3.4	9282	1	hsa-miR-532-3p
lnc-EFR3B-3.4	351	1	hsa-miR-532-3p
lnc-EFR3B-3.4	54797	1	hsa-miR-532-3p
lnc-EFR3B-3.4	8668	1	hsa-miR-532-3p
lnc-EFR3B-3.4	5535	1	hsa-miR-532-3p
lnc-EFR3B-3.4	163	1	hsa-miR-532-3p
lnc-EFR3B-3.4	5534	1	hsa-miR-532-3p
lnc-EFR3B-3.4	10061	1	hsa-miR-532-3p
lnc-EFR3B-3.4	22955	1	hsa-miR-532-3p
lnc-EFR3B-3.4	10594	1	hsa-miR-532-3p
lnc-EFR3B-3.4	27125	1	hsa-miR-532-3p
lnc-EFR3B-3.4	3609	1	hsa-miR-532-3p
lnc-NAT9-1.1	6202	1	hsa-miR-3615
lnc-NAT9-1.1	10252	1	hsa-miR-3615
lnc-NAT9-1.1	7408	1	hsa-miR-3615
lnc-NAT9-1.1	80169	1	hsa-miR-3615
lnc-NAT9-1.1	3009	1	hsa-miR-3615
lnc-NAT9-1.1	54802	1	hsa-miR-3615
lnc-NAT9-1.1	80207	1	hsa-miR-3615
lnc-NAT9-1.1	81614	1	hsa-miR-3615
lnc-NAT9-1.1	23582	1	hsa-miR-3615
lnc-NAT9-1.1	23746	1	hsa-miR-3615
lnc-GJD3-1.4	3021	1	hsa-miR-1236-3p
lnc-GJD3-1.4	84247	1	hsa-miR-1236-3p
lnc-GJD3-1.4	5717	1	hsa-miR-1236-3p
lnc-GJD3-1.4	23522	1	hsa-miR-1236-3p
lnc-GJD3-1.4	6430	1	hsa-miR-1236-3p
lnc-GJD3-1.4	7514	1	hsa-miR-1236-3p
lnc-GJD3-1.4	2296	1	hsa-miR-1236-3p
lnc-GJD3-1.4	130540	1	hsa-miR-1236-3p
lnc-SRRM3-1.1	7157	1	hsa-miR-1285-3p
lnc-SRRM3-1.1	8161	1	hsa-miR-1285-3p
lnc-C22orf25-1.1	284565	1	hsa-miR-766-3p
lnc-C22orf25-1.1	3172	1	hsa-miR-766-3p
lnc-C22orf25-1.1	23299	1	hsa-miR-766-3p
lnc-C22orf25-1.1	23019	1	hsa-miR-766-3p
lnc-C22orf25-1.1	8604	1	hsa-miR-766-3p
lnc-C22orf25-1.1	51434	1	hsa-miR-766-3p
lnc-C22orf25-1.1	10525	1	hsa-miR-766-3p
lnc-C22orf25-1.1	56288	1	hsa-miR-766-3p
lnc-C22orf25-1.1	6203	1	hsa-miR-766-3p
lnc-C22orf25-1.1	283373	1	hsa-miR-766-3p
lnc-C22orf25-1.1	6165	1	hsa-miR-766-3p
lnc-C22orf25-1.1	56898	1	hsa-miR-766-3p
lnc-C22orf25-1.1	23583	1	hsa-miR-766-3p
lnc-C22orf25-1.1	2961	1	hsa-miR-766-3p
lnc-C22orf25-1.1	10524	1	hsa-miR-766-3p
lnc-C22orf25-1.1	6158	1	hsa-miR-766-3p
lnc-C22orf25-1.1	56970	1	hsa-miR-766-3p
lnc-C22orf25-1.1	57459	1	hsa-miR-766-3p
lnc-C22orf25-1.1	1019	1	hsa-miR-766-3p
lnc-C22orf25-1.1	5216	1	hsa-miR-766-3p
lnc-C22orf25-1.1	10450	1	hsa-miR-766-3p
lnc-C22orf25-1.1	5594	1	hsa-miR-766-3p
lnc-C22orf25-1.1	9019	1	hsa-miR-766-3p
lnc-C22orf25-1.1	10564	1	hsa-miR-766-3p
lnc-C22orf25-1.1	6155	1	hsa-miR-766-3p
lnc-C22orf25-1.1	2547	1	hsa-miR-766-3p
lnc-C22orf25-1.1	5315	1	hsa-miR-766-3p
lnc-C22orf25-1.1	389541	1	hsa-miR-766-3p
lnc-C22orf25-1.1	23268	1	hsa-miR-766-3p
lnc-C22orf25-1.1	8085	1	hsa-miR-766-3p
lnc-C22orf25-1.1	25926	1	hsa-miR-766-3p
lnc-C22orf25-1.1	144404	1	hsa-miR-766-3p
lnc-C22orf25-1.1	2597	1	hsa-miR-766-3p
lnc-C22orf25-1.1	9862	1	hsa-miR-766-3p
lnc-C22orf25-1.1	23492	1	hsa-miR-766-3p
lnc-C22orf25-1.1	2145	1	hsa-miR-766-3p
lnc-C22orf25-1.1	23165	1	hsa-miR-766-3p
lnc-C22orf25-1.1	16	1	hsa-miR-766-3p
lnc-C22orf25-1.1	23368	1	hsa-miR-766-3p
lnc-C22orf25-1.1	56270	1	hsa-miR-766-3p
lnc-C22orf25-1.1	23308	1	hsa-miR-766-3p
lnc-C22orf25-1.1	197407	1	hsa-miR-766-3p
lnc-C22orf25-1.1	3945	1	hsa-miR-766-3p
lnc-C22orf25-1.1	23513	1	hsa-miR-766-3p
lnc-C22orf25-1.1	7014	1	hsa-miR-766-3p
lnc-C22orf25-1.1	54480	1	hsa-miR-766-3p
lnc-C22orf25-1.1	408050	1	hsa-miR-766-3p
lnc-METTL6-5.1	84914	1	hsa-miR-548aa
lnc-AP3B2-2.1	3021	1	hsa-miR-1236-3p
lnc-AP3B2-2.1	84247	1	hsa-miR-1236-3p
lnc-AP3B2-2.1	5717	1	hsa-miR-1236-3p
lnc-AP3B2-2.1	23522	1	hsa-miR-1236-3p
lnc-AP3B2-2.1	6430	1	hsa-miR-1236-3p
lnc-AP3B2-2.1	2296	1	hsa-miR-1236-3p
lnc-AP3B2-2.1	130540	1	hsa-miR-1236-3p
lnc-AP3B2-2.1	7514	1	hsa-miR-1236-3p
lnc-EFR3B-3.3	5535	1	hsa-miR-532-3p
lnc-EFR3B-3.3	351	1	hsa-miR-532-3p
lnc-EFR3B-3.3	54797	1	hsa-miR-532-3p
lnc-EFR3B-3.3	8668	1	hsa-miR-532-3p
lnc-EFR3B-3.3	10061	1	hsa-miR-532-3p
lnc-EFR3B-3.3	22955	1	hsa-miR-532-3p
lnc-EFR3B-3.3	5534	1	hsa-miR-532-3p
lnc-EFR3B-3.3	10594	1	hsa-miR-532-3p
lnc-EFR3B-3.3	3609	1	hsa-miR-532-3p
lnc-EFR3B-3.3	27125	1	hsa-miR-532-3p
lnc-EFR3B-3.3	163	1	hsa-miR-532-3p
lnc-EFR3B-3.3	1499	1	hsa-miR-532-3p
lnc-EFR3B-3.3	79709	1	hsa-miR-532-3p
lnc-EFR3B-3.3	80311	1	hsa-miR-532-3p
lnc-EFR3B-3.3	1408	1	hsa-miR-532-3p
lnc-EFR3B-3.3	10712	1	hsa-miR-532-3p
lnc-EFR3B-3.3	55969	1	hsa-miR-532-3p
lnc-EFR3B-3.3	388228	1	hsa-miR-532-3p
lnc-EFR3B-3.3	9282	1	hsa-miR-532-3p
lnc-EFR3B-3.3	92342	1	hsa-miR-532-3p
lnc-CPEB4-4.4	1112	1	hsa-miR-574-5p
lnc-CCDC90B-2.11	26135	1	hsa-miR-374a-5p
lnc-CCDC90B-2.11	23405	1	hsa-miR-374a-5p
lnc-CCDC90B-2.11	84668	1	hsa-miR-374a-5p
lnc-CCDC90B-2.11	2033	1	hsa-miR-374a-5p
lnc-CCDC90B-2.11	472	1	hsa-miR-374a-5p
lnc-CCDC90B-2.11	22823	1	hsa-miR-374a-5p
lnc-CCDC90B-2.11	1647	1	hsa-miR-374a-5p
lnc-LARGE-9.1	3069	1	hsa-miR-548d-5p
lnc-LARGE-9.1	23613	1	hsa-miR-548d-5p
lnc-EIF5-1.1	10075	1	hsa-miR-1303
lnc-EIF5-1.1	159195	1	hsa-miR-1303
lnc-EIF5-1.1	120114	1	hsa-miR-1303
lnc-EIF5-1.1	6130	1	hsa-miR-1303
lnc-EIF5-1.1	2194	1	hsa-miR-1303
lnc-EIF5-1.1	10609	1	hsa-miR-1303
lnc-EIF5-1.1	9969	1	hsa-miR-1303
lnc-EIF5-1.1	9711	1	hsa-miR-1303
lnc-EIF5-1.1	1021	1	hsa-miR-1303
lnc-EIF5-1.1	6217	1	hsa-miR-1303
lnc-EIF5-1.1	25929	1	hsa-miR-1303
lnc-EIF5-1.1	7916	1	hsa-miR-1303
lnc-EIF5-1.1	4302	1	hsa-miR-1303
lnc-EIF5-1.1	81285	1	hsa-miR-1303
lnc-EIF5-1.1	80206	1	hsa-miR-1303
lnc-EIF5-1.1	23198	1	hsa-miR-1303
lnc-EIF5-1.1	54596	1	hsa-miR-1303
lnc-EIF5-1.1	219844	1	hsa-miR-1303
lnc-EIF5-1.1	150274	1	hsa-miR-1303
lnc-EIF5-1.1	54849	1	hsa-miR-1303
lnc-EIF5-1.1	10818	1	hsa-miR-1303
lnc-EIF5-1.1	8668	1	hsa-miR-1303
lnc-EIF5-1.1	4233	1	hsa-miR-1303
lnc-EIF5-1.1	6202	1	hsa-miR-1303
lnc-EIF5-1.1	9422	1	hsa-miR-1303
lnc-EIF5-1.1	6646	1	hsa-miR-1303
lnc-EIF5-1.1	60	1	hsa-miR-1303
lnc-EIF5-1.1	10531	1	hsa-miR-1303
lnc-EIF5-1.1	79026	1	hsa-miR-1303
lnc-EIF5-1.1	9918	1	hsa-miR-1303
lnc-PDE1B-3.1	25926	1	hsa-miR-4323
lnc-C9orf170-2.1	331	1	hsa-miR-34a-3p
lnc-KCNG3-4.1	7157	1	hsa-miR-1285-3p
lnc-KCNG3-4.1	8161	1	hsa-miR-1285-3p
lnc-PTGER3-4.1	84914	1	hsa-miR-548aa
TCONS_00159678	22984	1	hsa-miR-4286
lnc-HERPUD2-2.4	80319	1	hsa-miR-30b-3p
lnc-HERPUD2-2.4	6097	1	hsa-miR-30b-3p
lnc-HERPUD2-2.4	10514	1	hsa-miR-30b-3p
lnc-HERPUD2-2.4	10921	1	hsa-miR-30b-3p
lnc-FMNL1-1.7	8161	1	hsa-miR-1285-3p
lnc-FMNL1-1.7	7157	1	hsa-miR-1285-3p
lnc-DERL1-3.2	120114	1	hsa-miR-1303
lnc-DERL1-3.2	6130	1	hsa-miR-1303
lnc-DERL1-3.2	2194	1	hsa-miR-1303
lnc-DERL1-3.2	10075	1	hsa-miR-1303
lnc-DERL1-3.2	159195	1	hsa-miR-1303
lnc-DERL1-3.2	25929	1	hsa-miR-1303
lnc-DERL1-3.2	7916	1	hsa-miR-1303
lnc-DERL1-3.2	81285	1	hsa-miR-1303
lnc-DERL1-3.2	4302	1	hsa-miR-1303
lnc-DERL1-3.2	10609	1	hsa-miR-1303
lnc-DERL1-3.2	9969	1	hsa-miR-1303
lnc-DERL1-3.2	9711	1	hsa-miR-1303
lnc-DERL1-3.2	1021	1	hsa-miR-1303
lnc-DERL1-3.2	6217	1	hsa-miR-1303
lnc-DERL1-3.2	150274	1	hsa-miR-1303
lnc-DERL1-3.2	80206	1	hsa-miR-1303
lnc-DERL1-3.2	23198	1	hsa-miR-1303
lnc-DERL1-3.2	219844	1	hsa-miR-1303
lnc-DERL1-3.2	54596	1	hsa-miR-1303
lnc-DERL1-3.2	4233	1	hsa-miR-1303
lnc-DERL1-3.2	6202	1	hsa-miR-1303
lnc-DERL1-3.2	9422	1	hsa-miR-1303
lnc-DERL1-3.2	6646	1	hsa-miR-1303
lnc-DERL1-3.2	60	1	hsa-miR-1303
lnc-DERL1-3.2	9918	1	hsa-miR-1303
lnc-DERL1-3.2	10531	1	hsa-miR-1303
lnc-DERL1-3.2	79026	1	hsa-miR-1303
lnc-DERL1-3.2	54849	1	hsa-miR-1303
lnc-DERL1-3.2	10818	1	hsa-miR-1303
lnc-DERL1-3.2	8668	1	hsa-miR-1303
lnc-BMP4-1.2	8161	1	hsa-miR-1285-3p
lnc-BMP4-1.2	7157	1	hsa-miR-1285-3p
lnc-AC016251.1-8.9	170384	1	hsa-miR-3648
lnc-RP11-152F13.5.1-3.1	64397	1	hsa-miR-345-5p
lnc-RP11-152F13.5.1-3.1	4363	1	hsa-miR-345-5p
lnc-RP11-152F13.5.1-3.1	286257	1	hsa-miR-345-5p
lnc-RP11-152F13.5.1-3.1	1267	1	hsa-miR-345-5p
lnc-RP11-152F13.5.1-3.1	55689	1	hsa-miR-345-5p
lnc-RP11-152F13.5.1-3.1	1964	1	hsa-miR-345-5p
lnc-RP11-152F13.5.1-3.1	11316	1	hsa-miR-345-5p
lnc-RP11-152F13.5.1-3.1	1026	1	hsa-miR-345-5p
lnc-RP11-152F13.5.1-3.1	63934	1	hsa-miR-345-5p
lnc-RP11-152F13.5.1-3.1	4437	1	hsa-miR-345-5p
lnc-RP11-152F13.5.1-3.1	9277	1	hsa-miR-345-5p
lnc-RP11-152F13.5.1-3.1	6746	1	hsa-miR-345-5p
lnc-RP11-152F13.5.1-3.1	4916	1	hsa-miR-345-5p
lnc-RP11-152F13.5.1-3.1	11325	1	hsa-miR-345-5p
lnc-FBXW7-3.1	22984	1	hsa-miR-4286
lnc-HAUS8-4.3	8161	1	hsa-miR-1285-3p
lnc-HAUS8-4.3	7157	1	hsa-miR-1285-3p
lnc-AC099552.4.1-1.3	1112	1	hsa-miR-574-5p
lnc-MME-4.1	2194	1	hsa-miR-1268a
lnc-MME-4.1	5438	1	hsa-miR-1268a
lnc-RAET1L-2.1	2395	1	hsa-miR-506-3p
lnc-AC016251.1-8.1	170384	1	hsa-miR-3648
lnc-NCOA3-12.1	23543	1	hsa-miR-320d
lnc-NCOA3-12.1	81539	1	hsa-miR-320d
lnc-SPCS2-3.2	7157	1	hsa-miR-1285-3p
lnc-SPCS2-3.2	8161	1	hsa-miR-1285-3p
lnc-COMMD10-7.1	3069	1	hsa-miR-548d-5p
lnc-COMMD10-7.1	23613	1	hsa-miR-548d-5p
lnc-AL901608.1-10.2	25926	1	hsa-miR-4323
lnc-AC016251.1-8.5	170384	1	hsa-miR-3648
lnc-TMEM131-1.3	5315	1	hsa-miR-330-3p
lnc-TMEM131-1.3	23413	1	hsa-miR-330-3p
lnc-TMEM131-1.3	9203	1	hsa-miR-330-3p
lnc-TMEM131-1.3	8358	1	hsa-miR-330-3p
lnc-TMEM131-1.3	8239	1	hsa-miR-330-3p
lnc-TMEM131-1.3	7067	1	hsa-miR-330-3p
lnc-TMEM131-1.3	9994	1	hsa-miR-330-3p
lnc-TMEM131-1.3	30849	1	hsa-miR-330-3p
lnc-TMEM131-1.3	5209	1	hsa-miR-330-3p
lnc-TMEM131-1.3	8295	1	hsa-miR-330-3p
lnc-TMEM131-1.3	6456	1	hsa-miR-330-3p
lnc-TMEM131-1.3	960	1	hsa-miR-330-3p
lnc-TMEM131-1.3	56341	1	hsa-miR-330-3p
lnc-TMEM131-1.3	130074	1	hsa-miR-330-3p
lnc-TMEM131-1.3	7422	1	hsa-miR-330-3p
lnc-TMEM131-1.3	1869	1	hsa-miR-330-3p
lnc-TMEM131-1.3	4916	1	hsa-miR-330-3p
lnc-TMEM131-1.3	203547	1	hsa-miR-330-3p
lnc-TMEM131-1.3	9353	1	hsa-miR-330-3p
lnc-TMEM131-1.3	6187	1	hsa-miR-330-3p
lnc-TMEM131-1.3	998	1	hsa-miR-330-3p
lnc-TMEM131-1.3	9972	1	hsa-miR-330-3p
lnc-TMEM131-1.3	203068	1	hsa-miR-330-3p
lnc-AK3-1.1	4289	1	hsa-miR-101-3p
lnc-AK3-1.1	472	1	hsa-miR-101-3p
lnc-AK3-1.1	7026	1	hsa-miR-101-3p
lnc-AK3-1.1	63939	1	hsa-miR-101-3p
lnc-AK3-1.1	54726	1	hsa-miR-101-3p
lnc-AK3-1.1	10923	1	hsa-miR-101-3p
lnc-AK3-1.1	4839	1	hsa-miR-101-3p
lnc-AK3-1.1	54877	1	hsa-miR-101-3p
lnc-AK3-1.1	4436	1	hsa-miR-101-3p
lnc-AK3-1.1	23469	1	hsa-miR-101-3p
lnc-AK3-1.1	54541	1	hsa-miR-101-3p
lnc-AK3-1.1	26985	1	hsa-miR-101-3p
lnc-AK3-1.1	332	1	hsa-miR-101-3p
lnc-AK3-1.1	5451	1	hsa-miR-101-3p
lnc-AK3-1.1	122786	1	hsa-miR-101-3p
lnc-AK3-1.1	10818	1	hsa-miR-101-3p
lnc-AK3-1.1	116068	1	hsa-miR-101-3p
lnc-AK3-1.1	7049	1	hsa-miR-101-3p
lnc-AK3-1.1	3977	1	hsa-miR-101-3p
lnc-AK3-1.1	2782	1	hsa-miR-101-3p
lnc-AK3-1.1	1993	1	hsa-miR-101-3p
lnc-AK3-1.1	1843	1	hsa-miR-101-3p
lnc-AK3-1.1	55119	1	hsa-miR-101-3p
lnc-AK3-1.1	26258	1	hsa-miR-101-3p
lnc-AK3-1.1	8289	1	hsa-miR-101-3p
lnc-AK3-1.1	23396	1	hsa-miR-101-3p
lnc-AK3-1.1	80204	1	hsa-miR-101-3p
lnc-AK3-1.1	55809	1	hsa-miR-101-3p
lnc-AK3-1.1	1788	1	hsa-miR-101-3p
lnc-AK3-1.1	84458	1	hsa-miR-101-3p
lnc-AK3-1.1	1635	1	hsa-miR-101-3p
lnc-AK3-1.1	9989	1	hsa-miR-101-3p
lnc-AK3-1.1	11097	1	hsa-miR-101-3p
lnc-AK3-1.1	7023	1	hsa-miR-101-3p
lnc-AK3-1.1	49854	1	hsa-miR-101-3p
lnc-AK3-1.1	55327	1	hsa-miR-101-3p
lnc-AK3-1.1	5879	1	hsa-miR-101-3p
lnc-AK3-1.1	100113407	1	hsa-miR-101-3p
lnc-AK3-1.1	2201	1	hsa-miR-101-3p
lnc-AK3-1.1	2872	1	hsa-miR-101-3p
lnc-AK3-1.1	56907	1	hsa-miR-101-3p
lnc-AK3-1.1	22858	1	hsa-miR-101-3p
lnc-AK3-1.1	22908	1	hsa-miR-101-3p
lnc-AK3-1.1	55781	1	hsa-miR-101-3p
lnc-AK3-1.1	7046	1	hsa-miR-101-3p
lnc-AK3-1.1	8535	1	hsa-miR-101-3p
lnc-AK3-1.1	4211	1	hsa-miR-101-3p
lnc-AK3-1.1	6542	1	hsa-miR-101-3p
lnc-AK3-1.1	9218	1	hsa-miR-101-3p
lnc-AK3-1.1	824	1	hsa-miR-101-3p
lnc-AK3-1.1	6662	1	hsa-miR-101-3p
lnc-AK3-1.1	65258	1	hsa-miR-101-3p
lnc-AK3-1.1	202243	1	hsa-miR-101-3p
lnc-AK3-1.1	58489	1	hsa-miR-101-3p
lnc-AK3-1.1	10617	1	hsa-miR-101-3p
lnc-AK3-1.1	331	1	hsa-miR-101-3p
lnc-AK3-1.1	55294	1	hsa-miR-101-3p
lnc-AK3-1.1	10048	1	hsa-miR-101-3p
lnc-AK3-1.1	64418	1	hsa-miR-101-3p
lnc-AK3-1.1	92154	1	hsa-miR-101-3p
lnc-AK3-1.1	65080	1	hsa-miR-101-3p
lnc-AK3-1.1	57608	1	hsa-miR-101-3p
lnc-AK3-1.1	84890	1	hsa-miR-101-3p
lnc-AK3-1.1	7905	1	hsa-miR-101-3p
lnc-AK3-1.1	5868	1	hsa-miR-101-3p
lnc-AK3-1.1	285672	1	hsa-miR-101-3p
lnc-AK3-1.1	11004	1	hsa-miR-101-3p
lnc-AK3-1.1	8726	1	hsa-miR-101-3p
lnc-AK3-1.1	140609	1	hsa-miR-101-3p
lnc-AK3-1.1	80007	1	hsa-miR-101-3p
lnc-AK3-1.1	23554	1	hsa-miR-101-3p
lnc-AK3-1.1	283489	1	hsa-miR-101-3p
lnc-AK3-1.1	4001	1	hsa-miR-101-3p
lnc-AK3-1.1	126375	1	hsa-miR-101-3p
lnc-AK3-1.1	5048	1	hsa-miR-101-3p
lnc-AK3-1.1	3205	1	hsa-miR-101-3p
lnc-AK3-1.1	6602	1	hsa-miR-101-3p
lnc-AK3-1.1	168850	1	hsa-miR-101-3p
lnc-AK3-1.1	3110	1	hsa-miR-101-3p
lnc-AK3-1.1	22838	1	hsa-miR-101-3p
lnc-AK3-1.1	4170	1	hsa-miR-101-3p
lnc-AK3-1.1	54799	1	hsa-miR-101-3p
lnc-AK3-1.1	154743	1	hsa-miR-101-3p
lnc-AK3-1.1	2332	1	hsa-miR-101-3p
lnc-AK3-1.1	23512	1	hsa-miR-101-3p
lnc-AK3-1.1	25843	1	hsa-miR-101-3p
lnc-AK3-1.1	5305	1	hsa-miR-101-3p
lnc-AK3-1.1	4179	1	hsa-miR-101-3p
lnc-AK3-1.1	54407	1	hsa-miR-101-3p
lnc-AK3-1.1	8317	1	hsa-miR-101-3p
lnc-AK3-1.1	23515	1	hsa-miR-101-3p
lnc-AK3-1.1	9825	1	hsa-miR-101-3p
lnc-AK3-1.1	6674	1	hsa-miR-101-3p
lnc-AK3-1.1	9252	1	hsa-miR-101-3p
lnc-AK3-1.1	100532726	1	hsa-miR-101-3p
lnc-AK3-1.1	57532	1	hsa-miR-101-3p
lnc-AK3-1.1	64781	1	hsa-miR-101-3p
lnc-AK3-1.1	6744	1	hsa-miR-101-3p
lnc-AK3-1.1	11215	1	hsa-miR-101-3p
lnc-AK3-1.1	7543	1	hsa-miR-101-3p
lnc-AK3-1.1	55752	1	hsa-miR-101-3p
lnc-AK3-1.1	9118	1	hsa-miR-101-3p
lnc-AK3-1.1	57142	1	hsa-miR-101-3p
lnc-AK3-1.1	55591	1	hsa-miR-101-3p
lnc-AK3-1.1	23232	1	hsa-miR-101-3p
lnc-AK3-1.1	285855	1	hsa-miR-101-3p
lnc-AK3-1.1	3925	1	hsa-miR-101-3p
lnc-AK3-1.1	57038	1	hsa-miR-101-3p
lnc-AK3-1.1	7832	1	hsa-miR-101-3p
lnc-AK3-1.1	26205	1	hsa-miR-101-3p
lnc-AK3-1.1	2146	1	hsa-miR-101-3p
lnc-AK3-1.1	506	1	hsa-miR-101-3p
lnc-AK3-1.1	84328	1	hsa-miR-101-3p
lnc-AK3-1.1	93	1	hsa-miR-101-3p
lnc-AK3-1.1	51479	1	hsa-miR-101-3p
lnc-AK3-1.1	3725	1	hsa-miR-101-3p
lnc-AK3-1.1	6310	1	hsa-miR-101-3p
lnc-AK3-1.1	84159	1	hsa-miR-101-3p
lnc-AK3-1.1	607	1	hsa-miR-101-3p
lnc-AK3-1.1	29761	1	hsa-miR-101-3p
lnc-AK3-1.1	4613	1	hsa-miR-101-3p
lnc-AK3-1.1	163081	1	hsa-miR-101-3p
lnc-AK3-1.1	3930	1	hsa-miR-101-3p
lnc-AK3-1.1	8323	1	hsa-miR-101-3p
lnc-AK3-1.1	164	1	hsa-miR-101-3p
lnc-AK3-1.1	9646	1	hsa-miR-101-3p
lnc-AK3-1.1	9139	1	hsa-miR-101-3p
lnc-AK3-1.1	83607	1	hsa-miR-101-3p
lnc-AK3-1.1	79832	1	hsa-miR-101-3p
lnc-AK3-1.1	57631	1	hsa-miR-101-3p
lnc-AK3-1.1	151230	1	hsa-miR-101-3p
lnc-AK3-1.1	51780	1	hsa-miR-101-3p
lnc-AK3-1.1	57678	1	hsa-miR-101-3p
lnc-AK3-1.1	26046	1	hsa-miR-101-3p
lnc-AK3-1.1	26092	1	hsa-miR-101-3p
lnc-AK3-1.1	116984	1	hsa-miR-101-3p
lnc-AK3-1.1	4649	1	hsa-miR-101-3p
lnc-AK3-1.1	29956	1	hsa-miR-101-3p
lnc-AK3-1.1	27125	1	hsa-miR-101-3p
lnc-AK3-1.1	7320	1	hsa-miR-101-3p
lnc-AK3-1.1	7323	1	hsa-miR-101-3p
lnc-AK3-1.1	5743	1	hsa-miR-101-3p
lnc-AK3-1.1	54891	1	hsa-miR-101-3p
lnc-AK3-1.1	121536	1	hsa-miR-101-3p
lnc-AK3-1.1	160418	1	hsa-miR-101-3p
lnc-AK3-1.1	51762	1	hsa-miR-101-3p
lnc-AK3-1.1	54842	1	hsa-miR-101-3p
lnc-AK3-1.1	11278	1	hsa-miR-101-3p
lnc-AK3-1.1	9945	1	hsa-miR-101-3p
lnc-AK3-1.1	2353	1	hsa-miR-101-3p
lnc-AK3-1.1	5324	1	hsa-miR-101-3p
lnc-AK3-1.1	60436	1	hsa-miR-101-3p
lnc-AK3-1.1	80223	1	hsa-miR-101-3p
lnc-AK3-1.1	1871	1	hsa-miR-101-3p
lnc-AK3-1.1	351	1	hsa-miR-101-3p
lnc-AK3-1.1	7422	1	hsa-miR-101-3p
lnc-AK3-1.1	116113	1	hsa-miR-101-3p
lnc-AK3-1.1	10150	1	hsa-miR-101-3p
lnc-AK3-1.1	23135	1	hsa-miR-101-3p
lnc-AK3-1.1	8872	1	hsa-miR-101-3p
lnc-AK3-1.1	23039	1	hsa-miR-101-3p
lnc-AK3-1.1	253714	1	hsa-miR-101-3p
lnc-AK3-1.1	170850	1	hsa-miR-101-3p
lnc-AK3-1.1	84188	1	hsa-miR-101-3p
lnc-C4orf34-1.1	5742	1	hsa-miR-18a-3p
lnc-C4orf34-1.1	23064	1	hsa-miR-18a-3p
lnc-C4orf34-1.1	25792	1	hsa-miR-18a-3p
lnc-C4orf34-1.1	993	1	hsa-miR-18a-3p
lnc-C4orf34-1.1	3998	1	hsa-miR-18a-3p
lnc-C4orf34-1.1	9617	1	hsa-miR-18a-3p
lnc-C4orf34-1.1	8503	1	hsa-miR-18a-3p
lnc-C4orf34-1.1	57685	1	hsa-miR-18a-3p
lnc-C4orf34-1.1	203547	1	hsa-miR-18a-3p
lnc-C4orf34-1.1	85456	1	hsa-miR-18a-3p
lnc-C4orf34-1.1	126299	1	hsa-miR-18a-3p
lnc-C4orf34-1.1	11198	1	hsa-miR-18a-3p
lnc-C4orf34-1.1	1282	1	hsa-miR-18a-3p
lnc-C4orf34-1.1	64852	1	hsa-miR-18a-3p
lnc-C4orf34-1.1	8193	1	hsa-miR-18a-3p
lnc-C4orf34-1.1	116985	1	hsa-miR-18a-3p
lnc-C4orf34-1.1	9775	1	hsa-miR-18a-3p
lnc-C4orf34-1.1	23335	1	hsa-miR-18a-3p
lnc-C4orf34-1.1	23212	1	hsa-miR-18a-3p
lnc-C4orf34-1.1	5695	1	hsa-miR-18a-3p
lnc-C4orf34-1.1	27032	1	hsa-miR-18a-3p
lnc-C4orf34-1.1	4928	1	hsa-miR-18a-3p
lnc-C4orf34-1.1	114822	1	hsa-miR-18a-3p
lnc-C4orf34-1.1	23154	1	hsa-miR-18a-3p
lnc-C4orf34-1.1	389384	1	hsa-miR-18a-3p
lnc-C4orf34-1.1	7298	1	hsa-miR-18a-3p
lnc-C4orf34-1.1	8289	1	hsa-miR-18a-3p
lnc-C4orf34-1.1	79612	1	hsa-miR-18a-3p
lnc-C4orf34-1.1	4641	1	hsa-miR-18a-3p
lnc-C4orf34-1.1	4855	1	hsa-miR-18a-3p
lnc-C4orf34-1.1	23265	1	hsa-miR-18a-3p
lnc-C4orf34-1.1	8943	1	hsa-miR-18a-3p
lnc-C4orf34-1.1	1718	1	hsa-miR-18a-3p
lnc-C4orf34-1.1	7916	1	hsa-miR-18a-3p
lnc-C4orf34-1.1	47	1	hsa-miR-18a-3p
lnc-C4orf34-1.1	8824	1	hsa-miR-18a-3p
lnc-C4orf34-1.1	23152	1	hsa-miR-18a-3p
lnc-C4orf34-1.1	5141	1	hsa-miR-18a-3p
lnc-C4orf34-1.1	1788	1	hsa-miR-18a-3p
lnc-C4orf34-1.1	10992	1	hsa-miR-18a-3p
lnc-C4orf34-1.1	65083	1	hsa-miR-18a-3p
lnc-C4orf34-1.1	3267	1	hsa-miR-18a-3p
lnc-C4orf34-1.1	2778	1	hsa-miR-18a-3p
lnc-C4orf34-1.1	29843	1	hsa-miR-18a-3p
lnc-C4orf34-1.1	29855	1	hsa-miR-18a-3p
lnc-C4orf34-1.1	56894	1	hsa-miR-18a-3p
lnc-C4orf34-1.1	55709	1	hsa-miR-18a-3p
lnc-C4orf34-1.1	6892	1	hsa-miR-18a-3p
lnc-C4orf34-1.1	79714	1	hsa-miR-18a-3p
lnc-C4orf34-1.1	23576	1	hsa-miR-18a-3p
lnc-C4orf34-1.1	1627	1	hsa-miR-18a-3p
lnc-C4orf34-1.1	23170	1	hsa-miR-18a-3p
lnc-C4orf34-1.1	23225	1	hsa-miR-18a-3p
lnc-C4orf34-1.1	4077	1	hsa-miR-18a-3p
lnc-C4orf34-1.1	65125	1	hsa-miR-18a-3p
lnc-C4orf34-1.1	617	1	hsa-miR-18a-3p
lnc-C4orf34-1.1	50488	1	hsa-miR-18a-3p
lnc-C4orf34-1.1	115752	1	hsa-miR-18a-3p
lnc-C4orf34-1.1	5315	1	hsa-miR-18a-3p
lnc-C4orf34-1.1	54726	1	hsa-miR-18a-3p
lnc-C4orf34-1.1	10426	1	hsa-miR-18a-3p
lnc-C4orf34-1.1	113235	1	hsa-miR-18a-3p
lnc-C4orf34-1.1	3304	1	hsa-miR-18a-3p
lnc-C4orf34-1.1	2671	1	hsa-miR-18a-3p
lnc-C4orf34-1.1	23187	1	hsa-miR-18a-3p
lnc-C4orf34-1.1	9739	1	hsa-miR-18a-3p
lnc-C4orf34-1.1	10220	1	hsa-miR-18a-3p
lnc-C4orf34-1.1	6840	1	hsa-miR-18a-3p
lnc-C4orf34-1.1	3146	1	hsa-miR-18a-3p
lnc-C4orf34-1.1	25839	1	hsa-miR-18a-3p
lnc-C4orf34-1.1	54407	1	hsa-miR-18a-3p
lnc-C4orf34-1.1	25836	1	hsa-miR-18a-3p
lnc-C4orf34-1.1	2618	1	hsa-miR-18a-3p
lnc-C4orf34-1.1	7109	1	hsa-miR-18a-3p
lnc-C4orf34-1.1	9703	1	hsa-miR-18a-3p
lnc-C4orf34-1.1	157313	1	hsa-miR-18a-3p
lnc-C4orf34-1.1	10755	1	hsa-miR-18a-3p
lnc-C4orf34-1.1	381	1	hsa-miR-18a-3p
lnc-C4orf34-1.1	84823	1	hsa-miR-18a-3p
lnc-C4orf34-1.1	80000	1	hsa-miR-18a-3p
lnc-C4orf34-1.1	1964	1	hsa-miR-18a-3p
lnc-C4orf34-1.1	23524	1	hsa-miR-18a-3p
lnc-C4orf34-1.1	3508	1	hsa-miR-18a-3p
lnc-C4orf34-1.1	128178	1	hsa-miR-18a-3p
lnc-C4orf34-1.1	2288	1	hsa-miR-18a-3p
lnc-C4orf34-1.1	10658	1	hsa-miR-18a-3p
lnc-C4orf34-1.1	29888	1	hsa-miR-18a-3p
lnc-C4orf34-1.1	6160	1	hsa-miR-18a-3p
lnc-C4orf34-1.1	54879	1	hsa-miR-18a-3p
lnc-C4orf34-1.1	23144	1	hsa-miR-18a-3p
lnc-C4orf34-1.1	4709	1	hsa-miR-18a-3p
lnc-C4orf34-1.1	23389	1	hsa-miR-18a-3p
lnc-C4orf34-1.1	5478	1	hsa-miR-18a-3p
lnc-C4orf34-1.1	23774	1	hsa-miR-18a-3p
lnc-C4orf34-1.1	91768	1	hsa-miR-18a-3p
lnc-C4orf34-1.1	8471	1	hsa-miR-18a-3p
lnc-C4orf34-1.1	10657	1	hsa-miR-18a-3p
lnc-C4orf34-1.1	60343	1	hsa-miR-18a-3p
lnc-C4orf34-1.1	8337	1	hsa-miR-18a-3p
lnc-C4orf34-1.1	6722	1	hsa-miR-18a-3p
lnc-C4orf34-1.1	143187	1	hsa-miR-18a-3p
lnc-C4orf34-1.1	6154	1	hsa-miR-18a-3p
lnc-C4orf34-1.1	123876	1	hsa-miR-18a-3p
lnc-C4orf34-1.1	8099	1	hsa-miR-18a-3p
lnc-C4orf34-1.1	10985	1	hsa-miR-18a-3p
lnc-C4orf34-1.1	63982	1	hsa-miR-18a-3p
lnc-C4orf34-1.1	5872	1	hsa-miR-18a-3p
lnc-C4orf34-1.1	23196	1	hsa-miR-18a-3p
lnc-C4orf34-1.1	55152	1	hsa-miR-18a-3p
lnc-C4orf34-1.1	8668	1	hsa-miR-18a-3p
lnc-C4orf34-1.1	10298	1	hsa-miR-18a-3p
lnc-C4orf34-1.1	94239	1	hsa-miR-18a-3p
lnc-C4orf34-1.1	51447	1	hsa-miR-18a-3p
lnc-C4orf34-1.1	3845	1	hsa-miR-18a-3p
lnc-C4orf34-1.1	57198	1	hsa-miR-18a-3p
lnc-C4orf34-1.1	23353	1	hsa-miR-18a-3p
lnc-C4orf34-1.1	9290	1	hsa-miR-18a-3p
lnc-C4orf34-1.1	3159	1	hsa-miR-18a-3p
lnc-C4orf34-1.1	8927	1	hsa-miR-18a-3p
lnc-C4orf34-1.1	6209	1	hsa-miR-18a-3p
lnc-C4orf34-1.1	9784	1	hsa-miR-18a-3p
lnc-C4orf34-1.1	1191	1	hsa-miR-18a-3p
lnc-C4orf34-1.1	8085	1	hsa-miR-18a-3p
lnc-C4orf34-1.1	8500	1	hsa-miR-18a-3p
lnc-C4orf34-1.1	5359	1	hsa-miR-18a-3p
lnc-C4orf34-1.1	8661	1	hsa-miR-18a-3p
lnc-C4orf34-1.1	10016	1	hsa-miR-18a-3p
lnc-C4orf34-1.1	498	1	hsa-miR-18a-3p
lnc-C4orf34-1.1	9320	1	hsa-miR-18a-3p
lnc-C4orf34-1.1	9183	1	hsa-miR-18a-3p
lnc-C4orf34-1.1	56097	1	hsa-miR-18a-3p
lnc-C4orf34-1.1	6345	1	hsa-miR-18a-3p
lnc-C4orf34-1.1	7314	1	hsa-miR-18a-3p
lnc-C4orf34-1.1	203068	1	hsa-miR-18a-3p
lnc-C4orf34-1.1	2256	1	hsa-miR-18a-3p
lnc-C4orf34-1.1	23008	1	hsa-miR-18a-3p
lnc-C4orf34-1.1	6187	1	hsa-miR-18a-3p
lnc-C4orf34-1.1	9592	1	hsa-miR-18a-3p
lnc-C4orf34-1.1	3183	1	hsa-miR-18a-3p
lnc-C4orf34-1.1	2023	1	hsa-miR-18a-3p
lnc-C4orf34-1.1	55700	1	hsa-miR-18a-3p
lnc-C4orf34-1.1	1104	1	hsa-miR-18a-3p
lnc-C4orf34-1.1	6158	1	hsa-miR-18a-3p
lnc-C4orf34-1.1	4221	1	hsa-miR-18a-3p
lnc-C4orf34-1.1	11332	1	hsa-miR-18a-3p
lnc-C4orf34-1.1	26986	1	hsa-miR-18a-3p
lnc-C4orf34-1.1	10521	1	hsa-miR-18a-3p
lnc-C4orf34-1.1	55066	1	hsa-miR-18a-3p
lnc-C4orf34-1.1	26168	1	hsa-miR-18a-3p
lnc-C4orf34-1.1	79590	1	hsa-miR-18a-3p
lnc-C4orf34-1.1	55164	1	hsa-miR-18a-3p
lnc-C4orf34-1.1	3185	1	hsa-miR-18a-3p
lnc-C4orf34-1.1	55723	1	hsa-miR-18a-3p
lnc-C4orf34-1.1	8721	1	hsa-miR-18a-3p
lnc-C4orf34-1.1	9415	1	hsa-miR-18a-3p
lnc-C4orf34-1.1	10460	1	hsa-miR-18a-3p
lnc-C4orf34-1.1	285855	1	hsa-miR-18a-3p
lnc-C4orf34-1.1	81618	1	hsa-miR-18a-3p
lnc-C4orf34-1.1	9656	1	hsa-miR-18a-3p
lnc-C4orf34-1.1	80700	1	hsa-miR-18a-3p
lnc-C4orf34-1.1	83596	1	hsa-miR-18a-3p
lnc-C4orf34-1.1	6418	1	hsa-miR-18a-3p
lnc-C4orf34-1.1	6152	1	hsa-miR-18a-3p
lnc-C4orf34-1.1	124583	1	hsa-miR-18a-3p
lnc-C4orf34-1.1	4670	1	hsa-miR-18a-3p
lnc-C4orf34-1.1	118738	1	hsa-miR-18a-3p
lnc-C4orf34-1.1	8833	1	hsa-miR-18a-3p
lnc-C4orf34-1.1	79183	1	hsa-miR-18a-3p
lnc-C4orf34-1.1	22995	1	hsa-miR-18a-3p
lnc-C4orf34-1.1	11273	1	hsa-miR-18a-3p
lnc-C4orf34-1.1	64328	1	hsa-miR-18a-3p
lnc-C4orf34-1.1	10146	1	hsa-miR-18a-3p
lnc-C4orf34-1.1	6480	1	hsa-miR-18a-3p
lnc-C4orf34-1.1	54107	1	hsa-miR-18a-3p
lnc-C4orf34-1.1	79073	1	hsa-miR-18a-3p
lnc-C4orf34-1.1	84461	1	hsa-miR-18a-3p
lnc-C4orf34-1.1	6726	1	hsa-miR-18a-3p
lnc-C4orf34-1.1	51293	1	hsa-miR-18a-3p
lnc-C4orf34-1.1	8452	1	hsa-miR-18a-3p
lnc-C4orf34-1.1	3987	1	hsa-miR-18a-3p
lnc-C4orf34-1.1	4012	1	hsa-miR-18a-3p
lnc-C4orf34-1.1	23135	1	hsa-miR-18a-3p
lnc-C4orf34-1.1	529	1	hsa-miR-18a-3p
lnc-C4orf34-1.1	9960	1	hsa-miR-18a-3p
lnc-C4orf34-1.1	161931	1	hsa-miR-18a-3p
lnc-C4orf34-1.1	79791	1	hsa-miR-18a-3p
lnc-C4orf34-1.1	5546	1	hsa-miR-18a-3p
lnc-C4orf34-1.1	6009	1	hsa-miR-18a-3p
lnc-C4orf34-1.1	9837	1	hsa-miR-18a-3p
lnc-C4orf34-1.1	8874	1	hsa-miR-18a-3p
lnc-C4orf34-1.1	96459	1	hsa-miR-18a-3p
lnc-C4orf34-1.1	3006	1	hsa-miR-18a-3p
lnc-C4orf34-1.1	23139	1	hsa-miR-18a-3p
lnc-C4orf34-1.1	3607	1	hsa-miR-18a-3p
lnc-C4orf34-1.1	162	1	hsa-miR-18a-3p
lnc-C4orf34-1.1	11100	1	hsa-miR-18a-3p
lnc-C4orf34-1.1	5798	1	hsa-miR-18a-3p
lnc-C4orf34-1.1	112399	1	hsa-miR-18a-3p
lnc-C4orf34-1.1	94107	1	hsa-miR-18a-3p
lnc-C4orf34-1.1	7343	1	hsa-miR-18a-3p
lnc-C4orf34-1.1	1534	1	hsa-miR-18a-3p
lnc-C4orf34-1.1	4782	1	hsa-miR-18a-3p
lnc-C4orf34-1.1	5052	1	hsa-miR-18a-3p
lnc-C4orf34-1.1	23266	1	hsa-miR-18a-3p
lnc-C4orf34-1.1	28996	1	hsa-miR-18a-3p
lnc-C4orf34-1.1	4779	1	hsa-miR-18a-3p
lnc-C4orf34-1.1	5738	1	hsa-miR-18a-3p
lnc-C4orf34-1.1	23384	1	hsa-miR-18a-3p
lnc-C4orf34-1.1	55799	1	hsa-miR-18a-3p
lnc-C4orf34-1.1	5928	1	hsa-miR-18a-3p
lnc-C4orf34-1.1	160760	1	hsa-miR-18a-3p
lnc-C4orf34-1.1	64745	1	hsa-miR-18a-3p
lnc-C4orf34-1.1	6818	1	hsa-miR-18a-3p
lnc-C4orf34-1.1	81790	1	hsa-miR-18a-3p
lnc-C4orf34-1.1	27153	1	hsa-miR-18a-3p
lnc-C4orf34-1.1	1605	1	hsa-miR-18a-3p
lnc-C4orf34-1.1	85301	1	hsa-miR-18a-3p
lnc-C4orf34-1.1	9862	1	hsa-miR-18a-3p
lnc-C4orf34-1.1	51199	1	hsa-miR-18a-3p
lnc-C4orf34-1.1	153090	1	hsa-miR-18a-3p
lnc-C4orf34-1.1	26015	1	hsa-miR-18a-3p
lnc-C4orf34-1.1	5366	1	hsa-miR-18a-3p
lnc-C4orf34-1.1	57715	1	hsa-miR-18a-3p
lnc-C4orf34-1.1	440689	1	hsa-miR-18a-3p
lnc-C4orf34-1.1	5034	1	hsa-miR-18a-3p
lnc-COL6A3-3.1	1112	1	hsa-miR-574-5p
lnc-ZNF33B-5.1	9711	1	hsa-miR-1303
lnc-ZNF33B-5.1	6217	1	hsa-miR-1303
lnc-ZNF33B-5.1	1021	1	hsa-miR-1303
lnc-ZNF33B-5.1	10609	1	hsa-miR-1303
lnc-ZNF33B-5.1	9969	1	hsa-miR-1303
lnc-ZNF33B-5.1	25929	1	hsa-miR-1303
lnc-ZNF33B-5.1	7916	1	hsa-miR-1303
lnc-ZNF33B-5.1	81285	1	hsa-miR-1303
lnc-ZNF33B-5.1	4302	1	hsa-miR-1303
lnc-ZNF33B-5.1	159195	1	hsa-miR-1303
lnc-ZNF33B-5.1	10075	1	hsa-miR-1303
lnc-ZNF33B-5.1	2194	1	hsa-miR-1303
lnc-ZNF33B-5.1	120114	1	hsa-miR-1303
lnc-ZNF33B-5.1	6130	1	hsa-miR-1303
lnc-ZNF33B-5.1	10818	1	hsa-miR-1303
lnc-ZNF33B-5.1	8668	1	hsa-miR-1303
lnc-ZNF33B-5.1	54849	1	hsa-miR-1303
lnc-ZNF33B-5.1	10531	1	hsa-miR-1303
lnc-ZNF33B-5.1	60	1	hsa-miR-1303
lnc-ZNF33B-5.1	9918	1	hsa-miR-1303
lnc-ZNF33B-5.1	79026	1	hsa-miR-1303
lnc-ZNF33B-5.1	6202	1	hsa-miR-1303
lnc-ZNF33B-5.1	4233	1	hsa-miR-1303
lnc-ZNF33B-5.1	9422	1	hsa-miR-1303
lnc-ZNF33B-5.1	6646	1	hsa-miR-1303
lnc-ZNF33B-5.1	54596	1	hsa-miR-1303
lnc-ZNF33B-5.1	219844	1	hsa-miR-1303
lnc-ZNF33B-5.1	80206	1	hsa-miR-1303
lnc-ZNF33B-5.1	23198	1	hsa-miR-1303
lnc-ZNF33B-5.1	150274	1	hsa-miR-1303
lnc-MAP7D2-1.1	10609	1	hsa-miR-1303
lnc-MAP7D2-1.1	9969	1	hsa-miR-1303
lnc-MAP7D2-1.1	9711	1	hsa-miR-1303
lnc-MAP7D2-1.1	1021	1	hsa-miR-1303
lnc-MAP7D2-1.1	6217	1	hsa-miR-1303
lnc-MAP7D2-1.1	25929	1	hsa-miR-1303
lnc-MAP7D2-1.1	7916	1	hsa-miR-1303
lnc-MAP7D2-1.1	81285	1	hsa-miR-1303
lnc-MAP7D2-1.1	4302	1	hsa-miR-1303
lnc-MAP7D2-1.1	10075	1	hsa-miR-1303
lnc-MAP7D2-1.1	159195	1	hsa-miR-1303
lnc-MAP7D2-1.1	6130	1	hsa-miR-1303
lnc-MAP7D2-1.1	120114	1	hsa-miR-1303
lnc-MAP7D2-1.1	2194	1	hsa-miR-1303
lnc-MAP7D2-1.1	54849	1	hsa-miR-1303
lnc-MAP7D2-1.1	10818	1	hsa-miR-1303
lnc-MAP7D2-1.1	8668	1	hsa-miR-1303
lnc-MAP7D2-1.1	6202	1	hsa-miR-1303
lnc-MAP7D2-1.1	4233	1	hsa-miR-1303
lnc-MAP7D2-1.1	6646	1	hsa-miR-1303
lnc-MAP7D2-1.1	9422	1	hsa-miR-1303
lnc-MAP7D2-1.1	79026	1	hsa-miR-1303
lnc-MAP7D2-1.1	60	1	hsa-miR-1303
lnc-MAP7D2-1.1	10531	1	hsa-miR-1303
lnc-MAP7D2-1.1	9918	1	hsa-miR-1303
lnc-MAP7D2-1.1	80206	1	hsa-miR-1303
lnc-MAP7D2-1.1	23198	1	hsa-miR-1303
lnc-MAP7D2-1.1	54596	1	hsa-miR-1303
lnc-MAP7D2-1.1	219844	1	hsa-miR-1303
lnc-MAP7D2-1.1	150274	1	hsa-miR-1303
lnc-C10orf85-8.2	7157	1	hsa-miR-1285-3p
lnc-C10orf85-8.2	8161	1	hsa-miR-1285-3p
lnc-ASAP2-4.3	2395	1	hsa-miR-620
lnc-STRBP-1.1	2332	1	hsa-miR-129-5p
lnc-STRBP-1.1	4851	1	hsa-miR-129-5p
lnc-STRBP-1.1	2589	1	hsa-miR-129-5p
lnc-STRBP-1.1	6659	1	hsa-miR-129-5p
lnc-STRBP-1.1	26012	1	hsa-miR-129-5p
lnc-STRBP-1.1	140739	1	hsa-miR-129-5p
lnc-STRBP-1.1	659	1	hsa-miR-129-5p
lnc-STRBP-1.1	2120	1	hsa-miR-129-5p
lnc-TPRXL-3.1	152559	1	hsa-miR-103a-3p
lnc-TPRXL-3.1	81876	1	hsa-miR-103a-3p
lnc-TPRXL-3.1	57568	1	hsa-miR-103a-3p
lnc-TPRXL-3.1	54926	1	hsa-miR-103a-3p
lnc-TPRXL-3.1	65244	1	hsa-miR-103a-3p
lnc-TPRXL-3.1	8867	1	hsa-miR-103a-3p
lnc-TPRXL-3.1	80314	1	hsa-miR-103a-3p
lnc-TPRXL-3.1	55183	1	hsa-miR-103a-3p
lnc-TPRXL-3.1	9314	1	hsa-miR-103a-3p
lnc-TPRXL-3.1	3920	1	hsa-miR-103a-3p
lnc-TPRXL-3.1	5888	1	hsa-miR-103a-3p
lnc-TPRXL-3.1	4905	1	hsa-miR-103a-3p
lnc-TPRXL-3.1	653121	1	hsa-miR-103a-3p
lnc-TPRXL-3.1	22875	1	hsa-miR-103a-3p
lnc-TPRXL-3.1	55824	1	hsa-miR-103a-3p
lnc-TPRXL-3.1	79572	1	hsa-miR-103a-3p
lnc-TPRXL-3.1	23067	1	hsa-miR-103a-3p
lnc-TPRXL-3.1	79441	1	hsa-miR-103a-3p
lnc-TPRXL-3.1	10625	1	hsa-miR-103a-3p
lnc-TPRXL-3.1	5255	1	hsa-miR-103a-3p
lnc-TPRXL-3.1	64089	1	hsa-miR-103a-3p
lnc-TPRXL-3.1	58506	1	hsa-miR-103a-3p
lnc-TPRXL-3.1	65975	1	hsa-miR-103a-3p
lnc-TPRXL-3.1	11108	1	hsa-miR-103a-3p
lnc-TPRXL-3.1	55273	1	hsa-miR-103a-3p
lnc-TPRXL-3.1	55870	1	hsa-miR-103a-3p
lnc-TPRXL-3.1	7091	1	hsa-miR-103a-3p
lnc-TPRXL-3.1	51026	1	hsa-miR-103a-3p
lnc-TPRXL-3.1	54776	1	hsa-miR-103a-3p
lnc-TPRXL-3.1	9969	1	hsa-miR-103a-3p
lnc-TPRXL-3.1	51320	1	hsa-miR-103a-3p
lnc-TPRXL-3.1	79065	1	hsa-miR-103a-3p
lnc-TPRXL-3.1	9793	1	hsa-miR-103a-3p
lnc-TPRXL-3.1	51715	1	hsa-miR-103a-3p
lnc-TPRXL-3.1	7791	1	hsa-miR-103a-3p
lnc-TPRXL-3.1	26010	1	hsa-miR-103a-3p
lnc-TPRXL-3.1	220002	1	hsa-miR-103a-3p
lnc-TPRXL-3.1	898	1	hsa-miR-103a-3p
lnc-TPRXL-3.1	90196	1	hsa-miR-103a-3p
lnc-TPRXL-3.1	160	1	hsa-miR-103a-3p
lnc-TPRXL-3.1	161742	1	hsa-miR-103a-3p
lnc-TPRXL-3.1	403341	1	hsa-miR-103a-3p
lnc-TPRXL-3.1	54815	1	hsa-miR-103a-3p
lnc-TPRXL-3.1	80095	1	hsa-miR-103a-3p
lnc-TPRXL-3.1	254048	1	hsa-miR-103a-3p
lnc-TPRXL-3.1	84133	1	hsa-miR-103a-3p
lnc-TPRXL-3.1	10762	1	hsa-miR-103a-3p
lnc-TPRXL-3.1	9988	1	hsa-miR-103a-3p
lnc-TPRXL-3.1	8451	1	hsa-miR-103a-3p
lnc-TPRXL-3.1	5128	1	hsa-miR-103a-3p
lnc-TPRXL-3.1	80173	1	hsa-miR-103a-3p
lnc-TPRXL-3.1	4524	1	hsa-miR-103a-3p
lnc-TPRXL-3.1	5728	1	hsa-miR-103a-3p
lnc-TPRXL-3.1	9110	1	hsa-miR-103a-3p
lnc-TPRXL-3.1	113829	1	hsa-miR-103a-3p
lnc-TPRXL-3.1	57534	1	hsa-miR-103a-3p
lnc-TPRXL-3.1	7465	1	hsa-miR-103a-3p
lnc-TPRXL-3.1	11329	1	hsa-miR-103a-3p
lnc-TPRXL-3.1	9908	1	hsa-miR-103a-3p
lnc-TPRXL-3.1	65124	1	hsa-miR-103a-3p
lnc-TPRXL-3.1	154214	1	hsa-miR-103a-3p
lnc-TPRXL-3.1	9931	1	hsa-miR-103a-3p
lnc-TPRXL-3.1	101928143	1	hsa-miR-103a-3p
lnc-TPRXL-3.1	2819	1	hsa-miR-103a-3p
lnc-TPRXL-3.1	25790	1	hsa-miR-103a-3p
lnc-TPRXL-3.1	6992	1	hsa-miR-103a-3p
lnc-TPRXL-3.1	23185	1	hsa-miR-103a-3p
lnc-TPRXL-3.1	56652	1	hsa-miR-103a-3p
lnc-TPRXL-3.1	27351	1	hsa-miR-103a-3p
lnc-TPRXL-3.1	55294	1	hsa-miR-103a-3p
lnc-TPRXL-3.1	857	1	hsa-miR-103a-3p
lnc-TPRXL-3.1	3749	1	hsa-miR-103a-3p
lnc-TPRXL-3.1	3239	1	hsa-miR-103a-3p
lnc-TPRXL-3.1	57181	1	hsa-miR-103a-3p
lnc-TPRXL-3.1	144455	1	hsa-miR-103a-3p
lnc-TPRXL-3.1	64768	1	hsa-miR-103a-3p
lnc-TPRXL-3.1	55165	1	hsa-miR-103a-3p
lnc-TPRXL-3.1	55573	1	hsa-miR-103a-3p
lnc-TPRXL-3.1	80012	1	hsa-miR-103a-3p
lnc-TPRXL-3.1	403	1	hsa-miR-103a-3p
lnc-TPRXL-3.1	58490	1	hsa-miR-103a-3p
lnc-TPRXL-3.1	10061	1	hsa-miR-103a-3p
lnc-TPRXL-3.1	993	1	hsa-miR-103a-3p
lnc-TPRXL-3.1	55218	1	hsa-miR-103a-3p
lnc-TPRXL-3.1	84458	1	hsa-miR-103a-3p
lnc-TPRXL-3.1	132864	1	hsa-miR-103a-3p
lnc-TPRXL-3.1	29775	1	hsa-miR-103a-3p
lnc-TPRXL-3.1	10138	1	hsa-miR-103a-3p
lnc-TPRXL-3.1	1948	1	hsa-miR-103a-3p
lnc-TPRXL-3.1	60485	1	hsa-miR-103a-3p
lnc-TPRXL-3.1	11212	1	hsa-miR-103a-3p
lnc-TPRXL-3.1	56603	1	hsa-miR-103a-3p
lnc-TPRXL-3.1	55038	1	hsa-miR-103a-3p
lnc-TPRXL-3.1	3621	1	hsa-miR-103a-3p
lnc-TPRXL-3.1	3638	1	hsa-miR-103a-3p
lnc-TPRXL-3.1	255488	1	hsa-miR-103a-3p
lnc-TPRXL-3.1	2280	1	hsa-miR-103a-3p
lnc-TPRXL-3.1	23023	1	hsa-miR-103a-3p
lnc-TPRXL-3.1	79571	1	hsa-miR-103a-3p
lnc-TPRXL-3.1	54980	1	hsa-miR-103a-3p
lnc-TPRXL-3.1	10714	1	hsa-miR-103a-3p
lnc-TPRXL-3.1	54764	1	hsa-miR-103a-3p
lnc-TPRXL-3.1	51283	1	hsa-miR-103a-3p
lnc-TPRXL-3.1	10908	1	hsa-miR-103a-3p
lnc-TPRXL-3.1	23276	1	hsa-miR-103a-3p
lnc-TPRXL-3.1	127829	1	hsa-miR-103a-3p
lnc-TPRXL-3.1	159090	1	hsa-miR-103a-3p
lnc-TPRXL-3.1	375061	1	hsa-miR-103a-3p
lnc-TPRXL-3.1	4134	1	hsa-miR-103a-3p
lnc-TPRXL-3.1	1558	1	hsa-miR-103a-3p
lnc-TPRXL-3.1	3267	1	hsa-miR-103a-3p
lnc-TPRXL-3.1	2782	1	hsa-miR-103a-3p
lnc-TPRXL-3.1	7020	1	hsa-miR-103a-3p
lnc-TPRXL-3.1	79869	1	hsa-miR-103a-3p
lnc-TPRXL-3.1	3460	1	hsa-miR-103a-3p
lnc-TPRXL-3.1	10370	1	hsa-miR-103a-3p
lnc-TPRXL-3.1	9567	1	hsa-miR-103a-3p
lnc-TPRXL-3.1	83931	1	hsa-miR-103a-3p
lnc-TPRXL-3.1	7798	1	hsa-miR-103a-3p
lnc-TPRXL-3.1	29126	1	hsa-miR-103a-3p
lnc-TPRXL-3.1	10946	1	hsa-miR-103a-3p
lnc-TPRXL-3.1	57589	1	hsa-miR-103a-3p
lnc-TPRXL-3.1	157922	1	hsa-miR-103a-3p
lnc-TPRXL-3.1	6386	1	hsa-miR-103a-3p
lnc-TPRXL-3.1	90441	1	hsa-miR-103a-3p
lnc-TPRXL-3.1	25940	1	hsa-miR-103a-3p
lnc-TPRXL-3.1	80153	1	hsa-miR-103a-3p
lnc-TPRXL-3.1	5045	1	hsa-miR-103a-3p
lnc-TPRXL-3.1	4520	1	hsa-miR-103a-3p
lnc-TPRXL-3.1	56929	1	hsa-miR-103a-3p
lnc-TPRXL-3.1	51166	1	hsa-miR-103a-3p
lnc-TPRXL-3.1	8434	1	hsa-miR-103a-3p
lnc-TPRXL-3.1	57559	1	hsa-miR-103a-3p
lnc-TPRXL-3.1	26147	1	hsa-miR-103a-3p
lnc-TPRXL-3.1	3226	1	hsa-miR-103a-3p
lnc-TPRXL-3.1	27	1	hsa-miR-103a-3p
lnc-TPRXL-3.1	54805	1	hsa-miR-103a-3p
lnc-TPRXL-3.1	170850	1	hsa-miR-103a-3p
lnc-TPRXL-3.1	10640	1	hsa-miR-103a-3p
lnc-TPRXL-3.1	1017	1	hsa-miR-103a-3p
lnc-TPRXL-3.1	5144	1	hsa-miR-103a-3p
lnc-TPRXL-3.1	23039	1	hsa-miR-103a-3p
lnc-TPRXL-3.1	6249	1	hsa-miR-103a-3p
lnc-TPRXL-3.1	6885	1	hsa-miR-103a-3p
lnc-TPRXL-3.1	23409	1	hsa-miR-103a-3p
lnc-TPRXL-3.1	2020	1	hsa-miR-103a-3p
lnc-TPRXL-3.1	160897	1	hsa-miR-103a-3p
lnc-TPRXL-3.1	10645	1	hsa-miR-103a-3p
lnc-TPRXL-3.1	79188	1	hsa-miR-103a-3p
lnc-TPRXL-3.1	5324	1	hsa-miR-103a-3p
lnc-TPRXL-3.1	23163	1	hsa-miR-103a-3p
lnc-TPRXL-3.1	10479	1	hsa-miR-103a-3p
lnc-TPRXL-3.1	3673	1	hsa-miR-103a-3p
lnc-TPRXL-3.1	5166	1	hsa-miR-103a-3p
lnc-TPRXL-3.1	23710	1	hsa-miR-103a-3p
lnc-TPRXL-3.1	23405	1	hsa-miR-103a-3p
lnc-TPRXL-3.1	5565	1	hsa-miR-103a-3p
lnc-TPRXL-3.1	5576	1	hsa-miR-103a-3p
lnc-TPRXL-3.1	51199	1	hsa-miR-103a-3p
lnc-TPRXL-3.1	10295	1	hsa-miR-103a-3p
lnc-TPRXL-3.1	3181	1	hsa-miR-103a-3p
lnc-TPRXL-3.1	1612	1	hsa-miR-103a-3p
lnc-TPRXL-3.1	121536	1	hsa-miR-103a-3p
lnc-TPRXL-3.1	23112	1	hsa-miR-103a-3p
lnc-TPRXL-3.1	6299	1	hsa-miR-103a-3p
lnc-TPRXL-3.1	57120	1	hsa-miR-103a-3p
lnc-TPRXL-3.1	91746	1	hsa-miR-103a-3p
lnc-TPRXL-3.1	9783	1	hsa-miR-103a-3p
lnc-TPRXL-3.1	54976	1	hsa-miR-103a-3p
lnc-TPRXL-3.1	89780	1	hsa-miR-103a-3p
lnc-TPRXL-3.1	3799	1	hsa-miR-103a-3p
lnc-TPRXL-3.1	105377450	1	hsa-miR-103a-3p
lnc-TPRXL-3.1	862	1	hsa-miR-103a-3p
lnc-TPRXL-3.1	55624	1	hsa-miR-103a-3p
lnc-TPRXL-3.1	81565	1	hsa-miR-103a-3p
lnc-TPRXL-3.1	22863	1	hsa-miR-103a-3p
lnc-TPRXL-3.1	1385	1	hsa-miR-103a-3p
lnc-TPRXL-3.1	2745	1	hsa-miR-103a-3p
lnc-TPRXL-3.1	57088	1	hsa-miR-103a-3p
lnc-TPRXL-3.1	11339	1	hsa-miR-103a-3p
lnc-TPRXL-3.1	25777	1	hsa-miR-103a-3p
lnc-TPRXL-3.1	382	1	hsa-miR-103a-3p
lnc-TPRXL-3.1	3398	1	hsa-miR-103a-3p
lnc-TPRXL-3.1	3321	1	hsa-miR-103a-3p
lnc-TPRXL-3.1	23080	1	hsa-miR-103a-3p
lnc-TPRXL-3.1	359948	1	hsa-miR-103a-3p
lnc-TPRXL-3.1	5774	1	hsa-miR-103a-3p
lnc-TPRXL-3.1	55320	1	hsa-miR-103a-3p
lnc-TPRXL-3.1	84132	1	hsa-miR-103a-3p
lnc-TPRXL-3.1	3798	1	hsa-miR-103a-3p
lnc-TPRXL-3.1	8731	1	hsa-miR-103a-3p
lnc-TPRXL-3.1	9958	1	hsa-miR-103a-3p
lnc-TPRXL-3.1	10291	1	hsa-miR-103a-3p
lnc-TPRXL-3.1	154791	1	hsa-miR-103a-3p
lnc-TPRXL-3.1	51629	1	hsa-miR-103a-3p
lnc-TPRXL-3.1	7078	1	hsa-miR-103a-3p
lnc-TPRXL-3.1	5537	1	hsa-miR-103a-3p
lnc-TPRXL-3.1	8349	1	hsa-miR-103a-3p
lnc-TPRXL-3.1	84056	1	hsa-miR-103a-3p
lnc-TPRXL-3.1	7533	1	hsa-miR-103a-3p
lnc-TPRXL-3.1	6198	1	hsa-miR-103a-3p
lnc-TPRXL-3.1	90809	1	hsa-miR-103a-3p
lnc-TPRXL-3.1	6536	1	hsa-miR-103a-3p
lnc-TPRXL-3.1	223082	1	hsa-miR-103a-3p
lnc-TPRXL-3.1	7163	1	hsa-miR-103a-3p
lnc-TPRXL-3.1	8313	1	hsa-miR-103a-3p
lnc-TPRXL-3.1	221061	1	hsa-miR-103a-3p
lnc-TPRXL-3.1	201163	1	hsa-miR-103a-3p
lnc-TPRXL-3.1	93	1	hsa-miR-103a-3p
lnc-TPRXL-3.1	55312	1	hsa-miR-103a-3p
lnc-TPRXL-3.1	51479	1	hsa-miR-103a-3p
lnc-TPRXL-3.1	9874	1	hsa-miR-103a-3p
lnc-TPRXL-3.1	6184	1	hsa-miR-103a-3p
lnc-TPRXL-3.1	26156	1	hsa-miR-103a-3p
lnc-TPRXL-3.1	10123	1	hsa-miR-103a-3p
lnc-TPRXL-3.1	55026	1	hsa-miR-103a-3p
lnc-TPRXL-3.1	9832	1	hsa-miR-103a-3p
lnc-TPRXL-3.1	56061	1	hsa-miR-103a-3p
lnc-TPRXL-3.1	55291	1	hsa-miR-103a-3p
lnc-TPRXL-3.1	9467	1	hsa-miR-103a-3p
lnc-TPRXL-3.1	57532	1	hsa-miR-103a-3p
lnc-TPRXL-3.1	23232	1	hsa-miR-103a-3p
lnc-TPRXL-3.1	81618	1	hsa-miR-103a-3p
lnc-TPRXL-3.1	347734	1	hsa-miR-103a-3p
lnc-TPRXL-3.1	3200	1	hsa-miR-103a-3p
lnc-TPRXL-3.1	463	1	hsa-miR-103a-3p
lnc-TPRXL-3.1	22859	1	hsa-miR-103a-3p
lnc-TPRXL-3.1	81602	1	hsa-miR-103a-3p
lnc-TPRXL-3.1	55591	1	hsa-miR-103a-3p
lnc-TPRXL-3.1	1021	1	hsa-miR-103a-3p
lnc-TPRXL-3.1	79886	1	hsa-miR-103a-3p
lnc-TPRXL-3.1	7083	1	hsa-miR-103a-3p
lnc-TPRXL-3.1	2247	1	hsa-miR-103a-3p
lnc-TPRXL-3.1	4645	1	hsa-miR-103a-3p
lnc-TPRXL-3.1	4644	1	hsa-miR-103a-3p
lnc-TPRXL-3.1	8036	1	hsa-miR-103a-3p
lnc-TPRXL-3.1	27042	1	hsa-miR-103a-3p
lnc-TPRXL-3.1	81563	1	hsa-miR-103a-3p
lnc-TPRXL-3.1	4092	1	hsa-miR-103a-3p
lnc-TPRXL-3.1	4302	1	hsa-miR-103a-3p
lnc-TPRXL-3.1	7203	1	hsa-miR-103a-3p
lnc-TPRXL-3.1	79581	1	hsa-miR-103a-3p
lnc-TPRXL-3.1	11244	1	hsa-miR-103a-3p
lnc-TPRXL-3.1	2799	1	hsa-miR-103a-3p
lnc-TPRXL-3.1	26031	1	hsa-miR-103a-3p
lnc-TPRXL-3.1	9683	1	hsa-miR-103a-3p
lnc-TPRXL-3.1	3836	1	hsa-miR-103a-3p
lnc-TPRXL-3.1	55664	1	hsa-miR-103a-3p
lnc-TPRXL-3.1	55585	1	hsa-miR-103a-3p
lnc-TPRXL-3.1	6651	1	hsa-miR-103a-3p
lnc-TPRXL-3.1	9113	1	hsa-miR-103a-3p
lnc-ZSWIM7-6.1	1026	1	hsa-miR-654-3p
lnc-AGRP-7.1	7157	1	hsa-miR-1285-3p
lnc-AGRP-7.1	8161	1	hsa-miR-1285-3p
lnc-SERPINB12-1.1	25926	1	hsa-miR-4323
lnc-NDFIP1-4.1	23198	1	hsa-miR-1303
lnc-NDFIP1-4.1	80206	1	hsa-miR-1303
lnc-NDFIP1-4.1	219844	1	hsa-miR-1303
lnc-NDFIP1-4.1	54596	1	hsa-miR-1303
[truncated: 4,944 more rows]
